# Supplementary material for: Analysis of Differentially Expressed Genes That Aggravate Metabolic Diseases in Depression
Source: Life (Basel). 2021 Nov 7;11(11):1203. doi: 10.3390/life11111203 (PMC8620538; doi:10.3390/life11111203)
Supplement: Supplementary file 1 [file life-11-01203-s001.zip]

Archive with 5 entries (5 files):
- Supplemental data 3.xlsx
- Supplemental data 4.xlsx
- Supplemental data 5.xlsx
- Supplemental data 1.xlsx
- Supplemental data 2.xlsx
