# Supplementary material for: Analysis of Differentially Expressed Genes That Aggravate Metabolic Diseases in Depression
Source: Life (Basel). 2021 Nov 7;11(11):1203. doi: 10.3390/life11111203 (PMC8620538; doi:10.3390/life11111203)
Supplement: Supplementary file 1 [file life-11-01203-s001.zip › Supplemental data 3.xlsx]

## Sheet: Sheet1
P.Value	logFC	Gene.symbol
0.0961	0.741031	2020-03-01
0.167	0.689854	2020-03-01
0.245	0.500102	2020-03-01
0.59	-0.459553	2020-03-01
0.382	-0.18123	2020-03-02
0.719	0.249752	2020-03-02
0.996	-0.0010461	2020-03-02
0.34	-0.249308	2020-03-03
0.753	0.107347	2020-03-03
0.613	-0.0957194	2020-03-04
0.204	1.35109	2020-03-05
0.371	0.420442	2020-03-05
0.424	0.497083	2020-03-05
0.0396	1.13412	2020-03-06
0.115	1.00621	2020-03-06
0.302	-0.5852	2020-03-06
0.867	0.0981728	2020-03-06
0.888	-0.0301751	2020-03-06
0.969	0.0170625	2020-03-06
0.355	0.461736	2020-03-07
0.956	-0.0430784	2020-03-07
0.283	-0.832398	2020-03-08
0.645	-0.131264	2020-03-08
0.772	-0.0620142	2020-03-08
0.775	-0.11737	2020-03-08
0.0118	-0.727054	2020-03-09
0.54	-0.157716	2020-03-09
0.648	-0.124002	2020-03-09
0.0557	-0.341585	2020-03-10
0.204	-0.547823	2020-09-01
0.334	-0.405181	2020-09-02
0.522	0.245284	2020-09-02
0.77	-0.232534	2020-09-02
0.778	-0.0460374	2020-09-03
0.889	0.0318702	2020-09-03
0.407	-0.24732	2020-09-04
0.433	0.212939	2020-09-04
0.753	0.0895824	2020-09-04
0.392	-0.439695	2020-09-05
0.0865	-0.518608	2020-09-06
0.213	0.702514	2020-09-06
0.285	0.535546	2020-09-06
0.424	0.531266	2020-09-06
0.57	-0.433342	2020-09-06
0.901	0.0292739	2020-09-06
0.653	-0.362516	2020-09-07
0.697	-0.0732302	2020-09-07
0.726	-0.268146	2020-09-07
0.0642	-0.394848	2020-09-08
0.554	-0.112274	2020-09-08
0.557	-0.12377	2020-09-08
0.406	0.448715	2020-09-09
0.868	-0.0703257	2020-09-09
0.236	0.321624	2020-09-10
0.863	0.0326711	2020-09-10
0.441	0.33871	2020-09-11
0.653	-0.207906	2020-09-11
0.663	0.454911	2020-09-11
0.787	-0.165856	2020-09-11
0.895	0.103342	2020-09-11
0.696	-0.124155	2020-09-12
0.442	-0.112095	2020-09-14
0.759	0.220824	2020-09-15
0.801	-0.206914	2020-09-15
0.977	-0.00999517	2020-09-15
0.604	-0.0977228	2020-12-01
0.706	-0.0663622	2020-12-01
0.434	-0.251133	A1BG
0.703	0.0862878	A1BG
0.497	-0.241452	A1CF
0.366	-0.300642	A2M
0.13	-1.02899	A2M-AS1
0.535	-0.123776	A2ML1
0.565	0.0766613	A2ML1
0.444	-0.242484	A2MP1
0.902	-0.0369317	A3GALT2
0.0658	-0.407023	A4GALT
0.69	-0.0721948	A4GNT
0.233	-0.271362	AAAS
0.789	0.101319	AACS
0.969	-0.00758347	AACSP1
0.578	-0.0907036	AADAC
0.837	0.0312577	AADACL2
0.398	-0.156495	AADACL3
0.619	0.0655304	AADACL3
0.723	-0.0532974	AADACL4
0.283	-0.237816	AADAT
0.0118	1.91709	AAED1
0.975	0.00992696	AAED1
0.277	-0.198174	AAGAB
0.607	-0.344352	AAGAB
0.0346	-0.398611	AAK1
0.32	-0.428692	AAK1
0.351	-0.683025	AAK1
0.553	-0.0809325	AAK1
0.564	0.143892	AAK1
0.827	0.0427155	AAK1
0.932	-0.0275116	AAK1
0.977	-0.00586194	AAK1
0.353	-0.232175	AAMDC
0.722	0.0726946	AAMP
0.727	-0.0632378	AANAT
0.635	0.105264	AAR2
0.891	-0.0387178	AARD
0.0727	-0.778654	AARS
0.0528	-0.571771	AARS2
0.0626	-1.08514	AARS2
0.536	-0.214569	AARS2
0.763	0.0934352	AARS2
0.486	-0.224421	AASDH
0.728	0.0908538	AASDH
0.172	-0.447711	AASDHPPT
0.218	0.681207	AASDHPPT
0.268	0.202078	AASDHPPT
0.347	-0.215899	AASDHPPT
0.585	0.233173	AASDHPPT
0.219	0.260727	AASS
0.749	-0.0867351	AASS
0.412	-0.508255	AATBC
0.39	0.284167	AATF
0.827	-0.0590873	AATK
0.0319	-1.33597	ABAT
0.615	0.127358	ABAT
9.54e-05	3.18596	ABCA1
0.00046	1.64017	ABCA1
0.346	0.167036	ABCA1
0.366	-0.208429	ABCA10
0.575	-0.0697001	ABCA10
0.953	-0.01029	ABCA10
0.639	-0.0550139	ABCA11P
0.0443	-0.294007	ABCA12
0.429	-0.151084	ABCA12
0.828	-0.0309527	ABCA13
0.125	-0.400306	ABCA17P
0.438	-0.188438	ABCA2
0.278	-0.290742	ABCA3
0.741	-0.0564199	ABCA3
0.718	-0.133101	ABCA4
0.115	-0.267064	ABCA5
0.158	0.806766	ABCA5
0.856	0.0249386	ABCA5
0.216	-0.281871	ABCA6
0.604	0.0893573	ABCA6
0.0822	-1.18861	ABCA7
0.442	-0.393108	ABCA7
0.564	0.119015	ABCA8
0.481	-0.0999819	ABCA9
0.0363	-0.352508	ABCB1
0.856	-0.0981753	ABCB1
0.994	0.00349679	ABCB1
0.566	0.512648	ABCB10
0.673	0.12685	ABCB11
0.438	0.216072	ABCB4
0.507	-0.132105	ABCB5
0.872	-0.044204	ABCB5
0.99	0.00232864	ABCB5
0.377	-0.321374	ABCB6
0.658	-0.061073	ABCB7
0.72	0.182098	ABCB7
0.271	-0.179174	ABCB8
0.915	0.0171483	ABCB8
0.207	-0.257164	ABCB9
0.578	-0.132672	ABCB9
0.102	-0.44536	ABCC1
0.468	-0.127194	ABCC10
0.985	0.003272	ABCC11
0.18	-0.218712	ABCC12
0.237	-0.16861	ABCC12
0.316	-0.218499	ABCC12
0.873	-0.0215872	ABCC13
0.21	-0.312873	ABCC2
0.224	0.200729	ABCC2
0.538	-0.093806	ABCC2
0.759	0.0470085	ABCC2
0.265	-0.391834	ABCC3
0.406	-0.898508	ABCC3
0.545	-0.738571	ABCC3
0.716	-0.0908383	ABCC3
0.639	-0.242085	ABCC4
0.804	-0.145236	ABCC4
0.0251	-0.869013	ABCC5
0.2	0.305322	ABCC5
0.512	-0.451472	ABCC5
0.57	-0.08665	ABCC5
0.543	-0.198531	ABCC5-AS1
0.35	0.176087	ABCC6
0.224	-0.195857	ABCC8
0.899	-0.0235469	ABCC8
0.445	-0.18508	ABCC9
0.537	-0.106142	ABCC9
0.976	0.00798985	ABCC9
0.443	-0.214549	ABCD1
0.409	-0.289627	ABCD2
0.43	-0.143625	ABCD2
0.0946	-0.743456	ABCD3
0.327	-0.423497	ABCD3
0.557	-0.0838728	ABCD4
0.805	-0.116797	ABCD4
0.933	0.0484537	ABCD4
0.636	0.324034	ABCE1
0.709	0.249399	ABCE1
0.672	0.264424	ABCF1
0.938	-0.031863	ABCF1
0.0338	-0.513205	ABCF2
0.536	-0.321209	ABCF2
0.648	-0.122269	ABCF2
0.841	0.0403896	ABCF3
0.0549	0.794222	ABCG1
0.317	0.208317	ABCG1
0.728	0.108375	ABCG1
0.752	0.18614	ABCG1
0.135	-0.334185	ABCG2
0.189	-0.213615	ABCG2
0.62	-0.0715054	ABCG2
0.979	-0.00522982	ABCG4
0.673	-0.0776739	ABCG5
0.791	-0.0414265	ABCG5
0.661	-0.13296	ABCG8
0.452	-0.168915	ABHD1
0.181	-0.629894	ABHD10
0.886	-0.0864274	ABHD10
0.533	-0.196104	ABHD11
0.622	-0.0983414	ABHD11
0.275	-0.21462	ABHD11-AS1
0.0381	0.460312	ABHD12
0.544	0.200138	ABHD12
0.689	-0.0920836	ABHD12
0.0258	-0.555256	ABHD12B
0.451	-0.150366	ABHD12B
0.956	-0.0182477	ABHD13
0.376	0.264755	ABHD14B
0.0825	-0.514307	ABHD15
0.298	0.395163	ABHD16A
0.267	-0.26342	ABHD16B
0.76	-0.120358	ABHD17AP6
0.368	0.546222	ABHD17B
0.505	0.133841	ABHD17B
0.539	-0.495864	ABHD17B
0.681	0.192601	ABHD17C
0.753	-0.0650653	ABHD17C
0.333	-0.148992	ABHD18
0.871	-0.089382	ABHD18
0.102	1.53643	ABHD2
0.36	-0.289713	ABHD2
0.406	0.595847	ABHD2
0.7	-0.0880583	ABHD2
0.732	0.0622888	ABHD2
0.844	0.0865124	ABHD3
0.946	0.0212146	ABHD4
0.000129	1.66764	ABHD5
0.0793	0.414978	ABHD5
0.096	0.511107	ABHD5
0.688	-0.0605208	ABHD5
0.979	-0.0042365	ABHD5
0.138	-0.220085	ABHD6
0.165	-0.345964	ABHD6
0.0707	-0.510403	ABHD8
0.0697	0.589306	ABI1
0.1	-0.257264	ABI1
0.259	0.484347	ABI1
0.285	0.160391	ABI1
0.625	-0.103083	ABI1
0.763	-0.145228	ABI1
0.917	0.090695	ABI1
0.0107	-0.769356	ABI2
0.394	-0.448241	ABI2
0.525	-0.13848	ABI2
0.689	-0.230927	ABI2
0.827	-0.108816	ABI2
0.157	-0.635163	ABI3
0.964	-0.0159339	ABI3
0.144	-0.227817	ABI3BP
0.191	-0.264254	ABI3BP
0.653	0.0714403	ABI3BP
0.847	0.0380468	ABI3BP
0.844	-0.114196	ABL1
0.127	-0.488709	ABL2
0.434	-0.20803	ABL2
0.123	-0.551792	ABLIM1
0.142	-1.66794	ABLIM1
0.483	-0.0974855	ABLIM1
0.939	-0.0256338	ABLIM1
0.0835	-0.673431	ABLIM2
0.793	-0.0543075	ABLIM2
0.901	-0.0428981	ABLIM2
0.115	-0.500855	ABLIM3
0.183	-1.39415	ABLIM3
0.113	-0.459528	ABO
0.634	0.092799	ABO
0.641	-0.197091	ABR
0.556	0.0831031	ABRA
0.689	-0.0682914	ABRA
0.857	-0.137034	ABRACL
0.746	0.126001	ABT1
0.775	0.072755	ABT1
0.612	-0.0845899	ABTB1
0.883	-0.0858845	ABTB1
0.0811	0.440746	ABTB2
0.775	-0.0488435	ABTB2
0.771	-0.0525552	ACAA1
0.775	-0.124958	ACAA2
0.918	0.0500431	ACAA2
0.0521	-0.353358	ACACA
0.474	-0.151421	ACACA
0.578	-0.418878	ACACA
0.00872	-0.712442	ACACB
0.517	-0.104524	ACACB
0.341	0.206363	ACAD10
0.994	-0.00184521	ACAD10
0.472	-0.348021	ACAD11
0.985	-0.00596368	ACAD8
0.943	-0.0182309	ACAD9
0.263	-0.236003	ACADL
0.401	-0.168254	ACADL
0.867	0.104835	ACADM
0.881	-0.0954056	ACADM
0.925	-0.0160916	ACADS
0.525	-0.27793	ACADSB
0.929	-0.0148757	ACADSB
0.457	0.399752	ACADVL
0.133	-0.305829	ACAN
0.407	-0.12958	ACAN
0.714	-0.0656253	ACAN
0.935	-0.0343095	ACAP1
0.0284	0.951702	ACAP2
0.555	0.32121	ACAP2
0.747	0.267602	ACAP2
0.888	-0.025309	ACAP3
0.954	0.0128802	ACAP3
0.259	-0.145359	ACAT1
0.987	-0.0146064	ACAT1
0.42	0.443156	ACAT2
0.604	0.371037	ACAT2
0.877	0.103589	ACBD3
0.94	0.0416751	ACBD3
1	0.00010558	ACBD3
0.184	-0.244437	ACBD4
0.0095	0.499442	ACBD5
0.423	0.724393	ACBD5
0.045	1.28162	ACBD6
0.451	0.150209	ACBD7
0.782	-0.0718872	ACBD7
0.758	0.215132	ACCS
0.964	0.00824088	ACCSL
0.58	0.191444	ACD
0.131	-0.37516	ACE
0.39	-0.202624	ACE
0.463	-0.225905	ACE
0.538	-0.0975584	ACE2
0.841	0.0346466	ACER1
0.352	-0.265509	ACER2
0.846	-0.0325932	ACER2
0.399	-0.216495	ACER3
0.402	0.501385	ACER3
0.449	0.499521	ACER3
0.476	0.249184	ACER3
0.605	-0.114682	ACER3
0.737	-0.221529	ACER3
0.923	0.0256843	ACER3
0.938	-0.0339313	ACER3
0.971	-0.0163189	ACER3
0.367	0.401328	ACHE
0.607	0.172861	ACHE
0.656	-0.0982849	ACHE
0.413	0.244859	ACIN1
0.713	0.11381	ACKR1
0.854	0.0270704	ACKR2
0.89	0.0200896	ACKR2
0.278	-0.562455	ACKR3
0.974	-0.00537885	ACKR4
0.903	-0.0667922	ACLY
0.886	0.0443823	ACMSD
0.787	-0.0406826	ACO1
0.997	-0.00145406	ACO1
0.581	0.0858557	ACOD1
0.471	-0.238444	ACOT11
0.774	0.0775514	ACOT11
0.149	-0.235519	ACOT12
0.871	0.0869703	ACOT13
0.526	0.114131	ACOT4
0.63	-0.0888405	ACOT6
0.186	-0.823868	ACOT7
0.284	0.771556	ACOT9
0.0704	-0.328594	ACOX1
0.0745	-0.695351	ACOX1
0.723	0.181686	ACOX1
0.899	0.0217356	ACOX1
0.448	-0.170761	ACOX2
0.0306	-0.77035	ACOX3
0.878	-0.0282074	ACOX3
0.995	0.00083068	ACOX3
0.869	-0.0255065	ACOXL
0.344	0.570899	ACP1
0.505	0.493332	ACP1
0.603	0.259477	ACP1
0.754	0.219391	ACP1
0.903	-0.0204753	ACP1
0.0903	-0.417525	ACP2
0.0851	-0.825382	ACP5
0.948	0.0443043	ACP6
0.381	-0.151161	ACP7
0.0198	1.36806	ACPP
0.677	0.101609	ACPP
0.556	-0.14953	ACPT
0.836	0.0739784	ACRC
0.862	0.092581	ACSBG1
0.435	0.142171	ACSBG2
0.611	0.112356	ACSBG2
0.587	-0.155814	ACSF2
0.0727	-0.642046	ACSF3
0.836	0.0285358	ACSF3
0.939	0.0166214	ACSF3
0.00232	3.17454	ACSL1
0.0191	1.26759	ACSL1
0.00585	1.63612	ACSL3
0.00996	2.74777	ACSL3
0.0244	0.666165	ACSL3
0.456	0.299784	ACSL4
0.373	0.717503	ACSL5
0.931	0.0398832	ACSL5
0.294	-0.319145	ACSL6
0.338	0.209013	ACSL6
0.521	0.1616	ACSL6
0.735	-0.0535521	ACSL6
0.958	-0.00669834	ACSL6
0.275	0.276609	ACSM1
0.684	-0.0836905	ACSM1
0.33	-0.301117	ACSM2B
0.66	-0.0867719	ACSM2B
0.354	-0.342488	ACSM3
0.433	-0.53823	ACSM3
0.399	0.140458	ACSM4
0.472	-0.284776	ACSM5
0.261	-0.179459	ACSM6
0.87	-0.0241428	ACSM6
0.27	-0.464751	ACSS1
0.393	-0.205149	ACSS2
0.481	-0.150639	ACSS3
0.62	0.202092	ACSS3
0.8	0.0485149	ACSS3
0.81	-0.0818615	ACTA1
0.393	0.190952	ACTA2
0.688	0.0565776	ACTA2
0.783	-0.177533	ACTB
0.648	-0.0621174	ACTBL2
0.205	0.293627	ACTC1
0.566	-0.149732	ACTC1
0.349	-0.38817	ACTG1
0.585	-0.104863	ACTG1
0.174	-0.296855	ACTG1P17
0.317	-0.166432	ACTG1P17
0.0997	-0.391837	ACTG1P20
0.751	-0.0505876	ACTG2
0.793	0.0849804	ACTG2
0.404	-0.209718	ACTL10
0.344	-0.681601	ACTL6A
0.577	0.116485	ACTL6B
0.253	-0.341571	ACTL7A
0.372	-0.16473	ACTL7B
0.673	0.121896	ACTL8
0.731	0.0747992	ACTL9
0.366	-0.653823	ACTN1
0.948	0.0336956	ACTN1
0.44	0.154242	ACTN2
0.626	-0.170654	ACTN2
0.756	0.0538167	ACTN2
0.818	0.0336859	ACTN2
0.836	0.0407202	ACTN3
0.288	-0.481455	ACTR10
0.482	-0.370875	ACTR10
0.553	0.109017	ACTR10
0.14	-0.443395	ACTR1A
0.381	0.358392	ACTR1A
0.712	0.0877056	ACTR1A
0.335	0.418778	ACTR1B
0.142	-0.626376	ACTR2
0.553	0.23073	ACTR2
0.641	0.172349	ACTR2
0.938	0.0380854	ACTR2
0.0023	1.30447	ACTR3
0.624	-0.219904	ACTR3
0.671	-0.20936	ACTR3
0.94	-0.0381516	ACTR3
0.172	-0.546525	ACTR3B
0.706	-0.0485218	ACTR3C
0.748	-0.0818811	ACTR5
0.838	0.063151	ACTR5
0.23	-1.01903	ACTR6
0.253	-0.27526	ACTR8
0.936	-0.0345079	ACTR8
0.251	-0.350757	ACTRT1
0.916	-0.0210061	ACTRT2
0.148	-0.323276	ACTRT3
0.0161	-0.98028	ACVR1
0.0692	0.254794	ACVR1B
0.116	0.639396	ACVR1B
0.33	0.23584	ACVR1B
0.818	-0.0538818	ACVR1B
0.523	-0.229226	ACVR1C
0.528	-0.165927	ACVR1C
0.619	-0.0682407	ACVR1C
0.699	0.10645	ACVR1C
0.00698	0.962031	ACVR2A
0.122	0.328775	ACVR2A
0.71	0.0806055	ACVR2A
0.0235	-0.686901	ACVR2B
0.78	0.0453096	ACVR2B-AS1
0.503	0.0892164	ACVRL1
0.553	-0.0809695	ACVRL1
0.672	-0.0731177	ACVRL1
0.262	-0.216797	ACY1
0.214	0.624695	ACY3
0.905	0.0905741	ACYP1
0.339	0.681154	ACYP2
0.84	-0.0596538	ACYP2
0.398	0.757122	ADA
0.683	0.0879416	ADAD1
0.927	-0.0314568	ADAD2
0.805	-0.0443224	ADAL
0.877	-0.0423791	ADAL
0.0957	0.346536	ADAM10
0.568	0.0803302	ADAM10
0.569	-0.381092	ADAM10
0.637	-0.0834442	ADAM10
0.921	-0.0235708	ADAM10
0.613	-0.074807	ADAM11
0.878	-0.0303875	ADAM11
0.101	-0.318658	ADAM12
0.107	-0.507905	ADAM12
0.257	-0.251553	ADAM12
0.446	0.16725	ADAM12
0.702	-0.121755	ADAM12
0.59	-0.130471	ADAM15
0.6	-0.0930222	ADAM15
0.721	-0.0836214	ADAM15
0.968	-0.0139749	ADAM15
0.0631	0.797414	ADAM17
0.996	0.00094718	ADAM17
0.259	-0.408164	ADAM18
0.365	-0.189242	ADAM18
0.709	-0.0905108	ADAM18
0.903	0.0587651	ADAM19
0.494	0.128073	ADAM1A
0.434	-0.142112	ADAM2
0.264	0.18125	ADAM20
0.434	-0.145299	ADAM20P1
0.309	-0.169583	ADAM21
0.246	-0.208606	ADAM22
0.655	-0.0933478	ADAM22
0.699	-0.0883667	ADAM22
0.129	-0.322059	ADAM23
0.808	0.0525554	ADAM23
0.941	-0.0154564	ADAM23
0.884	-0.0498313	ADAM28
0.893	0.0930753	ADAM28
0.979	-0.00956366	ADAM28
0.896	-0.0257803	ADAM29
0.839	0.0399208	ADAM30
0.884	-0.0183168	ADAM32
0.849	-0.0499702	ADAM33
0.461	-0.192235	ADAM3A
0.804	-0.0374041	ADAM3B
0.584	0.097345	ADAM5
0.749	-0.0475835	ADAM5
0.782	-0.0778729	ADAM5
0.703	0.0587794	ADAM7
0.356	0.511093	ADAM8
0.0727	1.47645	ADAM9
0.873	0.0269733	ADAMDEC1
0.503	-0.306134	ADAMTS1
0.353	0.303008	ADAMTS10
0.401	-0.19418	ADAMTS10
0.328	0.157364	ADAMTS12
0.54	0.15184	ADAMTS12
0.615	-0.130756	ADAMTS12
0.918	0.0289135	ADAMTS12
0.422	0.25927	ADAMTS13
0.348	0.272703	ADAMTS14
0.479	0.174976	ADAMTS14
0.768	-0.0601076	ADAMTS14
0.607	-0.0833419	ADAMTS15
0.976	-0.00806013	ADAMTS15
0.511	0.0952208	ADAMTS17
0.615	0.0861219	ADAMTS17
0.963	0.00627415	ADAMTS18
0.988	0.00229397	ADAMTS19
0.629	0.0672773	ADAMTS19-AS1
0.307	-0.167792	ADAMTS2
0.682	-0.0824457	ADAMTS2
0.781	-0.0635798	ADAMTS2
0.531	-0.0916071	ADAMTS20
0.307	-0.244185	ADAMTS3
0.369	0.164401	ADAMTS4
0.637	-0.0588368	ADAMTS4
0.544	-0.0785092	ADAMTS5
0.838	-0.0276775	ADAMTS5
0.338	0.177541	ADAMTS6
0.632	-0.117227	ADAMTS6
0.833	0.0695653	ADAMTS7P1
0.409	-0.201067	ADAMTS8
0.237	-0.190426	ADAMTS9
0.269	-0.166856	ADAMTS9-AS1
0.676	0.0756682	ADAMTS9-AS1
0.355	-0.179383	ADAMTS9-AS2
0.854	0.0438605	ADAMTS9-AS2
0.632	0.0876292	ADAMTSL1
0.766	-0.0452339	ADAMTSL1
0.775	-0.0541022	ADAMTSL1
0.892	-0.0282278	ADAMTSL2
0.846	0.0410319	ADAMTSL3
0.595	0.214539	ADAMTSL4
0.626	-0.0875198	ADAMTSL5
0.629	-0.0964179	ADAMTSL5
0.0847	-0.535993	ADAP1
0.557	-0.449015	ADAP2
0.579	-0.384114	ADAP2
0.54	-0.207002	ADAR
0.606	0.243127	ADAR
0.614	0.306133	ADAR
0.0564	-0.30425	ADARB1
0.931	0.0394154	ADARB1
0.239	0.419179	ADARB2
0.688	-0.120958	ADARB2
0.811	-0.0446424	ADARB2
0.0877	-0.332966	ADAT1
0.878	0.0247377	ADAT1
0.059	-0.421321	ADAT2
0.303	-0.284454	ADAT2
0.634	-0.107729	ADAT2
0.788	-0.154702	ADAT2
0.872	-0.0696008	ADAT2
0.907	-0.0260712	ADAT3
0.254	-0.441487	ADAT3///SCAMP4
0.0116	-0.909322	ADCK1
0.149	0.225318	ADCK5
0.303	-0.237139	ADCY1
0.436	-0.116817	ADCY1
0.199	-0.411536	ADCY10
0.0429	-0.595311	ADCY2
0.558	0.113716	ADCY2
0.072	-0.503383	ADCY3
0.0902	-0.705259	ADCY3
0.597	-0.0829487	ADCY3
0.474	0.266773	ADCY4
0.582	-0.161129	ADCY5
0.758	-0.0852588	ADCY5
0.605	-0.323226	ADCY7
0.947	-0.0195333	ADCY7
0.855	-0.0362141	ADCY8
0.623	-0.122171	ADCY9
0.871	-0.0403163	ADCY9
0.684	-0.0767725	ADCYAP1
0.88	0.0776951	ADCYAP1
0.902	-0.0523517	ADCYAP1R1
0.968	0.0120718	ADCYAP1R1
0.164	-0.620731	ADD1
0.725	-0.0934763	ADD1
0.741	0.100623	ADD1
0.886	-0.0256971	ADD1
0.403	-0.14486	ADD2
0.449	0.159354	ADD2
0.536	0.14158	ADD2
0.599	-0.151032	ADD2
0.549	-0.305019	ADD3
0.553	-0.327353	ADD3
0.587	-0.344623	ADD3
0.73	-0.0764043	ADD3-AS1
0.432	-0.172563	ADGB
0.718	0.0484874	ADGRA1
0.799	0.111606	ADGRA1
0.864	0.0491612	ADGRA1
0.421	-0.2045	ADGRA2
0.284	-0.437962	ADGRA3
0.647	-0.0874437	ADGRA3
0.653	-0.235005	ADGRA3
0.967	-0.00790502	ADGRA3
0.851	-0.0862871	ADGRB1
0.437	-0.118998	ADGRB3
0.863	0.0316691	ADGRB3
0.108	-0.433569	ADGRD1
0.415	0.145228	ADGRD1
0.622	0.219668	ADGRD1
0.996	0.00085091	ADGRD1
0.174	0.276127	ADGRD2
0.592	0.294688	ADGRE1
0.169	0.984756	ADGRE2
0.0863	0.820019	ADGRE3
0.746	-0.202649	ADGRE5
0.413	0.164367	ADGRF1
0.961	0.00660808	ADGRF1
0.969	-0.00730614	ADGRF1
0.215	-0.229512	ADGRF2
0.551	0.0960933	ADGRF2
0.792	-0.0440085	ADGRF2
0.528	0.0946127	ADGRF3
0.558	-0.0919426	ADGRF3
0.247	-0.180983	ADGRF5
0.481	0.121967	ADGRF5
0.49	0.0865829	ADGRF5
0.833	-0.0493334	ADGRF5
0.658	0.127868	ADGRG1
0.775	0.179921	ADGRG1
0.464	-0.121302	ADGRG2
0.358	-0.207816	ADGRG4
0.494	0.109842	ADGRG5
0.893	0.0417392	ADGRG5
0.214	-0.200986	ADGRG6
0.417	-0.896882	ADGRG6
0.61	-0.0940647	ADGRG6
0.336	-0.196701	ADGRG7
0.127	-0.309105	ADGRL1
0.76	-0.061799	ADGRL1
0.988	-0.00428327	ADGRL1
0.58	-0.0885218	ADGRL2
0.599	0.0725333	ADGRL2
0.725	-0.0945046	ADGRL2
0.392	-0.110456	ADGRL3
0.738	0.0734465	ADGRL3
0.426	-0.132935	ADGRL4
0.876	-0.0232608	ADGRL4
0.286	0.245775	ADGRV1
0.479	-0.105456	ADGRV1
0.91	0.0165418	ADH1A
0.299	0.170596	ADH1B
0.335	0.181418	ADH1B
0.669	-0.0791031	ADH1B
0.749	-0.0698907	ADH1B
0.823	-0.0883751	ADH1C
0.514	-0.150169	ADH4
0.526	-0.148179	ADH4
0.785	0.0443853	ADH4
0.826	0.0369096	ADH4
0.302	-0.730197	ADH5
0.416	-0.417732	ADH5
0.61	-0.417452	ADH5
0.662	0.069469	ADH6
0.719	-0.0982892	ADH6
0.512	0.10172	ADH7
0.236	-0.625951	ADI1
0.467	-0.226341	ADI1
0.399	-0.18	ADIG
0.412	-0.186543	ADIPOQ
0.981	0.00486895	ADIPOQ
0.689	-0.104282	ADIPOQ-AS1
0.979	0.0143507	ADIPOR1
0.0551	-1.43476	ADIPOR2
0.127	0.597399	ADIPOR2
0.162	0.671497	ADK
0.236	0.507101	ADK
0.327	0.467883	ADK
0.336	0.357884	ADK
0.804	0.0524922	ADK
0.00436	1.7601	ADM
0.713	0.116844	ADM5
0.16	-0.363986	ADNP
0.849	-0.144669	ADNP
0.883	-0.10911	ADNP
0.0599	1.14333	ADNP2
0.426	-0.174674	ADNP-AS1
0.772	0.105324	ADO
0.911	0.0613881	ADO
0.613	-0.211643	ADORA1
0.697	-0.0694292	ADORA1
0.158	0.268475	ADORA2A-AS1
0.168	0.196861	ADORA2A-AS1
0.0368	0.568146	ADORA2B
0.233	0.341337	ADORA2B
0.79	-0.0606781	ADORA3
0.139	0.449105	ADPGK
0.913	0.0248332	ADPGK-AS1
0.214	-0.346068	ADPRH
0.745	0.0654099	ADPRHL1
0.976	0.00934904	ADPRHL1
0.116	-0.444736	ADPRHL2
0.482	-0.107498	ADPRM
0.703	0.205211	ADPRM
0.0266	-0.538906	ADRA1A
0.515	0.147677	ADRA1A
0.604	0.0893792	ADRA1A
0.689	-0.0928213	ADRA1A
0.123	-0.465487	ADRA1B
0.591	-0.073466	ADRA1B
0.184	-0.324037	ADRA1D
0.0237	-1.0006	ADRA2A
0.146	0.305536	ADRA2B
0.254	-0.206816	ADRA2C
0.0266	0.936272	ADRB1
0.225	0.494506	ADRB2
0.469	-0.53236	ADRB2
0.132	-0.530302	ADRB3
0.0904	0.314602	ADRM1
0.198	0.218547	ADRM1
0.277	-0.263306	ADSL
0.511	0.162694	ADSS
0.763	-0.146076	ADSS
0.775	-0.211177	ADSS
0.832	-0.105491	ADSS
0.693	0.127438	ADSSL1
0.831	-0.0398832	ADTRP
0.0446	-0.622575	AEBP1
0.596	0.141099	AEBP2
0.633	-0.108376	AEBP2
0.153	0.577859	AEN
0.00646	1.19453	AES
0.00937	0.62654	AES
0.961	0.0105111	AES
0.14	-1.18116	AFAP1
0.359	0.262794	AFAP1
0.422	-0.289302	AFAP1
0.634	-0.0952198	AFAP1
0.909	-0.0241979	AFAP1-AS1
0.0645	-0.395054	AFAP1L1
0.517	-0.191348	AFAP1L2
0.578	-0.125312	AFAP1L2
0.763	-0.0488351	AFAP1L2
0.0584	-0.342041	AFDN
0.221	-0.214932	AFDN
0.294	-0.146022	AFDN
0.303	0.144706	AFDN
0.473	-0.102394	AFDN
0.496	-0.254055	AFDN
0.566	0.106144	AFF1
0.202	0.164726	AFF2
0.271	0.653289	AFF2
0.793	-0.0500074	AFF2
0.00273	-1.11996	AFF3
0.465	-0.456326	AFF3
0.887	-0.0528937	AFF3
0.142	1.518	AFF4
0.853	0.0784061	AFF4
0.215	-0.182677	AFG3L1P
0.731	0.167391	AFG3L1P
0.474	-0.279841	AFG3L2
0.567	0.0927242	AFG3L2
0.995	0.00093828	AFM
0.822	-0.0342072	AFMID
0.909	-0.0138436	AFMID
0.989	-0.00170042	AFMID
0.662	0.115532	AFP
0.47	-0.174468	AFTPH
0.669	-0.30699	AFTPH
0.319	0.710086	AGA
0.548	0.174628	AGA
0.797	0.0550756	AGAP1
0.801	-0.0665686	AGAP1
0.832	0.0494383	AGAP1
0.312	0.561734	AGAP11
0.617	0.220104	AGAP2
0.63	-0.0708614	AGAP2
0.459	0.364002	AGAP2-AS1
0.264	-0.201232	AGAP3
0.335	0.181092	AGAP3
0.463	-0.215556	AGAP3
0.861	0.0429477	AGAP3
0.263	0.342934	AGAP6
0.79	-0.0543237	AGBL1
0.927	0.0359471	AGBL1
0.309	0.406707	AGBL2
0.147	-0.215314	AGBL3
0.398	-0.130928	AGBL3
0.826	-0.0431615	AGBL3
0.129	-0.311543	AGBL4
0.912	-0.0176711	AGBL4
0.929	-0.0149693	AGBL4
0.935	-0.0258143	AGBL4
0.561	-0.199444	AGBL5
0.741	-0.118582	AGBL5
0.0643	-0.514645	AGER
0.672	-0.107627	AGER
0.0224	1.4337	AGFG1
0.0227	0.414154	AGFG1
0.232	0.342986	AGFG1
0.42	0.419614	AGFG1
0.75	-0.0646929	AGFG1
0.293	-0.320011	AGFG2
0.51	-0.136755	AGFG2
0.02	-1.02771	AGGF1
0.439	-0.314926	AGGF1
0.564	-0.248715	AGGF1
0.579	0.156961	AGGF1
0.697	-0.237389	AGGF1
0.253	-0.380279	AGK
0.726	-0.116254	AGK
0.859	0.0311992	AGK
0.309	-0.553491	AGL
0.629	0.0869392	AGL
0.463	-0.128832	AGMAT
0.532	-0.148759	AGMAT
0.145	-0.249767	AGMO
0.835	-0.0347098	AGMO
0.0245	-1.11455	AGO1
0.415	-0.236595	AGO1
0.575	-0.211203	AGO1
0.0421	0.677634	AGO2
0.0767	0.565264	AGO2
0.169	0.528752	AGO2
0.211	0.387008	AGO2
0.328	-0.172181	AGO3
0.0661	1.13344	AGO4
0.189	0.919494	AGO4
0.454	0.583576	AGO4
0.568	-0.0823636	AGO4
0.629	-0.20449	AGO4
0.183	-0.336358	AGPAT1
0.976	0.00956441	AGPAT1
0.921	-0.0156086	AGPAT2
1.41e-05	-1.02013	AGPAT3
0.0633	0.45712	AGPAT3
0.103	-0.610101	AGPAT3
0.174	-0.303098	AGPAT3
0.243	0.382279	AGPAT3
0.632	0.12002	AGPAT3
0.729	0.161036	AGPAT3
0.0721	-0.421294	AGPAT4
0.856	-0.0498209	AGPAT4
0.912	0.0328716	AGPAT4
0.976	-0.0113784	AGPAT4
0.747	0.110447	AGPAT4-IT1
0.0638	-1.04163	AGPAT5
0.254	0.27234	AGPAT5
0.326	-0.421173	AGPAT5
0.351	-0.419926	AGPAT5
0.0945	-0.764351	AGPS
0.247	0.531795	AGPS
0.641	0.351856	AGPS
0.974	0.00519224	AGPS
0.599	-0.0770329	AGR2
0.933	-0.0133771	AGR2
0.652	-0.0920768	AGR3
0.331	-0.265102	AGRN
0.589	-0.0885282	AGRN
0.154	-0.275109	AGRP
0.452	-0.163722	AGT
0.691	-0.101437	AGT
0.998	0.00044754	AGT
0.0259	1.5963	AGTPBP1
0.0932	0.61594	AGTPBP1
0.747	0.186884	AGTPBP1
0.491	-0.115702	AGTR1
0.879	-0.0237657	AGTR1
0.31	0.399853	AGTRAP
0.651	0.149964	AGXT
0.368	-0.238047	AGXT2
0.489	0.121352	AGXT2
6.51e-05	1.89325	AHCTF1
0.0774	0.773123	AHCTF1
0.204	0.234606	AHCY
0.273	-0.475358	AHCY
0.434	0.50875	AHCY
0.481	0.235482	AHCYL1
0.545	0.214292	AHCYL1
0.558	0.286495	AHCYL1
0.766	0.203383	AHCYL1
0.344	-0.198079	AHCYL2
0.757	-0.10493	AHCYL2
0.216	-0.355233	AHDC1
0.162	-0.629516	AHI1
0.322	0.197137	AHI1
0.331	-0.182247	AHI1
0.452	-0.206829	AHI1
0.646	0.198559	AHI1
0.73	-0.112504	AHI1
0.331	-0.289961	AHNAK
0.545	-0.102727	AHNAK
0.565	-0.387549	AHNAK
0.682	0.0549097	AHNAK
0.977	-0.00386516	AHNAK
0.328	-0.278298	AHNAK2
0.0025	2.25628	AHR
0.0027	3.09832	AHR
0.199	0.900235	AHRR
0.208	-0.240575	AHRR
0.637	-0.104762	AHRR
0.848	0.0503959	AHRR
0.349	0.153314	AHRR///CYP1A1
0.535	-0.392412	AHRR///PDCD6
0.411	-0.473077	AHSA1
0.576	-0.199152	AHSA2
0.75	0.104622	AHSA2
0.889	0.0287107	AHSG
0.951	0.014714	AHSP
0.484	-0.131075	AICDA
0.726	0.110698	AICDA
0.323	0.489406	AIF1
0.394	-0.173376	AIF1
0.439	-0.172657	AIF1L
0.737	0.140268	AIF1L
0.739	0.0661572	AIF1L
0.766	-0.0508146	AIF1L
0.798	0.0957978	AIF1L
0.309	-0.451637	AIFM2
0.885	0.0420505	AIFM2
0.887	-0.0284259	AIFM3
0.0382	-0.553875	AIG1
0.68	0.119986	AIG1
0.937	-0.0527717	AIG1
0.949	-0.014992	AIG1
0.665	-0.090931	AIM1
0.92	0.0543466	AIM1
0.426	0.209305	AIM1L
0.327	-0.187304	AIMP1
0.362	-0.155546	AIMP1
0.496	0.481442	AIMP1
0.691	0.269019	AIMP1
0.626	0.161158	AIP
0.144	-0.315625	AIPL1
0.802	-0.0461916	AIPL1
0.799	0.0509404	AIRE
0.151	-0.239553	AJAP1
0.28	-0.240469	AJAP1
0.386	-0.176225	AJAP1
0.813	0.0342831	AJAP1
0.306	-0.228271	AJUBA
0.86	-0.0264246	AJUBA
0.126	-0.354354	AK1
0.99	-0.00602402	AK1
0.0308	-0.390344	AK2
0.329	-0.260281	AK2
0.456	0.65051	AK2
0.0653	0.634369	AK3
0.82	-0.152363	AK3
0.269	-0.494931	AK3///AK4
0.775	-0.209291	AK3///AK4
0.139	-0.28279	AK4
0.45	0.489504	AK4
0.436	0.382335	AK5
0.481	0.19125	AK5
0.457	-0.344423	AK6
0.835	0.0306284	AK6///TAF9
0.101	0.279791	AK7
0.511	-0.111958	AK7
0.0958	-0.501164	AK8
0.598	-0.126857	AK8
0.0849	0.372293	AK8///DDX31
0.104	-0.836664	AK8///DDX31
0.0915	-0.422976	AK9
0.303	-0.265378	AK9
0.485	-0.099429	AKAIN1
0.0302	-0.657608	AKAP1
0.251	-0.473821	AKAP10
0.484	0.142329	AKAP10
0.81	-0.0583004	AKAP10
0.958	0.015654	AKAP10
0.358	-0.544257	AKAP11
0.97	-0.0260134	AKAP11
0.0238	-0.760268	AKAP12
0.1	0.282435	AKAP12
0.158	-0.195245	AKAP12
0.374	-0.18979	AKAP12
0.127	0.528603	AKAP13
0.186	0.368681	AKAP13
0.775	0.0936607	AKAP13
0.885	0.0773769	AKAP13
0.958	0.0185447	AKAP13
0.329	-0.236736	AKAP14
0.751	0.0538707	AKAP14
0.968	0.00645491	AKAP14
0.443	0.184018	AKAP17A
0.512	0.443878	AKAP17A
0.296	-0.32292	AKAP3
0.755	-0.0541251	AKAP4
0.968	-0.0109299	AKAP5
0.985	0.00285559	AKAP5
0.225	-0.242153	AKAP6
0.417	-0.144088	AKAP6
0.237	-0.223775	AKAP7
0.435	-0.45061	AKAP7
0.0129	0.933286	AKAP8
0.0137	1.13921	AKAP8
0.71	0.134542	AKAP8
0.109	-0.370995	AKAP8L
0.9	0.0308866	AKAP8L
0.949	0.0344077	AKAP8L
0.341	0.775905	AKAP9
0.449	0.657904	AKAP9
0.514	0.598403	AKAP9
0.803	0.196932	AKAP9
0.0346	-0.573567	AKIP1
0.107	1.18548	AKIRIN1
0.145	0.835425	AKIRIN1
0.18	-0.215381	AKIRIN1
0.923	0.0205292	AKIRIN1
0.153	-0.492753	AKIRIN2
0.419	-0.214552	AKIRIN2
0.447	0.42038	AKIRIN2
0.329	-0.703277	AKNA
0.409	0.272586	AKNA
0.365	-0.148625	AKNAD1
0.483	0.327383	AKR1A1
0.379	0.329044	AKR1B1
0.715	0.158277	AKR1B1
0.678	0.0906542	AKR1B10
0.495	-0.109073	AKR1B15
0.58	-0.101874	AKR1B15
0.116	0.277448	AKR1C1
0.924	-0.0794877	AKR1C1
0.977	-0.0279111	AKR1C3
0.899	0.0240973	AKR1C4
0.162	-0.237606	AKR1D1
0.767	-0.0436299	AKR1E2
0.875	0.126479	AKR7A2
0.994	0.00463521	AKR7A2
0.167	-0.317514	AKR7A2P1
0.545	-0.119111	AKR7A3
0.426	0.456609	AKT1
0.766	0.0941082	AKT1
0.902	0.0317588	AKT1S1
0.389	0.499979	AKT2
0.398	-0.323921	AKT2
0.681	0.0873031	AKT2
0.736	0.149963	AKT2
0.743	0.1333	AKT2
0.913	0.0325943	AKT2
0.0454	-0.477431	AKT3
0.134	-0.491744	AKT3
0.24	-0.371375	AKT3
0.577	0.090971	AKT3
0.71	-0.0637238	AKT3
0.981	-0.00406909	AKT3
0.998	0.00087297	AKT3
0.386	0.373892	AKTIP
0.559	-0.12506	ALAD
0.884	0.116172	ALAD
0.0722	0.985413	ALAS1
0.388	-0.239615	ALAS2
0.125	0.621764	ALB
0.366	-0.151607	ALB
0.427	0.142295	ALB
0.579	-0.0788749	ALB
0.641	0.0824595	ALB
0.653	0.0657064	ALB
0.822	-0.029548	ALB
0.855	0.0300293	ALB
0.886	-0.0250815	ALB
0.915	-0.0317664	ALB
0.159	0.532186	ALCAM
0.378	-0.344003	ALCAM
0.0308	-0.467059	ALDH16A1
0.0731	-0.450957	ALDH16A1
0.229	-0.345415	ALDH16A1
0.708	0.319698	ALDH18A1
0.718	0.228665	ALDH18A1
0.319	0.634441	ALDH1A1
0.33	0.617963	ALDH1A1
0.463	0.345319	ALDH1A1
0.812	0.0512781	ALDH1A1
0.71	-0.0483394	ALDH1A2
0.858	-0.0481842	ALDH1A2
0.485	-0.104758	ALDH1A3
0.0625	-0.402814	ALDH1B1
0.698	0.0486757	ALDH1B1
0.92	-0.0126184	ALDH1B1
0.996	0.00137474	ALDH1B1
0.734	-0.0762796	ALDH1L1
0.856	-0.0399237	ALDH1L1
0.218	0.366434	ALDH1L1-AS2
0.36	0.158535	ALDH1L2
0.953	-0.00711403	ALDH1L2
0.141	0.319306	ALDH2
0.948	0.00856459	ALDH2
0.321	0.294374	ALDH3A1
0.251	0.549996	ALDH3A2
0.799	-0.197376	ALDH3A2
0.0172	1.29444	ALDH3B1
0.375	-0.225564	ALDH3B2
0.537	-0.141468	ALDH3B2
0.582	-0.215899	ALDH4A1
0.911	-0.0229235	ALDH4A1
0.27	-0.220352	ALDH5A1
0.276	-0.868931	ALDH5A1
0.694	0.0903605	ALDH5A1
0.0584	-0.326638	ALDH6A1
0.407	-0.202034	ALDH7A1
0.457	0.117039	ALDH8A1
0.59	-0.213719	ALDH9A1
0.122	0.448163	ALDOA
0.544	-0.135281	ALDOA
0.557	-0.232957	ALDOAP2
0.658	0.0729694	ALDOB
0.854	0.034458	ALDOB
0.945	-0.0149459	ALDOB
0.951	0.0299001	ALDOB
0.8	-0.0422587	ALDOC
0.924	-0.0221438	ALDOC
0.697	-0.119862	ALG10
0.205	-0.229627	ALG12
0.0852	0.88577	ALG13
0.911	-0.0685537	ALG13
0.85	-0.0617651	ALG14
0.93	-0.0152828	ALG14
0.817	-0.0885115	ALG1L
0.3	0.454629	ALG1L9P
0.557	0.0968915	ALG2
0.691	-0.07068	ALG2
0.887	-0.0467583	ALG3
0.318	0.416708	ALG5
0.465	0.523719	ALG5
0.565	-0.422856	ALG6
0.692	-0.166074	ALG8
0.657	0.232015	ALG9
0.839	0.0835246	ALG9
0.843	-0.0343525	ALK
0.0858	-0.479936	ALKBH1
0.128	-0.319569	ALKBH1
0.804	-0.0680615	ALKBH1
0.111	-0.482942	ALKBH2
0.664	0.243909	ALKBH3
0.682	0.0646664	ALKBH3-AS1
0.0405	-0.31488	ALKBH4
0.877	0.0244392	ALKBH4
0.243	0.540495	ALKBH5
0.499	0.221646	ALKBH5
0.173	-0.313682	ALKBH6
0.0656	0.825668	ALKBH7
0.441	-0.24066	ALKBH7
0.445	0.263343	ALKBH7
0.405	-0.170631	ALKBH8
0.588	-0.123659	ALKBH8
0.921	-0.0281672	ALLC
0.495	0.240977	ALMS1
0.629	0.0667321	ALMS1
0.73	-0.116387	ALMS1
0.866	-0.0508779	ALMS1
0.936	-0.0278018	ALMS1
0.11	-1.60963	ALOX12
0.326	-1.38408	ALOX12
0.208	0.295899	ALOX12-AS1
0.586	-0.0968547	ALOX12B
0.146	-0.416095	ALOX12P2
0.93	0.0182486	ALOX15
0.514	0.197845	ALOX15B
0.00115	1.38343	ALOX5
0.115	0.777368	ALOX5
0.309	0.843434	ALOX5
0.225	0.750255	ALOX5AP
0.84	0.0844076	ALOXE3
0.524	0.120875	ALPI
0.369	0.444624	ALPK1
0.505	0.23967	ALPK1
0.717	0.0794733	ALPK1
0.205	0.267805	ALPK2
0.533	0.0901072	ALPK2
0.243	-0.298155	ALPK3
0.745	0.0790247	ALPK3
0.718	-0.0587386	ALPK3///MAK
0.499	0.211143	ALPL
0.357	-0.378936	ALPP
0.252	-0.211326	ALPPL2
0.341	-0.231449	ALS2
0.742	0.263761	ALS2
0.0614	-0.660761	ALS2CL
0.783	0.0453331	ALS2CL
0.961	0.00585492	ALS2CL
0.116	-0.243311	ALS2CR11
0.234	-0.187543	ALS2CR11
0.212	-0.453474	ALS2CR12
0.545	-0.101943	ALS2CR12
0.636	-0.113767	ALS2CR12
0.73	-0.0537878	ALS2CR12
0.638	-0.107251	ALX1
0.0933	-0.422982	ALX3
0.541	-0.241324	ALX4
0.493	0.272843	ALYREF
0.544	0.366289	ALYREF
0.737	0.101806	ALYREF
0.344	-0.280907	AMACR
0.483	-0.113786	AMACR
0.702	-0.151855	AMACR
0.755	0.0458474	AMACR
0.405	-0.161042	AMBN
0.656	0.0830869	AMBN
0.17	-0.244538	AMBP
0.566	-0.172022	AMBP
0.866	-0.0360402	AMBP
0.562	-0.286191	AMBRA1
0.893	0.0982326	AMBRA1
0.036	0.763555	AMD1
0.54	-0.290388	AMD1
0.576	0.498215	AMD1
0.596	0.244445	AMD1
0.984	0.0200496	AMD1
0.236	0.181857	AMD1P3
0.207	-0.409441	AMDHD1
0.313	0.235686	AMDHD2
0.48	-0.227755	AMELX
0.824	-0.0381174	AMELY
0.73	-0.104072	AMER1
0.0887	-0.304721	AMER2
0.41	0.257133	AMER2
0.951	-0.0102727	AMER2
0.519	0.109175	AMER3
0.0712	-0.586512	AMFR
0.0815	-0.609109	AMFR
0.443	-0.174884	AMFR
0.495	-0.23434	AMFR
0.26	0.299895	AMH
0.929	0.0265612	AMHR2
0.108	-0.579137	AMIGO1
0.456	-0.211276	AMIGO1
0.16	-0.411767	AMIGO2
0.451	0.352039	AMIGO2
0.688	-0.138957	AMIGO2
0.721	-0.0659005	AMIGO3
0.123	0.301314	AMMECR1
0.719	-0.0971764	AMMECR1
0.162	0.759967	AMMECR1L
0.318	0.803081	AMMECR1L
0.519	0.158518	AMMECR1L
0.098	0.44073	AMN
0.177	-0.594162	AMN
0.776	-0.063039	AMN
0.566	0.110481	AMN1
0.0235	-0.530355	AMOT
0.213	-0.50638	AMOT
0.149	-0.661451	AMOTL1
0.199	-0.273802	AMOTL1
0.369	-0.290126	AMOTL1
0.511	-0.0932221	AMOTL1
0.918	0.018195	AMOTL1
0.193	-0.271678	AMOTL2
0.221	0.420821	AMPD2
0.516	-0.24963	AMPD3
0.916	-0.0237306	AMPD3
0.925	0.0159941	AMPH
0.934	0.0279938	AMT
0.796	0.0525255	AMTN
0.991	-0.00273553	AMY2A///AMY1B
0.444	-0.140116	AMZ1
0.792	-0.287753	AMZ2
0.822	0.201905	AMZ2
0.24	-0.438213	ANAPC1
0.423	0.423203	ANAPC1
0.577	-0.12779	ANAPC1
0.884	-0.0413968	ANAPC1
0.759	-0.0642477	ANAPC10
0.948	0.0298745	ANAPC10
0.0869	-0.348286	ANAPC11
0.794	0.100417	ANAPC11
0.842	0.129644	ANAPC13
0.515	0.201722	ANAPC15
0.127	0.617569	ANAPC16
0.532	-0.0915844	ANAPC16
0.808	0.178812	ANAPC16
0.968	-0.025119	ANAPC16
0.941	0.0246426	ANAPC2
0.793	0.170533	ANAPC4
0.277	-0.275685	ANAPC5
0.394	-0.159136	ANAPC7
0.804	-0.174827	ANAPC7
0.307	-0.474273	ANGEL1
0.544	0.136736	ANGEL2
0.994	-0.00439283	ANGEL2
0.999	-0.00071147	ANGEL2
0.152	-0.431181	ANGPT1
0.294	-0.887393	ANGPT1
0.618	-0.289477	ANGPT1
0.48	-0.151686	ANGPT2
0.824	-0.0372568	ANGPT2
0.831	0.0272186	ANGPT2
0.818	-0.0591665	ANGPT4
0.424	-0.124402	ANGPTL1
0.781	0.057612	ANGPTL1
0.947	-0.0136946	ANGPTL1
0.793	-0.0542029	ANGPTL2
1	0.00013086	ANGPTL2
0.44	-0.135517	ANGPTL3
0.65	-0.0636257	ANGPTL3
0.649	0.141918	ANGPTL4
0.275	-0.186697	ANGPTL5
0.683	0.15138	ANGPTL6
0.875	-0.0418545	ANGPTL7
0.316	-0.300304	ANK1
0.506	-0.193274	ANK1
0.573	-0.268428	ANK1
0.462	-0.16387	ANK2
0.516	-0.0898842	ANK2
0.731	0.0931197	ANK2
0.017	0.478292	ANK3
0.0705	-1.34497	ANK3
0.137	-1.34973	ANK3
0.997	-0.00084906	ANKAR
0.0423	0.809567	ANKDD1A
0.115	0.818776	ANKDD1A
0.735	-0.143946	ANKDD1A
0.812	0.0538541	ANKDD1A
0.628	0.0698617	ANKDD1B
0.204	-0.195116	ANKEF1
0.627	0.0864008	ANKEF1
0.359	0.290039	ANKFN1
0.818	-0.0478418	ANKFN1
0.697	0.1651	ANKFY1
0.786	0.103345	ANKFY1
0.892	0.0381306	ANKFY1
0.104	-0.496799	ANKH
0.465	0.217934	ANKH
0.614	-0.0738276	ANKH
0.657	-0.269791	ANKH
0.822	-0.0521788	ANKH
0.636	-0.105118	ANKHD1-EIF4EBP3
0.755	-0.204472	ANKIB1
0.995	-0.00289131	ANKIB1
0.172	-0.28818	ANKK1
0.72	-0.142151	ANKLE1
0.859	-0.143032	ANKLE1
0.414	-0.350387	ANKLE2
0.89	0.0362837	ANKLE2
0.94	0.0174682	ANKLE2
0.859	-0.040015	ANKMY1
0.386	1.02959	ANKMY2
0.221	0.733728	ANKRA2
0.284	-0.191812	ANKRD1
0.472	-0.193049	ANKRD1
0.523	-0.123822	ANKRD1
0.901	-0.0202842	ANKRD1
0.342	0.516843	ANKRD10
0.557	0.101533	ANKRD10
0.952	-0.0404554	ANKRD10
0.762	0.316944	ANKRD10-IT1
0.192	-0.845328	ANKRD11
0.199	-0.470469	ANKRD11
0.678	-0.093071	ANKRD11
0.689	0.186481	ANKRD11
0.788	-0.098628	ANKRD11
0.813	-0.0904366	ANKRD11
0.924	-0.0213523	ANKRD11
0.943	0.00963156	ANKRD11
0.00318	1.79788	ANKRD12
0.0197	1.60133	ANKRD12
0.39	-0.490662	ANKRD12
0.904	-0.0668212	ANKRD12
0.0973	0.924567	ANKRD13A
0.209	0.230007	ANKRD13A
0.41	0.435966	ANKRD13A
0.0337	-0.4478	ANKRD13B
0.0516	-0.578871	ANKRD13C
0.057	-0.504133	ANKRD13C
0.336	0.189263	ANKRD13C
0.753	0.131631	ANKRD13C
0.987	-0.00407497	ANKRD13D
0.0447	-0.30735	ANKRD16
0.986	-0.00857975	ANKRD16
0.0454	-1.30434	ANKRD17
0.137	0.476149	ANKRD17
0.458	-0.367061	ANKRD17
0.943	-0.0386456	ANKRD17
0.774	-0.0570383	ANKRD18A
0.799	-0.0602337	ANKRD18A
0.5	-0.154621	ANKRD18B
0.809	-0.0376675	ANKRD18DP
0.18	-0.400028	ANKRD19P
0.486	-0.151036	ANKRD2
0.199	0.623788	ANKRD20A11P
0.659	-0.129222	ANKRD20A19P
0.0501	-0.331949	ANKRD20A5P
0.88	0.0208233	ANKRD22
0.236	-0.263356	ANKRD23
0.0385	-0.563523	ANKRD24
0.665	-0.175252	ANKRD24
0.0858	-0.256647	ANKRD26
0.397	-0.17551	ANKRD26
0.655	0.103952	ANKRD26
0.533	-0.0986788	ANKRD26P1
0.869	0.0359824	ANKRD26P1
0.494	-0.130501	ANKRD26P3
0.559	-0.485588	ANKRD27
0.51	-0.568055	ANKRD28
0.803	0.154053	ANKRD28
0.887	-0.108294	ANKRD28
0.431	0.174726	ANKRD29
0.874	0.0256806	ANKRD29
0.96	0.0192093	ANKRD29
0.905	-0.0239736	ANKRD30A
0.54	0.0900483	ANKRD30BP2
0.85	-0.0341191	ANKRD30BP3
0.481	0.122536	ANKRD31
0.761	-0.0572586	ANKRD31
0.293	0.126592	ANKRD33
0.776	0.0476266	ANKRD33
0.655	-0.170989	ANKRD33B
0.964	-0.0168381	ANKRD33B
0.827	-0.0362529	ANKRD34A
0.492	0.093924	ANKRD34B
0.0428	-0.377136	ANKRD34C
0.123	-0.466736	ANKRD36
0.334	-0.279153	ANKRD36
0.544	0.0812134	ANKRD36
0.0591	-0.361236	ANKRD36B
0.839	-0.0885495	ANKRD36B
0.943	-0.0714803	ANKRD36BP1
0.112	-0.235021	ANKRD36BP2
0.199	0.48632	ANKRD36C
0.0305	0.843035	ANKRD37
0.886	0.0306993	ANKRD40
0.983	0.0102822	ANKRD40
0.241	-0.155502	ANKRD42
0.834	-0.0348433	ANKRD42
0.972	-0.0126879	ANKRD42
0.0464	0.651355	ANKRD44
0.359	0.651727	ANKRD44
0.492	0.300707	ANKRD44
0.86	-0.0285828	ANKRD44-IT1
0.159	-0.248007	ANKRD45
0.493	-0.336123	ANKRD45
0.575	-0.240254	ANKRD45
0.0855	-0.434496	ANKRD46
0.473	-0.20469	ANKRD46
0.289	0.874153	ANKRD49
0.775	-0.0984865	ANKRD49
0.0515	-0.660579	ANKRD50
0.0858	-0.687745	ANKRD50
0.493	-0.522039	ANKRD50
0.573	0.0746103	ANKRD50
0.194	-0.252814	ANKRD52
0.88	-0.0473116	ANKRD53
0.32	0.291229	ANKRD54
0.877	0.0441992	ANKRD54
0.442	0.31567	ANKRD55
0.52	-0.0780294	ANKRD55
0.348	-0.387228	ANKRD6
0.375	-0.344488	ANKRD6
0.994	0.00168787	ANKRD60
0.695	0.0632897	ANKRD62
0.603	-0.101921	ANKRD65
0.902	0.0320938	ANKRD66
0.606	0.119659	ANKRD7
0.787	-0.0410178	ANKRD7
0.734	-0.258145	ANKRD9
0.248	-0.21836	ANKS1A
0.599	0.336981	ANKS1A
0.326	-0.253119	ANKS1B
0.416	-0.148362	ANKS1B
0.499	-0.169427	ANKS1B
0.531	-0.0790772	ANKS1B
0.708	0.0605999	ANKS1B
0.748	-0.0931835	ANKS1B
0.758	0.0544921	ANKS1B
0.894	0.0434565	ANKS1B
0.468	-0.173477	ANKS3
0.351	0.192939	ANKS4B
0.701	-0.0645843	ANKS4B
0.372	-0.174722	ANKS6
0.387	-0.233775	ANKUB1
0.106	-0.447428	ANKZF1
0.474	-0.178171	ANKZF1
0.44	-0.261425	ANLN
0.618	-0.159777	ANLN
0.674	-0.0724525	ANLN
0.323	-0.145783	ANO1
0.702	-0.0611065	ANO1
0.64	-0.113313	ANO10
0.605	-0.105192	ANO1-AS2
0.354	0.129876	ANO3
0.618	-0.159876	ANO4
0.902	-0.0236596	ANO4
0.0709	-0.387835	ANO5
0.133	-0.331181	ANO5
0.701	0.0768114	ANO5
0.251	-0.974662	ANO6
0.952	0.0173413	ANO7
0.963	-0.00945172	ANO7
0.412	-0.230375	ANO8
0.411	-0.205897	ANO9
0.462	0.0891074	ANOS1
0.628	0.15019	ANOS1
0.152	0.5589	ANP32A
0.231	0.557151	ANP32A
0.851	-0.110006	ANP32A
0.957	0.0247577	ANP32A
0.659	0.0937953	ANP32A-IT1
0.409	-0.116151	ANP32AP1
0.454	-0.198747	ANP32B
0.411	-0.116251	ANP32C
0.68	0.0595965	ANP32D
0.577	-0.0954534	ANP32E
0.654	-0.227823	ANP32E
0.765	-0.119643	ANP32E
0.94	0.0590884	ANP32E
0.0119	1.53781	ANPEP
0.282	0.141479	ANTXR1
0.436	-0.163446	ANTXR1
0.505	-0.105161	ANTXR1
0.689	-0.0764635	ANTXR1
0.975	0.00914383	ANTXR1
0.982	-0.00291729	ANTXR1
0.372	-0.146239	ANTXR2
0.786	-0.129208	ANTXR2
0.84	-0.0472334	ANTXR2
0.665	0.079502	ANTXRLP1
0.0729	1.84101	ANXA1
0.409	-0.164319	ANXA10
0.186	-0.258327	ANXA11
0.583	-0.298191	ANXA11
0.887	-0.0770876	ANXA11
0.973	-0.0074142	ANXA11
0.443	-0.146119	ANXA13
0.312	0.203807	ANXA2
0.444	0.219579	ANXA2
0.844	-0.0300838	ANXA2P1
0.807	0.175998	ANXA2P2
0.782	-0.0452571	ANXA2P3
0.398	-0.360793	ANXA2R
0.535	-0.178552	ANXA2R
0.595	-0.615971	ANXA3
0.207	0.922801	ANXA4
0.216	0.88714	ANXA4
0.48	0.304581	ANXA4
0.901	0.112674	ANXA4
0.0643	1.0737	ANXA5
0.363	0.71399	ANXA5
0.0811	0.287672	ANXA6
0.397	-0.271985	ANXA6
0.427	-0.254001	ANXA6
0.559	0.231014	ANXA6
0.408	0.665924	ANXA7
0.571	0.333356	ANXA7
0.827	-0.0692229	ANXA9
0.133	0.645963	AOAH
0.317	-0.232819	AOC1
0.815	-0.058873	AOC2
0.796	0.0601365	AOC3
0.8	-0.053991	AOC3
0.862	-0.0504727	AOC4P
0.196	-0.271247	AOX1
0.896	-0.0242976	AOX1
0.142	-0.656534	AOX3P-AOX2P
0.679	0.0902276	AOX3P-AOX2P
0.461	-0.162821	AP1AR
0.574	-0.204024	AP1AR
0.103	-0.329054	AP1B1
0.599	-0.095334	AP1B1
2.89e-05	1.04799	AP1G1
0.237	0.433179	AP1G1
0.984	0.00749373	AP1G2
0.265	0.379531	AP1M1
0.177	-0.435616	AP1M2
0.123	-0.318604	AP1S2
0.649	0.224952	AP1S2
0.689	0.120834	AP1S2
0.604	-0.0785041	AP1S3
0.735	-0.0737044	AP2A1
0.265	-0.372121	AP2A2
0.271	-0.296236	AP2B1
0.319	-0.161738	AP2B1
0.427	-0.30678	AP2B1
0.809	0.131766	AP2B1
0.482	0.550091	AP2M1
0.438	-0.250438	AP2S1
0.389	0.552166	AP3B1
0.871	0.0228843	AP3B1
0.144	-0.214482	AP3B2
0.738	-0.0407855	AP3B2
0.962	-0.00945151	AP3B2
0.0372	-1.18419	AP3D1
0.294	-0.32481	AP3D1
0.111	-0.313081	AP3M1
0.347	-0.67483	AP3M1
0.355	0.275042	AP3M1
0.608	-0.257609	AP3M2
0.0183	0.976004	AP3S1
0.238	0.29309	AP3S1
0.194	0.231331	AP3S2
0.319	-0.193639	AP3S2
0.901	0.0253419	AP3S2
0.599	-0.105867	AP4B1
0.661	-0.242993	AP4B1
0.775	0.0650962	AP4B1-AS1
0.0391	-0.751423	AP4E1
0.276	0.347039	AP4M1
0.0196	-0.832985	AP4S1
0.0365	-1.17551	AP4S1
0.527	-0.181527	AP4S1
0.674	-0.143308	AP4S1
0.331	-0.145473	AP5B1
0.999	-0.0004499	AP5B1
0.769	0.110054	AP5M1
0.875	-0.0268285	AP5M1
0.875	0.0571717	AP5M1
0.881	0.0891101	AP5M1
0.129	-0.457825	AP5S1
0.157	-0.532293	AP5Z1
0.0168	-0.985349	APAF1
0.922	0.0243705	APAF1
0.0651	-0.38705	APBA1
0.403	-0.269983	APBA1
0.896	0.0253738	APBA1
0.612	-0.235592	APBA2
0.98	-0.0100913	APBA2
0.092	-0.459895	APBA3
0.524	-0.117461	APBA3
0.846	-0.0275458	APBA3
0.177	0.220929	APBB1
0.752	-0.0503361	APBB1
0.987	0.00396446	APBB1
0.474	-0.346163	APBB1IP
0.137	0.2692	APBB2
0.276	-0.292244	APBB2
0.483	0.114794	APBB2
0.84	-0.0375251	APBB2
0.951	-0.0160683	APBB2
0.394	-0.239466	APBB3
0.254	-0.309864	APC
0.257	-0.365528	APC
0.824	-0.0496615	APC
0.99	-0.00148505	APC
0.99	0.00214719	APC
0.391	0.191717	APC2
0.884	-0.0484663	APC2
0.92	0.0210099	APCDD1
0.616	0.151272	APCDD1L
0.32	-0.216881	APCDD1L-AS1
0.151	-0.271999	APCS
0.804	-0.077249	APCS
0.951	0.0356451	APEH
0.0937	-0.264516	APELA
0.279	0.742874	APEX1
0.538	-0.200085	APEX2
0.0138	0.624039	APH1A
0.0898	0.636852	APH1B
0.11	-0.796224	APH1B
0.386	0.138037	API5
0.474	0.110521	API5
0.578	-0.104025	API5
0.994	-0.00524017	API5
0.571	-0.30221	APITD1
0.415	-0.133954	APITD1-CORT
0.696	-0.0770936	APITD1-CORT
0.862	-0.0243161	APITD1-CORT
0.698	-0.0583776	APLF
0.132	-0.228241	APLN
0.398	0.289679	APLN
0.863	0.0542525	APLN
0.759	0.0577187	APLNR
0.652	0.122371	APLP1
0.974	0.00710055	APLP1
0.0239	1.94244	APLP2
0.0579	1.55594	APLP2
0.236	1.11996	APLP2
0.295	0.534672	APLP2
0.792	-0.100964	APLP2
0.186	-0.247328	APMAP
0.737	0.052324	APMAP
0.737	0.058134	APOA1
0.347	0.184489	APOA2
0.999	0.0001556	APOA4
0.43	-0.309919	APOA5
0.636	0.117949	APOA5
0.467	0.232746	APOB
0.123	-0.279575	APOBEC1
0.224	-0.473991	APOBEC1
0.412	-0.16815	APOBEC2
0.00697	1.47915	APOBEC3A
0.0742	-0.441411	APOBEC3B
0.164	-0.376241	APOBEC3C
0.837	0.0520078	APOBEC3D
0.00185	-0.643174	APOBEC3F
0.292	-0.399969	APOBEC3F
0.14	-0.626575	APOBEC3G
0.646	-0.0756603	APOBEC3H
0.696	0.0596608	APOBEC4
0.795	-0.0938939	APOBR
0.651	0.190317	APOC1
0.382	-0.249656	APOC2
0.573	0.176424	APOC2
0.738	-0.0644415	APOC2
0.757	-0.0740943	APOC3
0.938	-0.0236089	APOC3
0.634	0.131308	APOC4
0.214	-0.447931	APOD
0.298	0.215082	APOE
0.575	-0.284671	APOE
0.741	0.0718776	APOE
0.634	0.0921416	APOF
0.738	-0.0628838	APOH
0.781	-0.0829055	APOL1
0.044	-0.567665	APOL2
0.34	-0.361671	APOL2
0.07	-1.11036	APOL3
0.0822	-0.558285	APOL3
0.0962	-0.963453	APOL3
0.0964	-1.26674	APOL3
0.107	-1.40102	APOL3
0.116	-1.33621	APOL3
0.13	-1.07742	APOL3
0.0147	-0.42495	APOL4
0.365	-0.123677	APOL4
0.529	-0.12965	APOL4
0.967	-0.00628597	APOL5
0.0726	0.605978	APOL6
0.0911	0.283046	APOL6
0.49	0.179605	APOL6
0.726	0.0771965	APOL6
0.17	-0.46027	APOLD1
0.216	-0.298087	APOM
0.656	0.263286	APOO
0.328	0.32272	APOOL
0.519	0.162851	APOOL
0.643	0.262161	APOOL
0.696	0.0538386	APOOL
0.962	0.00796997	APOOL
0.129	0.344959	APOPT1
0.166	-0.393806	APOPT1
0.752	0.0497694	APOPT1
0.89	0.0262554	APOPT1
0.426	-0.127359	APP
0.668	-0.131211	APP
0.804	0.0487308	APP
0.885	-0.0479098	APP
0.897	0.0771125	APP
0.527	0.241941	APPBP2
0.603	-0.116845	APPBP2
0.685	-0.132171	APPBP2
0.128	-0.334687	APPL1
0.605	-0.328368	APPL1
0.743	-0.226146	APPL1
0.0849	0.828147	APPL2
0.134	0.400173	APPL2
0.877	-0.034327	APPL2
0.708	0.129711	APRT
0.951	-0.00865203	APTR
0.985	0.0056966	APTR
0.0975	0.74686	APTX
0.208	-0.34678	APTX
0.399	0.278504	APTX
0.901	0.0244753	APTX
0.5	-0.121814	AQP1
0.658	-0.376659	AQP10
0.707	0.0977398	AQP11
0.811	-0.0504332	AQP12B
0.465	-0.137386	AQP2
0.603	0.245257	AQP2
0.527	-0.486536	AQP3
0.495	0.0927466	AQP4
0.733	0.0513113	AQP4
0.763	0.0546664	AQP4
0.804	0.0393814	AQP4
0.926	-0.0136136	AQP4-AS1
0.842	-0.0358645	AQP5
0.708	-0.0785496	AQP6
0.922	0.0499997	AQP7
0.659	-0.0823204	AQP7P1
0.821	-0.0567824	AQP8
0.0019	3.13194	AQP9
0.279	0.190983	AQR
0.88	-0.102808	AQR
0.148	-0.885751	AR
0.169	0.394331	AR
0.18	-0.242753	ARAF
0.367	-0.314475	ARAP1
0.594	-0.35015	ARAP2
0.654	0.0721974	ARAP2
0.558	0.185429	ARAP3
0.716	-0.108097	ARAP3
0.787	0.0647049	ARAP3
0.62	-0.0853696	ARC
0.329	-0.396879	ARCN1
0.866	0.0369947	AREG///AR///AKR1B1
0.497	-0.213114	AREL1
0.669	0.0753957	AREL1
0.256	0.226924	ARF1
0.464	-0.383133	ARF1
0.659	-0.220965	ARF1
0.175	-0.342541	ARF3
0.335	-0.613554	ARF3
0.562	-0.102076	ARF3
0.966	-0.0137389	ARF3
0.199	0.894201	ARF4
0.234	0.977008	ARF4
0.715	-0.184526	ARF4
0.157	0.52605	ARF5
0.00901	0.84106	ARF6
0.0072	-1.01446	ARFGAP1
0.0192	-0.434856	ARFGAP1
0.885	0.058547	ARFGAP1
0.264	-0.756337	ARFGAP2
0.313	0.775516	ARFGAP3
0.548	0.221073	ARFGEF1
0.996	-0.00347318	ARFGEF1
0.000773	0.996044	ARFGEF2
0.365	-0.195105	ARFGEF2
0.799	0.0327564	ARFGEF3
0.0681	-1.15277	ARFIP1
0.882	-0.0281273	ARFIP1
0.472	0.223683	ARFIP2
0.0164	-1.00769	ARFRP1
0.969	0.00723488	ARG1
0.172	-0.899832	ARG2
0.368	-0.281304	ARGFX
0.898	0.0235625	ARGFX
0.278	0.808196	ARGLU1
0.504	0.46656	ARGLU1
0.753	0.120482	ARGLU1
0.971	0.0145709	ARGLU1
0.422	-0.188995	ARHGAP1
0.902	-0.0305405	ARHGAP1
0.205	0.377618	ARHGAP10
0.928	0.016789	ARHGAP10
0.0742	-0.355115	ARHGAP11A
0.217	0.343873	ARHGAP11A
0.107	0.570537	ARHGAP12
0.297	0.363194	ARHGAP12
0.45	0.32333	ARHGAP12
0.207	-0.622668	ARHGAP15
0.456	-0.508929	ARHGAP17
0.0781	-1.29998	ARHGAP18
0.224	-0.663273	ARHGAP18
0.224	-1.10943	ARHGAP18
0.382	-0.841188	ARHGAP18
0.194	0.851709	ARHGAP19
0.356	0.190649	ARHGAP19-SLIT1
0.768	-0.0628906	ARHGAP20
0.492	-0.668802	ARHGAP22
0.571	-0.147662	ARHGAP22
0.82	-0.056681	ARHGAP22-IT1
0.534	-0.112565	ARHGAP23
0.549	0.110351	ARHGAP23
0.583	-0.27496	ARHGAP23
0.693	-0.134083	ARHGAP24
0.488	-0.472297	ARHGAP25
0.000476	0.836839	ARHGAP26
0.276	0.427296	ARHGAP26
0.601	-0.156331	ARHGAP26
0.649	-0.318946	ARHGAP26
0.767	0.045756	ARHGAP26-AS1
0.572	0.265595	ARHGAP27
0.595	-0.174669	ARHGAP27
0.799	0.0752744	ARHGAP27
0.596	-0.116354	ARHGAP28
0.635	-0.0561768	ARHGAP28
0.983	0.00334234	ARHGAP28
0.232	0.176171	ARHGAP29
0.572	-0.166269	ARHGAP29
0.573	0.126356	ARHGAP29
0.757	-0.0633439	ARHGAP29
0.89	-0.0355645	ARHGAP29
0.0321	-1.59512	ARHGAP30
0.201	-1.10058	ARHGAP30
0.648	0.123461	ARHGAP31
0.0925	-0.509455	ARHGAP32
0.293	-0.536009	ARHGAP32
0.762	-0.0706157	ARHGAP32
0.828	0.0864809	ARHGAP33
0.0138	-1.28514	ARHGAP35
0.0387	-0.868339	ARHGAP35
0.0576	-0.618647	ARHGAP35
0.843	-0.0368735	ARHGAP35
0.258	-0.18702	ARHGAP36
0.828	0.075894	ARHGAP39
0.199	-0.240675	ARHGAP4
0.488	-0.163091	ARHGAP4
0.917	-0.021548	ARHGAP40
0.376	-0.245234	ARHGAP42
0.58	-0.212809	ARHGAP42
0.22	-0.224369	ARHGAP44
0.372	-0.366775	ARHGAP45
0.0518	-0.3776	ARHGAP5
0.145	0.754513	ARHGAP5
0.173	0.993537	ARHGAP5
0.199	-0.604427	ARHGAP5
0.318	-0.342075	ARHGAP5
0.423	0.756412	ARHGAP5
0.444	-0.138467	ARHGAP5
0.0516	-0.523485	ARHGAP5-AS1
0.349	-0.27516	ARHGAP5-AS1
0.752	0.147257	ARHGAP9
0.777	-0.0624859	ARHGDIA
0.228	0.388744	ARHGDIB
0.617	0.167547	ARHGDIG
0.374	0.31991	ARHGEF1
0.408	-0.325579	ARHGEF1
0.564	-0.147369	ARHGEF10
0.332	-0.399315	ARHGEF10L
0.925	0.0214208	ARHGEF11
0.075	-1.13733	ARHGEF12
0.52	-0.213406	ARHGEF12
0.572	0.108003	ARHGEF12
0.978	-0.00394288	ARHGEF12
0.117	-0.305145	ARHGEF15
0.408	-0.17699	ARHGEF16
0.243	-0.474214	ARHGEF17
0.0373	-1.32332	ARHGEF18
0.39	-0.189226	ARHGEF19
0.603	-0.178616	ARHGEF19
0.392	-0.265664	ARHGEF2
0.475	-0.165512	ARHGEF25
0.291	-0.212581	ARHGEF26
0.334	-0.220916	ARHGEF26
0.526	-0.116744	ARHGEF28
0.839	-0.0556094	ARHGEF28
0.0405	-1.3318	ARHGEF3
0.144	-0.70347	ARHGEF3
0.686	-0.0944977	ARHGEF3
0.356	-0.146198	ARHGEF33
0.973	0.00543385	ARHGEF33
0.218	-0.365816	ARHGEF35
0.372	-0.14846	ARHGEF35
0.138	-0.360193	ARHGEF37
0.314	-0.26469	ARHGEF37
0.724	0.0594869	ARHGEF37
0.156	-0.24052	ARHGEF38
[truncated: 50,379 more rows]

## Sheet: significant
P.Value	logFC	Gene.symbol
0.0118	1.91709	AAED1
0.0346	-0.398611	AAK1
0.0319	-1.33597	ABAT
9.54e-05	3.18596	ABCA1
0.00046	1.64017	ABCA1
0.0443	-0.294007	ABCA12
0.0363	-0.352508	ABCB1
0.0251	-0.869013	ABCC5
0.0338	-0.513205	ABCF2
0.0381	0.460312	ABHD12
0.0258	-0.555256	ABHD12B
0.000129	1.66764	ABHD5
0.0107	-0.769356	ABI2
0.00872	-0.712442	ACACB
0.0284	0.951702	ACAP2
0.0095	0.499442	ACBD5
0.045	1.28162	ACBD6
0.0306	-0.77035	ACOX3
0.0198	1.36806	ACPP
0.00232	3.17454	ACSL1
0.0191	1.26759	ACSL1
0.00585	1.63612	ACSL3
0.00996	2.74777	ACSL3
0.0244	0.666165	ACSL3
0.0023	1.30447	ACTR3
0.0161	-0.98028	ACVR1
0.00698	0.962031	ACVR2A
0.0235	-0.686901	ACVR2B
0.0116	-0.909322	ADCK1
0.0429	-0.595311	ADCY2
0.00436	1.7601	ADM
0.0368	0.568146	ADORA2B
0.0266	-0.538906	ADRA1A
0.0237	-1.0006	ADRA2A
0.0266	0.936272	ADRB1
0.0446	-0.622575	AEBP1
0.00646	1.19453	AES
0.00937	0.62654	AES
0.00273	-1.11996	AFF3
0.0224	1.4337	AGFG1
0.0227	0.414154	AGFG1
0.02	-1.02771	AGGF1
0.0245	-1.11455	AGO1
0.0421	0.677634	AGO2
1.41e-05	-1.02013	AGPAT3
0.0259	1.5963	AGTPBP1
6.51e-05	1.89325	AHCTF1
0.0025	2.25628	AHR
0.0027	3.09832	AHR
0.0382	-0.553875	AIG1
0.0308	-0.390344	AK2
0.0302	-0.657608	AKAP1
0.0238	-0.760268	AKAP12
0.0129	0.933286	AKAP8
0.0137	1.13921	AKAP8
0.0346	-0.573567	AKIP1
0.0454	-0.477431	AKT3
0.0308	-0.467059	ALDH16A1
0.0172	1.29444	ALDH3B1
0.0405	-0.31488	ALKBH4
0.00115	1.38343	ALOX5
0.036	0.763555	AMD1
0.0235	-0.530355	AMOT
0.017	0.478292	ANK3
0.0423	0.809567	ANKDD1A
0.00318	1.79788	ANKRD12
0.0197	1.60133	ANKRD12
0.0337	-0.4478	ANKRD13B
0.0447	-0.30735	ANKRD16
0.0454	-1.30434	ANKRD17
0.0385	-0.563523	ANKRD24
0.0428	-0.377136	ANKRD34C
0.0305	0.843035	ANKRD37
0.0464	0.651355	ANKRD44
0.0119	1.53781	ANPEP
2.89e-05	1.04799	AP1G1
0.0372	-1.18419	AP3D1
0.0183	0.976004	AP3S1
0.0391	-0.751423	AP4E1
0.0196	-0.832985	AP4S1
0.0365	-1.17551	AP4S1
0.0168	-0.985349	APAF1
0.0138	0.624039	APH1A
0.0239	1.94244	APLP2
0.00697	1.47915	APOBEC3A
0.00185	-0.643174	APOBEC3F
0.044	-0.567665	APOL2
0.0147	-0.42495	APOL4
0.0019	3.13194	AQP9
0.00901	0.84106	ARF6
0.0072	-1.01446	ARFGAP1
0.0192	-0.434856	ARFGAP1
0.000773	0.996044	ARFGEF2
0.0164	-1.00769	ARFRP1
0.000476	0.836839	ARHGAP26
0.0321	-1.59512	ARHGAP30
0.0138	-1.28514	ARHGAP35
0.0387	-0.868339	ARHGAP35
0.0373	-1.32332	ARHGEF18
0.0405	-1.3318	ARHGEF3
0.0176	0.546038	ARHGEF40
0.0141	1.29263	ARHGEF7
0.0151	-0.80925	ARID1B
0.0368	-1.00605	ARID3A
0.0272	0.982767	ARID3B
0.00322	1.84838	ARID4A
0.0463	1.08624	ARID4A
0.0451	0.595212	ARID4B
0.00246	0.759128	ARID5A
0.00577	1.89433	ARIH1
0.00848	1.28837	ARIH1
0.0292	1.32232	ARIH1
0.0349	1.33161	ARIH1
0.021	0.994876	ARL1
0.0467	-0.406114	ARL14EPL
0.035	1.62104	ARL5B
0.00883	0.868707	ARL6IP1
0.00372	-0.598735	ARL6IP5
0.0065	-1.20753	ARL6IP5
0.0425	-0.817856	ARL6IP5
0.0272	-1.04548	ARMC10
0.00807	2.40473	ARMC8
0.039	1.18628	ARNTL
0.00495	0.825201	ARPC2
0.0116	0.914314	ARPC2
0.0141	-1.23697	ARRB1
0.017	1.64143	ARRB2
0.0141	1.59462	ARRDC3
0.0331	0.639038	ARSA
0.0247	0.587095	ARSB
0.0259	-0.597243	ASAH1
0.0106	0.941694	ASAP1-IT1
0.00996	1.18726	ASB6
0.0467	0.977799	ASH1L
0.0279	0.426159	ASPH
0.0244	-0.557447	ATAD3C
0.0457	-0.612498	ATAD3C
0.0449	-0.707492	ATE1
0.014	2.60195	ATF3
0.0124	0.47836	ATF7IP
0.0425	0.849969	ATG16L1
0.0128	-1.09142	ATG4C
0.0225	0.478808	ATL2
0.00621	1.08192	ATL3
0.00138	1.05327	ATP11B
0.002	1.60048	ATP11B
0.02	0.59126	ATP13A3
0.0221	1.24989	ATP13A3
0.0461	0.773725	ATP13A3
0.0481	-0.533823	ATP1A1-AS1
0.0241	0.760255	ATP1B1
0.0323	-0.450971	ATP1B2
0.0215	-1.23691	ATP2A3
9.7e-06	2.95765	ATP2B1
0.000531	1.19834	ATP2B1
0.00351	1.18584	ATP2B1
0.0159	1.62043	ATP2B1
0.0167	0.691026	ATP6AP1
0.00701	1.90349	ATP6AP2
0.011	-0.409513	ATP6V1B2
0.0358	0.440386	ATP6V1F
0.00978	-0.828174	ATP8B2
0.0361	-1.51629	ATP9A
0.016	-0.650465	ATRN
0.000366	1.49803	ATXN1
0.032	1.65287	ATXN1L
0.0178	0.765719	AUP1
0.0471	0.420656	AVIL
0.00594	1.11133	AZIN1
0.0223	0.504571	AZU1
0.00113	3.10774	B3GNT5
0.0383	-0.404552	B4GALNT2
0.00194	2.07307	BACH1
0.00722	1.99691	BACH1
0.0027	1.57121	BAG4
0.0142	-0.383984	BANF1
0.00958	1.49239	BASP1
0.00775	0.891101	BBIP1
0.0154	0.755641	BBIP1
0.00919	1.10969	BBX
0.00354	0.687259	BCKDK
0.00658	-1.83711	BCL2
0.000269	3.8487	BCL2A1
0.000275	3.97434	BCL2A1
0.011	-1.39589	BCL2L1
0.000343	1.66169	BCL2L11
0.00386	0.727926	BCL2L11
0.0266	0.573141	BCL2L13
0.015	0.893973	BCL3
0.00252	1.90961	BCL6
0.0331	-0.650496	BCL7A
0.0411	0.811074	BCL7B
0.00728	0.617361	BCLAF1
0.000311	-0.999848	BCORL1
0.000565	2.6004	BEST1///FTH1
0.00214	-1.88541	BET1
0.0287	-0.678407	BET1L
0.000876	3.8458	BHLHE40
0.00398	3.54168	BHLHE40
0.0319	-0.473608	BHLHE41
0.0376	-0.604186	BICDL2
6.88e-05	1.95589	BID
0.0471	1.22905	BID
0.0344	0.499311	BIRC6
0.00106	-0.746802	BLOC1S5
0.0448	0.685457	BLVRB
0.0166	0.862756	BNIP1
0.034	0.806439	BOD1L1
0.0416	-1.2457	BOP1
0.0123	1.04288	BRD2
0.0272	-1.64701	BRD3
0.0453	-0.500614	BRD3
0.0189	-0.503182	BRINP2
0.039	-0.531522	BRIX1
0.0421	1.86705	BST1
0.0254	-1.24543	BST2
0.00876	-1.10182	BTBD7
0.0259	2.37446	BTG3
0.0121	-1.77611	BTN3A2
0.00971	-0.755599	C10orf25
0.026	-0.775315	C11orf24
0.00049	-1.14635	C11orf68
0.0173	-1.31125	C12orf29
0.00793	-1.61913	C12orf4
0.0222	-0.963866	C12orf73
0.0474	-0.671537	C12orf73
0.0253	-1.71671	C14orf119
0.00306	0.808804	C15orf39
1.84e-06	2.97344	C15orf48
0.000308	3.42453	C15orf48
0.0361	-1.16804	C15orf52
0.0152	-0.625289	C16orf58
6.51e-06	1.87313	C16orf72
0.0181	1.607	C16orf87
0.00564	-0.759441	C17orf100
0.0167	-0.586526	C17orf102
0.000647	0.673147	C18orf25
0.00675	-1.17918	C19orf12
0.0162	1.09657	C19orf53
0.05	1.94227	C1GALT1
0.00126	-1.32425	C1GALT1C1
0.0191	-0.678862	C1GALT1C1
0.016	-0.90983	C1orf131
0.000113	1.28545	C20orf24
0.0478	-0.400862	C22orf39
0.0199	-0.400202	C2orf61
4.31e-05	3.72145	C5AR1
0.000226	3.60587	C5AR1
0.0497	-0.772223	C5orf22
0.0145	-1.38798	C5orf51
0.0231	-0.446308	C5orf63
0.0216	-0.948685	C6orf106
0.00431	-1.47496	C6orf203
0.028	-0.783241	C6orf47
0.0496	-0.568222	C7orf50
0.0478	-0.553252	C7orf55-LUC7L2///LUC7L2
0.0297	-0.746169	C9orf3
0.029	-0.701871	C9orf40
0.0087	-1.12001	C9orf64
0.0122	1.41794	C9orf72
0.00935	-1.34377	CA13
0.0124	0.629504	CALU
0.0492	0.637662	CAMK1
0.0402	-0.848612	CAMKK2
0.00803	-1.2595	CAMKMT
0.038	-0.372876	CAMKMT
0.0474	0.779841	CAMLG
0.0256	-0.839577	CAND1
0.0224	-0.528484	CAPN11
0.0198	-0.607276	CAPS
0.0385	-0.531226	CARM1
0.0185	0.718036	CASP4
0.046	0.337585	CASP5
0.00502	-1.02402	CBFA2T3
0.0166	-1.95028	CBLL1
0.00878	-1.14296	CBR4
0.03	-0.631848	CBY1
0.0376	-0.5657	CCDC12
0.00111	-1.02934	CCDC127
0.0479	-0.706187	CCDC137
0.0496	-0.901207	CCDC137
0.0392	-0.420206	CCDC169
0.0332	-0.353011	CCDC171
0.00238	1.13447	CCDC186
0.0152	0.558483	CCDC186
0.0406	0.714735	CCDC18-AS1
0.0182	-0.421107	CCDC191
0.0196	0.890745	CCDC22
0.0387	-0.549307	CCDC24
0.000138	1.96312	CCDC59
0.0114	0.417189	CCDC59
0.0272	1.18587	CCDC6
0.0135	0.740642	CCDC69
0.0216	0.464306	CCDC69
0.037	0.434504	CCDC69
0.000791	1.117	CCDC71L
0.0485	-0.45586	CCDC8
0.0116	1.71318	CCDC93
0.0393	0.395463	CCDC94
0.000266	3.00816	CCL20
0.0497	-0.340237	CCL21
0.0018	1.29033	CCND2
0.0263	0.900428	CCNE1
0.0161	0.655355	CCNK
0.0182	-0.772642	CCNL2
0.00441	1.2232	CCNT1
0.0198	1.14733	CCNT1
0.0325	-0.565038	CCPG1
0.00259	1.55869	CCR1
0.0111	2.24029	CCR1
0.0184	-0.686714	CCR2
0.00407	1.77728	CD163
0.0482	1.80693	CD163
0.0349	0.352666	CD164
0.0186	-1.39801	CD180
0.048	-0.426147	CD1C
0.0499	1.09097	CD1D
0.0289	-0.932554	CD2BP2
0.000517	1.88143	CD33
0.0334	-0.574507	CD3EAP
0.0193	0.862008	CD44
0.0446	0.730135	CD44
0.0219	-0.642961	CD47
0.00149	1.63711	CD55
0.018	1.69307	CD55
0.0433	0.367729	CD59
0.012	-1.27588	CD72
0.033	-1.28603	CD79B
0.000465	3.77544	CD83
0.0215	1.40359	CD86
0.00134	1.42111	CDA
0.0323	1.11284	CDADC1
0.0238	1.67507	CDC14A
0.0244	0.858292	CDC40
0.0011	2.2483	CDC42
0.0062	1.26165	CDC42EP3
0.032	0.480301	CDC42EP4
0.00546	1.08454	CDC5L
0.0182	0.543284	CDH1
0.0239	-0.525199	CDH2
0.0172	-0.755031	CDIP1
0.00836	1.31178	CDK12
0.0209	-0.67019	CDK5RAP2
0.0485	-0.419929	CDK5RAP2
0.0498	-0.71507	CDKL1
0.0337	1.818	CDKN1A
0.000109	1.09023	CDV3
0.00131	-1.41975	CDYL
0.0412	0.56269	CDYL
0.000481	2.18048	CEBPB
0.0104	-0.91223	CENPBD1
0.00746	-0.447445	CENPQ
0.0254	-0.436264	CEP192
0.0249	1.31302	CEP85L
0.0313	1.10897	CEP85L
0.0327	0.847307	CEP95
0.00347	-1.13386	CEPT1
0.00917	-1.08084	CES2
0.00904	-0.505756	CFAP126
0.018	-0.412284	CFAP70
0.0146	1.6301	CFD
0.0382	1.06926	CFD
0.00783	0.546017	CFLAR
0.0339	1.24704	CFLAR
0.0331	-0.734975	CHCHD1
0.00025	1.7534	CHD1
0.000796	2.77806	CHD1
0.00699	1.18359	CHD4
0.0218	0.728656	CHD6
0.0473	-0.406998	CHGB
0.00927	2.72061	CHI3L1
0.0086	0.838146	CHKA
0.0455	0.646508	CHMP1B
0.0325	1.5694	CHMP2B
0.0472	-0.760584	CHMP6
0.0298	-1.52988	CHMP7
0.00525	1.2079	CHST11
0.00236	-1.43176	CHST12
0.000163	1.48279	CHST7
0.039	0.577146	CIR1
0.000119	-1.28834	CISD1
0.00218	-0.900375	CISD1
0.0024	-0.685767	CISD1
0.0446	-1.18335	CISH
7.08e-06	2.55851	CKAP4
0.0334	1.18235	CKAP4
0.00626	-1.21548	CKMT2-AS1
0.017	1.49043	CLC
0.0435	-0.381489	CLCA1
0.00522	0.813018	CLCF1
0.0226	-1.19689	CLCN3
0.0411	-0.599998	CLDN4
0.0297	-0.968787	CLEC16A
0.00573	1.44184	CLEC2B
0.013	1.79158	CLEC4E
3.28e-07	3.43971	CLEC7A
0.0247	1.4156	CLEC7A
0.0277	0.788991	CLIC4
0.0145	-0.523932	CLIP3
0.0341	-0.695063	CLK2
0.00455	1.00455	CLMN
0.0182	0.590465	CLMN
0.0141	1.80098	CLP1
0.045	0.492133	CLPB
0.031	-1.12007	CLU
0.00845	-0.627929	CLUH
0.0215	1.15808	CMTM2
0.0278	-0.681263	CMTM7
0.0331	-1.08825	CMTR2
0.00534	1.65917	CNIH4
0.0445	0.97523	CNIH4
0.0383	-0.468167	CNNM2
0.00812	-1.20133	CNNM3
0.0255	1.48846	CNOT2
0.0442	1.12646	CNOT8
0.00449	-2.31366	CNST
0.0235	-1.4071	CNST
0.0346	-1.12057	CNST
0.0111	1.19482	COA1
0.0178	1.36416	COA1
0.00383	-1.14915	COA3
0.0455	0.739301	COL4A3BP
0.0245	-0.57614	COL5A1
0.0398	-0.729499	COL6A2
0.00684	0.436729	COL8A2
0.0436	-0.448271	COLGALT2
0.0264	-0.896533	COMMD10
0.0323	-0.446559	COMMD4
0.0332	-0.601493	COMMD7
0.0335	-0.991438	COMTD1
0.044	1.3797	COPS2
0.0058	-0.707554	COPS7A
0.00246	2.22909	COQ10B
0.0306	1.05171	COX7A2
0.00229	1.30792	CPD
0.00739	1.32892	CPD
0.00893	1.54872	CPD
0.0499	1.41275	CPD
0.000677	1.6214	CPEB2
0.0407	1.30593	CPEB2
0.00522	1.90745	CPEB4
0.00531	1.94425	CPEB4
0.0065	1.39627	CPEB4
0.0176	1.54787	CPPED1
0.0206	1.33288	CPPED1
0.0429	1.15875	CPPED1
0.0201	-0.717623	CPT1A
0.0435	-0.440421	CPT1A
0.046	-0.814111	CPT2
0.0152	1.69261	CPVL
0.0334	1.56688	CR1
0.0433	0.756035	CREB3
0.00235	1.94125	CREB5
0.0421	0.897017	CREB5
0.0431	0.863681	CREBRF
0.0445	1.40201	CREBRF
0.00903	-0.922496	CREBZF
0.00247	1.8326	CREM
0.00481	1.17417	CREM
0.025	-1.18912	CRLF3
0.0271	-1.12006	CRNKL1
0.0334	1.24424	CRY1
0.00204	1.17415	CRY2
0.0113	-0.666941	CRYBB2P1
0.00135	1.64003	CSF3R
0.0129	1.08773	CSF3R
0.0129	1.78165	CSGALNACT2
0.0308	1.59659	CSNK1A1
0.0364	1.43532	CSNK1A1
0.00524	2.41582	CSRNP1
0.0281	1.32456	CSTA
0.0336	-1.18234	CSTF2T
0.0209	-1.24652	CSTF3
0.011	-0.641626	CTBP2
0.0486	-0.815089	CTBP2
0.0194	0.475043	CTBS
0.0151	-1.00906	CTCF
0.00877	-0.763032	CTDSP1
0.0225	-2.48975	CTDSPL
0.0137	-0.699115	CTGF
0.0257	0.509675	CTNNB1
0.0323	0.814628	CTNNB1
0.0222	1.59008	CTSL
0.00608	1.41988	CTSS
0.0105	1.40122	CTSS
0.0328	1.85384	CTSS
0.0215	1.08725	CTSZ
0.00214	0.708635	CUL4A
0.0229	-1.39508	CWC15
0.0288	1.22676	CWC15
0.0388	-1.46122	CWC15
0.00313	2.1356	CWC25
0.0499	-2.29383	CX3CR1
0.000582	3.20592	CXCL1
0.00383	1.68263	CXCL16
0.00748	1.18261	CXCL16
0.000192	5.03034	CXCL2
0.000204	3.9779	CXCL3
0.000887	4.03882	CXCL8
0.0341	1.06221	CXCR1
0.00315	2.90828	CXCR2
0.00917	2.51322	CXCR2
0.0178	-0.531655	CXorf67
0.000162	1.419	CYBA
0.00478	0.791178	CYBA
0.0124	1.24125	CYBA
0.00207	1.91703	CYP1B1
0.0173	1.7353	CYP1B1
0.014	1.22838	CYSTM1
0.0164	0.901961	CYTH4
0.0357	1.40489	CYTIP
0.0457	1.843	CYTIP
0.00808	-1.43667	D2HGDH
0.00188	-1.48001	DAAM1
0.00697	-0.846643	DAAM1
0.0117	1.39187	DAAM1
0.0133	-0.907	DAAM1
0.0161	-0.616149	DAAM1
0.0141	0.961448	DAG1
0.0184	-0.784483	DAGLB
0.00317	-0.7224	DAXX
0.00417	-1.05262	DAZAP1
0.0446	1.6812	DBF4
0.0325	-1.09709	DBN1
0.0403	-1.02835	DBN1
0.0106	-1.18303	DCAF12
0.0398	-0.56369	DCAF7
0.0343	-0.534243	DCAKD
0.00718	1.28885	DCP1A
0.0221	-0.872271	DCP1B
0.00119	-1.14283	DCUN1D1
0.0331	0.792278	DCUN1D2
0.0495	0.579167	DDA1
0.00296	2.76686	DDIT3
0.0425	1.87966	DDX21
0.0373	-0.93013	DDX23
0.0492	1.44216	DDX3X
0.0396	-0.788793	DDX46
0.038	0.708166	DDX49
0.0255	-0.959579	DDX5
0.000587	-0.894252	DDX55
0.0328	-0.504318	DDX56
0.000244	1.29751	DEDD2
0.0356	-0.429936	DEFB116
0.0288	0.894783	DENND3
0.0059	1.06151	DERL1
0.0193	0.744979	DESI1
0.0233	-0.41812	DET1
0.0118	1.4407	DGAT1
0.0481	0.838442	DGAT2
0.0107	-1.34085	DGCR2
0.0186	-0.433123	DGCR8
0.0214	-0.664761	DGKG
0.00818	-0.735564	DGKZ
0.0185	-0.778974	DHDDS
0.0471	-0.450645	DHODH
0.0285	-0.742714	DHRS1
0.011	-0.901702	DHRS7B
0.0465	-0.788706	DHRS7B
0.0253	0.698983	DHX34
0.0111	-1.1364	DIDO1
0.0358	-0.772639	DIDO1
0.0337	-0.712331	DIMT1
0.0451	0.620095	DIRC2
0.0425	-0.587194	DMD
0.045	-0.324178	DMRTA1
0.0157	1.58012	DMXL1
0.0222	-0.366797	DNAAF1
0.035	-0.650758	DNAJA3
0.00196	1.6776	DNAJB1
0.00567	1.55111	DNAJB1
0.0473	0.374448	DNAJC21
0.0226	-1.13057	DNAJC24
0.0237	1.35783	DNAJC25
0.0358	1.70093	DNAJC25
0.000198	1.12728	DNAJC3
0.0439	-1.02311	DNAJC5
0.0463	-0.316193	DNAL1
0.0302	-0.897519	DNASE1
0.0162	-2.39652	DNM3
0.0338	-0.471903	DOLPP1
0.041	1.37801	DPH3
0.0269	-0.63164	DPY19L1
0.0449	0.700441	DRAM2
0.0137	-0.772731	DRC7
0.0201	0.876107	DSC2
0.0213	0.968713	DSC2
0.0241	-0.599062	DUOXA1
0.0248	-0.890948	DUS2
0.011	-0.518013	DUSP19
0.0154	2.4634	DUSP2
0.0451	-0.782611	DUSP22
0.000225	1.45105	DUSP4
0.00814	2.09925	DUSP5
0.000383	2.02153	DUSP6
0.00135	1.29373	DUSP6
0.00282	1.16402	DUSP6
0.00837	1.76596	DUSP8
0.0384	0.38916	DUXA
0.0454	0.987684	DYM
0.0391	1.4403	DYNC1LI1
0.00435	-0.905115	DYNLL1
0.0282	-0.681845	DYNLL1
6.93e-05	1.9661	DYNLL2
0.000288	1.84316	DYNLL2
0.0153	-0.819605	DYNLRB1
0.0337	1.59084	DYSF
0.0348	1.15987	E2F3
0.0461	0.620869	E2F6
0.00914	0.995609	EBLN2
0.0437	0.497871	EBLN2
0.0366	-0.583343	EDC4
0.000289	2.64509	EDN1
0.0391	0.327036	EFCAB10
0.0119	1.40587	EGLN1
0.0135	2.25937	EGR2
0.000935	2.69472	EGR3
0.0216	0.420307	EGR4
0.00932	0.692754	EHD4
0.0421	1.45296	EIF1
0.0433	1.0333	EIF1B
0.0484	1.57146	EIF2A///EIF2S1
0.0386	1.22006	EIF2AK3
0.0219	-0.516836	EIF2B2
0.0462	-0.473276	EIF4G3
0.00852	2.16595	EIF5
0.000248	-1.33965	EIF5B
0.00118	-1.00374	EIF5B
0.0366	-0.70026	ELAVL1
0.000745	0.940052	ELF4
0.0019	1.58023	ELL
0.00346	0.973957	ELL
0.0428	0.711652	ELL
0.0103	0.714464	ELL2
0.0121	1.38159	ELL2
0.0185	0.673574	ELL2
0.0393	2.02216	ELL2
0.00814	0.565758	ELMO2
0.0227	-1.1617	ELMOD2
0.0475	-1.98072	ELOVL7
0.00297	-1.4174	ELP3
0.0232	-1.08541	EMG1
0.0274	0.567607	EMILIN2
0.0205	-0.442914	ENDOV
0.0439	-0.289866	ENDOV
0.0035	-1.03017	ENO2
0.0396	-0.617343	ENO2
0.0266	-0.410405	EP400
0.0408	-0.417958	EP400NL
0.0318	1.1667	EPB41L3
0.000513	1.5152	EPC1
0.0125	-1.13291	EPC2
0.043	-0.48561	EPS15L1
0.0449	0.50487	ERCC1
0.0293	0.319403	ERCC6L2
0.000327	2.04152	ERMN
0.0225	-0.521777	ERN1
0.00418	0.914121	ERRFI1
0.00237	2.0769	ETF1
0.00356	1.92725	ETF1
0.0183	2.36768	ETS2
0.0212	2.02732	ETS2
0.0333	1.45532	ETV3
0.0359	-0.388699	EVA1A
0.00198	1.0824	EXOC7
0.0338	-0.949462	EYA3
0.00379	1.64719	EZR
0.00779	0.591317	EZR
0.0446	0.637448	EZR
0.00925	1.85198	F5
0.031	1.80354	F5
0.025	-0.527464	FAF1
0.0324	0.743797	FAF1
0.0093	0.933667	FAF2
0.0132	-1.39817	FAHD1
0.00493	1.9732	FAM103A1
0.0141	2.25234	FAM103A1
0.0326	-0.389895	FAM104B
0.0152	1.07527	FAM105A
0.0292	-0.9304	FAM114A2
0.0252	-1.24788	FAM117B
0.0128	-1.01897	FAM118B
0.0323	0.804644	FAM120A
0.0148	-0.546025	FAM120B
0.0291	0.664332	FAM129A
0.0335	0.648808	FAM129B
0.0247	-0.520796	FAM134B
0.0395	-0.394504	FAM150A
0.0358	-0.487437	FAM160B2
0.0167	1.70632	FAM169A
0.0106	-0.574208	FAM172A
0.0465	-0.582399	FAM173B
0.0272	-0.484404	FAM189A1
0.0321	-0.379243	FAM198A
0.00459	1.01112	FAM208B
0.0121	1.19378	FAM46A
0.000177	1.49306	FAM49A
0.00738	1.28649	FAM49A
0.0131	0.805056	FAM49A
0.0144	1.93681	FAM49A
0.017	0.981101	FAM49B
0.0378	2.11548	FAM53C
0.0253	-0.806749	FAM58A
0.02	1.45463	FAM60A
0.000535	-1.18167	FANCF
0.0107	-1.43297	FANCF
0.0302	-1.04954	FARSB
0.0217	-0.395193	FBRSL1
0.0352	0.362325	FBXL13
0.0339	0.369059	FBXL6
0.0195	1.77625	FBXO33
0.0309	1.55972	FBXO33
0.0379	0.681004	FBXO34
0.0332	-0.850568	FBXO38
0.0329	-0.529483	FBXO42
0.0331	-0.846388	FBXO42
0.0359	1.02848	FBXO42
0.041	0.897011	FBXW7
0.015	1.16348	FCAR
0.00363	1.75263	FCER1G
0.00172	1.36245	FCGR2A
0.00555	0.971584	FCGR2A
0.0128	4.0459	FCGR3B
0.00462	1.34841	FCGRT
0.0126	1.08472	FCGRT
0.00218	1.86422	FCN1
0.000882	-2.09547	FEM1B
0.0105	-1.35248	FEM1B
0.0162	1.29977	FEM1C
0.0334	-0.513215	FERMT1
0.0293	-1.1673	FEZ2
0.00144	0.646274	FGD4
0.0192	0.418025	FGD4
0.0494	-0.909515	FGF14-AS2
0.0269	-0.477394	FGFR1OP2
0.0369	-0.43133	FHL3
0.0227	0.987303	FLJ11710
0.0156	-0.495065	FLJ39095
0.027	-0.388685	FLT1
0.00831	-0.701042	FLVCR1
0.0418	0.703942	FMR1
0.0334	0.70885	FNBP4
0.0317	1.21808	FNDC3A
0.00208	1.26827	FNDC3B
0.00976	0.856394	FNDC3B
0.0367	1.45792	FNDC3B
0.00987	1.33427	FNIP1
0.0429	-0.58897	FNTB
0.000501	1.05474	FOSL2
0.0109	2.56037	FOSL2
0.0331	-0.642612	FOXN3
0.0424	1.06704	FOXO1
0.00159	1.02291	FOXO3
0.0362	1.39015	FOXO3
0.0338	0.733606	FOXP1
0.0381	-0.383958	FOXP2
0.00106	-0.814105	FPGT
0.0233	-0.891162	FPGT
0.00603	2.36613	FPR1
0.0228	-0.538231	FRG1
0.0371	0.952061	FRS2
0.0382	0.517449	FRY
0.0386	-1.68906	FSTL1
0.0311	0.585822	FTL
0.0406	-0.688229	FTSJ3
0.000933	1.21585	FUT4
0.0012	0.813998	FUT4
0.0355	0.832535	FXR1
0.0197	0.58507	FXYD6
0.0283	1.41291	FYN
0.0163	1.23231	FYTTD1
2.43e-05	6.11049	G0S2
0.00416	2.69158	G0S2
0.0427	-0.375802	GAB1
0.00844	1.68418	GAB2
0.00475	2.60868	GABARAPL1
0.0499	-0.698353	GABBR2
4.22e-05	2.89682	GADD45B
0.00545	2.10362	GADD45B
0.00087	1.31484	GADD45G
0.00489	0.704084	GALK1
0.0451	1.61401	GALNT1
0.00851	1.42317	GALNT3
0.0423	-0.503052	GALNT6
0.00759	1.30071	GAS2L3
0.0457	0.445626	GAS2L3
0.0448	1.14817	GAS7
0.0259	-0.724538	GBP3
0.0441	-0.270836	GCFC2
0.0359	0.478443	GDAP2
0.0481	-0.416068	GDAP2
0.0479	-0.371722	GDF10
0.0119	-0.820851	GEMIN5
0.0459	-0.653729	GEMIN6
0.0106	-1.75994	GFI1B
0.0495	0.71211	GGA2
0.0138	0.549465	GGCX
9.27e-05	-1.34966	GGPS1
0.0401	-0.561219	GIGYF1
0.00612	-2.01808	GIMAP1-GIMAP5///GIMAP1///GIMAP5
0.00636	-1.16684	GIMAP1-GIMAP5///GIMAP1///GIMAP5
0.0215	-2.37154	GIMAP5
0.0381	-2.47421	GIMAP7
0.00723	-2.9563	GIMAP8
0.0248	1.09278	GK
0.037	0.657437	GK5
0.0272	-0.525268	GLE1
0.00515	-1.80179	GLG1
0.0291	-0.627926	GLI4
0.0295	-0.430769	GLIPR1L1
0.0423	-1.39453	GLS2///GLS
0.0253	0.810107	GLT1D1
0.0172	0.926249	GLTP
0.00873	0.820969	GMFB
0.0264	-0.958486	GNA11
0.0401	1.61675	GNAI3
0.0331	0.518462	GNB1
0.0322	-0.751434	GNL3L
0.00298	-1.16826	GNPNAT1
0.0377	-1.03565	GNPTAB
0.0206	-1.21685	GOLGA3
0.00765	1.08424	GOLGA7
0.041	-0.327433	GOLIM4
0.0396	-0.415932	GOLPH3L
0.00182	-0.607005	GOSR1
0.00147	1.40054	GPAT3
0.0122	0.678193	GPAT4
0.0149	-0.883892	GPATCH1
0.0404	-0.41232	GPATCH1
0.000694	-1.24178	GPATCH4
0.0302	-0.887446	GPATCH4
0.027	-1.66735	GPBP1
0.00224	1.83736	GPCPD1
0.0073	1.48931	GPCPD1
0.00757	1.83029	GPCPD1
0.0487	-0.659076	GPR135
0.0239	-0.574509	GPR180
0.00686	2.07376	GPR183
0.000985	0.926568	GPR84
0.000481	1.01285	GPRIN3
0.000502	0.894791	GPRIN3
0.0114	-1.01548	GPSM1
0.0306	0.671656	GRAMD1A
0.00215	1.4881	GRASP
0.0465	0.698663	GRB2
0.034	0.614995	GRHPR
0.0132	-0.584644	GRK2
0.00719	0.712126	GRK6
0.00706	1.91229	GRPEL1
0.0473	1.29034	GRPEL1
0.0141	-0.565748	GRWD1
0.0314	-0.923939	GSDMB
0.0121	0.905944	GSTK1
0.0128	-1.05086	GTF2E1
0.0179	-1.16036	GTF2H1
0.037	-0.944924	GTF2H1
0.0301	-0.924128	GTF3C6
0.0238	-1.45155	GUCY1A3
0.0373	-1.55755	GUCY1B3
0.0373	0.711762	GXYLT1
0.000759	-0.826013	GYPE
0.00613	1.08421	GZF1
0.00824	2.26361	GZF1
0.00194	2.7373	H1FX
0.0031	2.34869	H1FX
0.00711	1.73724	H1FX
0.0429	1.65152	H2AFV
0.0421	1.65335	H3F3B
0.0145	2.40486	HADHA
0.0444	-0.375288	HAND2-AS1
0.0457	-0.322206	HAP1
0.0477	-0.490774	HAUS7
0.0083	3.57411	HBB
1.98e-06	4.52164	HBEGF
0.0251	0.850813	HBS1L
0.00436	-1.15139	HCG11
0.013	1.296	HCK
0.0243	0.811485	HCST
0.00208	-0.880713	HDAC9
0.028	-0.380751	HEATR5A
0.0298	-0.526123	HECTD3
0.0342	-0.982666	HEMK1
0.0372	1.53934	HERPUD1
0.0263	0.857955	HEXB
0.00175	-0.854713	HEXDC
0.000329	2.20402	HIF1A
0.02	1.62874	HIF1A-AS2
0.0176	-1.14592	HIP1R
0.0141	-0.893999	HIPK2
0.0332	-1.04736	HIPK2
0.0483	-0.411349	HIRIP3
0.0034	1.66533	HIST1H1C
0.000213	2.05712	HIST1H1D
0.00199	1.10438	HIST1H1E
0.0315	-1.91027	HIST1H2BD
0.0494	0.589217	HIST1H2BD
0.00267	1.89141	HIST1H4E
0.0123	1.98873	HIST2H2AC
0.0158	-1.12783	HLA-DOA
0.0031	1.98308	HLA-DPA1
0.0373	0.804735	HLA-G
0.016	-0.480444	HLCS
0.0399	-0.435731	HMGB4
0.00428	-1.38838	HMGCL
0.000889	-1.86839	HN1L
0.00174	-1.39706	HN1L
0.00109	1.10254	HNRNPA0
0.00144	1.08308	HNRNPA0
0.0466	1.22351	HNRNPCL1
0.0283	0.859681	HNRNPK
0.00352	-1.14345	HNRNPU
0.0156	-0.505301	HOMEZ
0.0374	0.95936	HOTAIRM1///HOXA2
0.032	-0.619414	HPCAL1
0.00642	0.877308	HPS1
0.0232	-0.440058	HPS4
0.00799	-1.04639	HPS5
0.023	-0.525152	HSD17B1
0.0152	2.07876	HSPA14
0.0489	-1.37332	HSPA1A
0.0341	-0.510962	HSPA1L
0.0277	-0.692606	HSPB1
0.0372	-0.60447	HUWE1
0.000341	2.00352	ICAM1
0.0212	0.975654	ICAM3
0.0449	2.29493	ID1
8.3e-06	1.74331	ID2
0.00421	2.89745	ID2
0.00448	3.1419	ID2
0.00862	1.08951	ID3
0.0043	0.777334	IDS
0.000406	2.68883	IER3
0.0186	1.96167	IER5
0.0314	1.3902	IFI30
0.0387	0.459059	IFIH1
0.0498	1.54545	IFIT2
0.0152	0.652913	IFT57
0.0398	-1.71066	IGF2
0.0408	1.52116	IKZF5
0.0453	0.82137	IKZF5
0.0362	1.09766	IL13RA1
0.0477	1.13861	IL13RA1
0.0324	0.706349	IL17RA
0.0335	0.542665	IL17RC
0.00263	3.55901	IL1A
0.00538	2.94371	IL1B
0.0009	1.38068	IL1R1
0.00124	2.39911	IL1R2
0.0113	0.82087	IL1RAP
0.0363	1.01783	IL1RAP
0.0036	2.90164	IL1RN
0.0367	0.395679	IL1RN
0.0327	-0.502804	IL20
0.0148	-0.820565	IL27RA
0.0243	-0.904994	IL27RA
0.0451	0.970452	IL6ST
0.00211	-0.938403	IMP3
0.00697	0.65203	IMPAD1
0.043	0.707829	ING3
0.0254	-0.56508	ING5
0.0224	0.475822	INHBA
0.0363	-0.801102	INPP5D
0.0288	-0.50642	INSM1
0.0188	-0.613734	INTS5
0.0137	-1.64543	INTS7
0.0243	-1.74879	IPO8
0.0159	-0.610039	IQCJ-SCHIP1
0.00193	1.36518	IQGAP1
0.0485	1.21721	IQGAP1
0.0263	0.890859	IQSEC1
0.00528	1.0041	IRAK2
0.0232	1.83606	IRAK3
6.12e-06	1.93349	IRF1
0.000208	2.08708	IRF1
0.00607	1.62937	IRF2BP2
0.00626	1.68804	IRF2BP2
0.0238	0.637108	IRF2BPL
0.000714	1.64212	IRS2
0.0105	-0.698432	ITFG1
4.07e-06	2.53755	ITPRIP
0.00303	-1.81746	ITPRIPL2
0.0405	-0.443071	ITSN1
0.0451	0.334688	ITSN1
0.000847	2.01265	IVNS1ABP
0.00417	0.984531	JDP2
0.0359	1.96037	JMJD1C
0.0443	2.59809	JMJD1C
0.0289	1.57241	JMY
0.0366	1.18703	JOSD1
0.014	1.3746	JUNB
0.000129	1.20205	JUND
0.0439	2.02303	KANSL2
0.0052	-0.763759	KAT14
0.0195	-0.755074	KAT14
0.000863	0.770212	KAT7
0.0203	-0.567639	KATNAL1
0.000365	2.46139	KBTBD2
0.00265	1.59257	KBTBD2
0.0421	1.19506	KBTBD8
0.0385	-0.32079	KCNAB1
0.0336	0.524314	KCNJ15
0.0415	0.898084	KCNJ15
0.0446	-0.303633	KCNK15-AS1///KCNK15
0.0269	-1.18794	KCNK6
0.0275	0.473389	KCNK7
0.0178	-0.4451	KCTD1
0.0246	-0.562742	KCTD1
0.0417	-0.475707	KCTD13
0.00709	-0.729231	KCTD2
0.0221	1.15458	KDM2A
0.0412	1.55973	KDM6A
0.00433	2.25326	KDM7A
0.0103	1.23575	KIAA1143
0.039	-0.485785	KIAA1161
0.00566	-1.27299	KIAA2013
0.0287	1.29823	KIF13A
0.00551	2.1287	KIF1B
0.00716	2.54137	KIF1B
0.0102	1.74037	KIF1B
0.0475	0.617098	KIF5B
0.0205	-0.592864	KIFC1
0.0035	1.55177	KLF10
0.0289	2.64961	KLF4
0.00584	0.965167	KLF5
0.00854	-0.772961	KLF8
0.00597	0.5942	KLF9
0.0107	1.15977	KLHL12
0.0219	0.558226	KLHL12
0.0248	1.43958	KLHL15
0.0134	0.829027	KLHL2
0.0073	0.670659	KLHL36
0.0403	-0.867068	KLHL42
0.0416	0.975582	KMT2C
0.00162	-1.05696	KNOP1
0.00561	-0.880776	KPNA1
0.0158	-0.40396	KPNA1
0.0124	0.891784	KRAS
0.0185	1.21003	KRAS
0.0125	-0.493271	KRCC1
0.032	-1.92688	KRCC1
0.0307	-0.484893	KRT5
0.0374	0.421835	KXD1
0.0293	-0.707329	KYAT1
0.00273	1.61726	KYNU
0.0436	0.991057	KYNU
0.026	-0.526622	L3MBTL2
0.0499	-0.537487	L3MBTL4
0.02	1.56824	LAMP2
0.0156	1.25112	LAPTM5
0.0345	-0.559136	LARP4
0.00362	-0.629402	LARP4B
0.0123	2.12663	LATS2
0.0183	2.03479	LATS2
0.0388	-0.420744	LBP
0.0332	0.552304	LBR
0.0482	-0.597219	LBR
0.02	-0.590248	LCAT
0.0377	-0.836673	LCMT2
0.0216	1.86242	LDLR
0.0393	-0.870808	LETM1
0.0217	-0.52839	LEXM
0.00813	1.38151	LGALS3
0.00482	1.04119	LGALS8
0.0168	-0.45419	LHX9
0.000549	1.7966	LILRA3
0.0104	1.18235	LILRA6
0.0309	1.29393	LILRA6///LILRB3
0.0437	1.47408	LILRA6///LILRB3
0.00871	1.55737	LILRB2
0.0137	1.46556	LILRB2
0.041	1.46592	LILRB3
0.0141	0.998005	LIN7A
0.0417	1.00783	LIN7A
0.047	-0.416125	LINC00200
0.0497	-0.479061	LINC00322
0.0292	-0.929558	LINC00400
0.0117	-0.69305	LINC00467
0.022	1.29082	LINC00528
0.0311	-0.68108	LINC00575
0.00647	1.73484	LINC00641
0.00812	1.60065	LINC00641
0.0108	-0.892259	LINC00662
0.0207	-0.526161	LINC00847
0.0151	-0.582881	LINC00894
0.000676	-1.93976	LINC00957
0.0201	-0.537094	LINC01137
0.0399	-0.470922	LINC01569
0.043	-0.427528	LMAN2
0.0325	-0.621883	LMBRD2
0.00718	-0.944187	LMO4///CSRP3
6.13e-06	1.86042	LMTK2
0.0185	1.88987	LMTK2
0.000439	-1.91158	LNPEP
0.0318	-0.911299	LNPK
0.0153	-0.686725	LNX2
0.0277	-0.411924	LOC100129924
0.0213	-0.372815	LOC100129974///VPS53
0.0217	-0.466738	LOC100130713///NUMBL
0.0212	-0.441801	LOC100130950
0.0333	-1.27894	LOC100132741///LINC00891
0.00327	-0.854238	LOC100287290
0.0179	-0.432418	LOC100287896
0.0264	-0.358518	LOC100291323
0.0431	0.647219	LOC100507281
0.0328	-1.13165	LOC100507424
0.033	-0.439597	LOC100996447
0.0135	-0.451151	LOC101928068
0.0353	-0.553066	LOC101928304
0.00835	-0.605911	LOC101928580
0.0219	-0.386107	LOC101928718
0.0386	-0.536997	LOC101929124
0.0276	0.562071	LOC102723694
0.0452	-0.545723	LOC102724002
0.0292	-0.414108	LOC102725068
0.0163	-0.346707	LOC105369360
0.00648	1.03913	LOC105371763
0.0419	0.46902	LOC105376714///SLC30A4
0.0487	-0.435844	LOC105379783
0.0196	-0.789202	LOC107985971
0.00294	2.19237	LOC145474
0.0463	-0.682108	LOC151657
0.0316	1.41459	LOC153577
0.0418	-0.307104	LOC157273
0.0242	-0.738502	LOC283332
0.00369	-1.61258	LOC284454
0.0473	-0.481979	LOC286272
0.0326	-0.469754	LOC339298
0.0365	1.42928	LOC340085///GPBP1
0.00653	-1.34278	LOC401261
0.00101	1.19178	LOC401433///NUB1
0.00247	1.20319	LOC439911
0.0216	1.44516	LOC643549///PCIF1
0.0417	0.974135	LOC643549///PCIF1
0.0426	0.753858	LONRF3
0.0464	-1.57349	LPAR5
0.00676	-0.691233	LPCAT4
0.0402	0.807008	LRG1
0.0302	-0.760063	LRIF1
0.0179	0.732228	LRP10
0.0341	0.940519	LRP10
0.0483	1.11213	LRPAP1
0.000801	-0.82323	LRRC37A4P
0.028	-0.682228	LRRC45
0.0232	0.659064	LRRC59
0.0354	-0.730779	LRRC61
0.0155	1.17965	LRRC8A
0.0155	-0.64852	LRRC8D
0.0188	0.922375	LRRFIP1
0.0415	1.19354	LRRK2
0.0451	-0.331809	LSM11
0.0256	0.755462	LTBR
0.0115	0.735373	LUC7L
0.0412	-0.673895	LUC7L
0.0177	-1.65011	LUC7L3
0.0376	-0.840789	LUC7L3
0.0061	1.93181	LUCAT1
0.0028	1.77306	LUZP1
0.0326	-0.854882	LYL1
0.0026	1.01795	LYPD3
0.0147	1.58967	LYPLA1
0.0031	-2.12014	LYPLAL1
0.0127	-1.24618	LYPLAL1
0.0247	-0.472196	LYRM5
0.0156	1.69469	LYST
0.00879	2.67234	LYZ
0.0498	-0.891165	MACF1
4.17e-05	3.43294	MAFB
0.000911	3.01218	MAFB
0.0262	1.19858	MAFF
0.0331	-1.12762	MAGEF1
0.0021	0.698263	MAK
0.019	1.19855	MALT1
0.0156	1.05572	MAML3
0.027	0.634972	MAN2B1
0.0144	-1.07872	MAP2K4
0.0416	0.49272	MAP2K6
0.021	-0.512281	MAP3K12
0.00127	1.90326	MAP3K2
0.0165	1.32626	MAP3K2
0.0437	0.597156	MAP3K2
0.0442	1.1993	MAP3K2
0.00261	3.33374	MAP3K8
0.0206	0.912556	MAP3K8
0.00254	1.06878	MAP4K4
0.0429	-0.39466	MAPK14
0.0149	1.49004	MAPK1IP1L
0.000599	1.81928	MAPK6
0.00631	1.99025	MAPK6
0.0069	1.89864	MAPKAP1
0.00183	1.58276	MAPKAPK3
0.0241	-0.435036	MAPKBP1
0.0337	1.09485	MARCKS
0.0177	-0.798932	MAT2A
0.039	-0.622933	MAT2A
0.00443	-1.29012	MAVS
0.0355	-0.520981	MAVS
0.039	-0.916222	MAX
0.00951	1.6209	MB21D2
0.0205	-0.819334	MBOAT2
0.0315	0.366098	MBP
0.0177	3.25556	MCL1
0.0208	0.969802	MCL1
0.0432	-1.00706	MCMBP
0.0077	-1.15915	MCTP1
0.0483	-0.914071	MCTP1
0.0469	-1.3296	MDM1
0.0306	-0.538462	MEAF6
0.0447	0.347347	MED12L
0.00307	1.04167	MED13
0.0382	0.449717	MED14
0.0327	-0.471872	MED16
0.0256	-0.587721	MED24
0.00445	-1.42599	MEF2C
0.00797	0.85637	MEF2D
0.0312	-0.703119	MEGF6
0.0314	-1.19047	MEPCE
0.0118	-1.00618	METAP1D
6.3e-05	1.8821	METRNL
0.000322	-1.34861	METTL13
0.0216	-1.49081	METTL13
0.00909	-0.544467	METTL15
0.0226	-0.415787	METTL16
0.00196	-0.528289	METTL7B
0.0405	-0.336011	METTL8
0.017	-0.448195	MFSD10
0.0256	-1.21256	MGAT5
0.0314	-1.21191	MGAT5
0.0244	-1.593	MGC70870
0.00851	1.49762	MIA3
0.00509	1.27184	MID1IP1
0.01	1.16957	MIDN
0.000756	0.841738	MIER1
0.0135	0.900713	MIER1
0.0319	0.564847	MIER1
0.0484	0.903861	MIER1
0.01	-1.07878	MIGA2
0.00969	1.10317	MIS18BP1
0.0232	-0.889357	MLC1
0.0244	-0.793728	MLEC
0.00921	-0.849882	MLH3
0.0132	-1.98864	MLH3
0.0248	-2.76199	MLH3
0.00031	-1.55366	MLYCD
0.0269	0.773069	MMAA
0.000807	1.91413	MME
0.00889	0.98361	MME
0.0217	1.55815	MME
0.0384	-0.383668	MMP16
0.00895	3.12198	MMP25
0.00228	-0.608556	MMP25-AS1
0.0247	-0.558246	MMP28
0.0061	3.60899	MMP9
0.0267	2.09976	MMP9
0.021	-1.56816	MMRN1
0.0318	-1.54605	MMRN1
0.0371	1.07827	MOB1A
0.0242	1.39688	MOB4
0.0365	-0.570775	MORC2
0.0053	1.58882	MORF4L1
0.0103	-0.396754	MORN4
0.0255	0.359279	MPC1
0.00222	-0.560222	MPP3///DLG3
0.0299	-0.407501	MPP7///CHAF1B
0.0288	-0.730461	MROH1
0.0271	-1.18377	MRPL17
0.0372	1.27703	MRPL22
0.0278	-0.800072	MRPL27
0.0349	-0.575754	MRPL38
0.0367	-0.61393	MRPL41
0.0399	-0.582982	MRPL42
0.00333	-0.807054	MRPS10
0.00252	-0.841715	MRPS14
0.0131	-1.09348	MRPS17
0.021	-0.480094	MRPS28
0.0344	-0.456151	MRPS31
0.0148	-0.851148	MRPS6
0.0169	-1.24094	MRTO4
0.0473	-0.7216	MRTO4
0.0167	1.63087	MS4A6A
0.0286	0.525675	MSANTD1
0.0135	0.488539	MSANTD2
0.000907	-0.83791	MSL3
0.00838	-1.04483	MSRB2
0.0237	-0.697394	MST1
0.000363	-1.43958	MSTO1
0.0384	-1.05322	MSTO1
0.00524	-0.956456	MSTO2P///MSTO1
0.00187	0.776598	MTCH1
0.0111	-0.441444	MTG1
0.0496	0.88703	MTM1
0.0263	0.473016	MTMR12
0.0481	-0.846288	MTMR12
0.0295	1.95995	MTPAP
0.00301	1.31509	MTSS1
0.0338	-1.25087	MTSS1
0.0372	0.449245	MTSS1
0.0179	-2.1819	MTURN
0.0293	-0.747866	MUM1
0.00292	2.4759	MXD1
0.0247	1.7158	MXD1
0.0218	1.62831	MXI1
0.033	1.33976	MXI1
0.0319	-0.341774	MYBBP1A
0.000532	-1.1998	MYCBP
0.00392	-1.00907	MYCBP
0.00825	-0.823615	MYCBP
0.0318	0.804663	MYDGF
0.0398	0.450491	MYNN
0.00212	1.08448	MYO10
0.0445	-0.986457	MYO18A///TIAF1
0.0349	-0.48968	MYO19
0.0494	-0.580052	MYO1E
0.00315	-0.86973	MYO1E///MYO1C
0.00761	0.607464	MYO5A
0.0224	0.967508	MYO5A
0.0195	0.603247	MYO6
0.00673	0.762802	MYSM1
0.00999	-0.859967	N4BP2L1
0.0189	-1.38135	N4BP2L1
0.0494	0.571638	NAA16
0.0362	0.588204	NAA60
0.0305	0.919629	NAAA
0.00761	-1.78538	NACC2
0.011	1.54877	NAGA
0.0201	0.791551	NAGPA
0.000251	3.6461	NAMPT
0.00128	3.99552	NAMPT
0.00645	3.27406	NAMPT
0.0408	-0.534728	NAP1L1
0.0185	0.685789	NAPA
0.000564	2.25902	NBN
0.0182	2.08063	NBN
0.0332	-0.635088	NBR1
0.0399	-0.74016	NCBP2
0.0338	1.39688	NCF2
0.0427	0.783502	NCOA1
0.00761	0.941742	NCOA3
0.0241	-1.34276	NCOA3
0.0249	-0.508662	NCOA3
0.00491	1.34918	NDEL1
0.0302	0.908004	NDST2
0.00683	1.06467	NECAP2
0.0111	1.13648	NEDD9
0.0479	0.987693	NEDD9
0.0438	-0.8775	NEIL2
0.0292	-0.443618	NEK10
0.0129	-0.951763	NEK8
0.0175	-0.621906	NELFB
0.0156	-0.549939	NF2
0.00297	1.84587	NFAT5
0.0112	-0.715708	NFATC1
0.00882	-0.576057	NFATC2
0.00191	-1.53162	NFE2
0.0375	-1.1402	NFE2
0.0383	-1.20778	NFE2
0.000189	4.5157	NFIL3
5.23e-06	4.01073	NFKBIA
0.00214	2.01253	NFKBIA
3.28e-05	1.40335	NFKBIE
0.00176	1.40549	NFKBIE
0.00272	3.87245	NFKBIZ
0.0127	2.09847	NFKBIZ
0.00655	0.633313	NHS
0.038	-1.25901	NIFK-AS1
0.00577	0.944707	NIN
5.5e-07	3.11975	NINJ1
4.38e-06	2.95225	NINJ1
0.0208	0.92581	NINJ2
0.0397	-0.630991	NIPA1
0.00406	-0.453472	NIPA2
0.0226	-1.1543	NIPAL3
0.0178	0.525889	NIPBL
0.0121	-0.498681	NIT1
0.0242	0.758945	NKTR
0.0394	0.449219	NKTR
0.0468	-0.596557	NLGN2
0.019	-1.58113	NLK
9.53e-07	3.13412	NLRP3
0.000119	2.92124	NLRP3
0.0291	0.5911	NME8
0.0285	-0.327893	NMNAT1
0.0356	-1.2421	NOC3L
0.000356	1.33749	NOD2
0.0461	-0.961004	NOM1
0.00518	0.942532	NOP10
0.0237	0.874678	NOP2
0.0491	-0.532523	NOX5
0.0383	-1.39162	NPAT
0.0311	0.905602	NPC2
0.00816	1.98811	NR1D2
0.042	0.792613	NR3C1
0.0421	1.7184	NR3C1
0.0381	1.15226	NR4A1
2.07e-05	3.33989	NR4A3
0.0291	2.4046	NRIP1
0.01	0.599062	NRIP3
0.0168	1.42394	NRIP3
0.0201	-0.82362	NSA2
0.04	-0.458232	NSD1
0.0221	-0.899776	NSL1
0.0463	0.533673	NTRK1
0.00286	-0.894579	NUDCD3
0.00625	-1.26294	NUDCD3
0.0304	-0.683574	NUDT1
0.0166	-0.735437	NUDT16
0.00477	1.22853	NUFIP2
0.0176	0.837208	NUFIP2
0.0381	0.693775	NUP153
0.031	-0.422783	NUP214
0.00837	-0.907111	NUP43
0.0247	-0.62809	NUTF2
0.00581	1.31233	NXT1
0.0328	-0.31392	NYAP2
0.0246	-0.713439	OAS2
0.0268	-0.456839	OAS2
0.0289	-1.3022	OAS2
0.0085	1.10745	OASL
0.0485	1.68629	OAT
0.000668	1.41981	OGDH
0.00452	0.840598	OGFRL1
0.0375	0.996711	OLIG1
5.97e-05	1.68202	OLR1
0.0116	1.4462	OLR1
0.00505	-1.25113	OPA3
0.0363	-0.447207	OPA3
0.0297	-0.651737	OPRL1
0.0392	0.286297	OR5D18
0.0276	-0.425471	OR8J1
0.0234	-0.617965	ORMDL2
0.0175	0.946612	OSBPL11
0.0295	1.23222	OSER1
0.0426	1.81341	OSM
0.00848	1.3136	OTUD1
0.0134	1.27431	OTUD1
0.0269	-0.580618	OTUD6B-AS1
0.0252	-1.52689	OXTR
0.0446	-1.16421	OXTR
0.00531	1.03738	P2RX4
0.0196	-1.33913	P2RY1
0.018	-0.449372	PACRG
0.0317	-0.488418	PACS2
0.0174	1.66763	PADI2
0.0171	-1.34931	PAGR1
0.0181	-1.08084	PAGR1
0.0274	0.807314	PAK1
0.0437	0.881205	PALLD
0.00254	-0.812973	PANK2
0.000756	1.98746	PAPD5
0.000206	-1.2311	PAQR8
0.000237	-1.81291	PAQR8
0.000358	-2.2304	PAQR8
0.0238	-0.906964	PARD3
0.0298	1.70363	PARP8
0.0062	-0.525748	PARS2
0.0321	-0.469939	PCCA
0.0204	-1.06547	PCDHGA1
0.0181	1.06488	PCGF5
0.0459	-1.48328	PCGF5
0.0378	0.367237	PCLO
0.024	-1.37732	PCMT1
0.0333	-1.82172	PCMTD1
0.00863	0.619176	PCNX1
0.000512	-0.962579	PCNX2
0.00687	-0.747296	PCSK4
0.0313	-0.756176	PCYT1B
0.00207	-1.10479	PDCL3P4
0.0312	-0.649541	PDDC1
0.00367	2.96334	PDE4B
0.0101	3.44335	PDE4B
0.0155	0.474593	PDE8A
0.0481	-0.748004	PDGFRA
0.0315	1.82014	PDIA3
0.0144	-0.962923	PDK3
0.0439	-0.360267	PDPR
0.029	0.590755	PDSS2
0.0284	0.807202	PDZD8
0.0275	-0.651476	PEAK1
0.00122	3.13353	PELI1
0.00279	-0.866224	PELP1
0.00386	-1.00448	PELP1
0.0248	2.00395	PER1
0.0382	-0.648922	PEX11A
0.0459	-1.17686	PEX11B
0.0485	1.11388	PFDN1
2.48e-05	2.82393	PFKFB3
0.0245	0.491308	PFKFB3
0.0452	0.603879	PFN1
0.00151	0.72179	PGLYRP1
9.77e-07	2.62361	PHACTR1
0.00379	-1.59305	PHAX
0.0134	0.981206	PHC3
0.0142	-1.92297	PHF23
0.0229	-0.451311	PHF8
0.0478	0.602891	PHIP
0.0133	-0.915677	PHKB
9.58e-05	2.56888	PHLDA1
0.000537	2.25278	PHLDA1
0.00208	2.64334	PHLDA1
0.0385	1.20332	PHLDA1
0.00141	2.30448	PHLDA2
0.0396	0.609742	PHLDA2
0.0459	-0.516935	PHLDA3
0.0108	1.00833	PI3
0.0211	1.42846	PI4K2A
0.0453	0.55367	PIAS2
0.0191	1.87893	PIGA
0.0195	0.613115	PIGC
0.00452	-0.580234	PIGM
0.0239	1.24311	PIGT
0.00771	-1.56205	PIK3CB
0.0282	-1.43069	PIK3CD
0.0181	-1.18994	PIK3CG
0.0269	0.811057	PIK3R1
0.0169	-0.571517	PIK3R2
0.0253	1.44126	PIK3R5
0.00234	2.26383	PILRA
0.000221	1.46952	PIM3
0.00569	-0.640819	PIP4K2B
0.045	-0.637262	PIP4K2B
0.0213	-0.624868	PIP5K1C
0.00377	-0.651001	PITPNC1
0.00357	0.833311	PITPNM1
0.048	-0.445587	PKD1
0.00325	-1.14332	PKIA
0.0286	0.446656	PLAA
0.00117	1.8389	PLAU
0.000739	2.41908	PLAUR
0.000836	3.42745	PLAUR
0.00149	1.93196	PLAUR
0.00201	2.32777	PLAUR
0.00803	0.871096	PLAUR
0.0127	2.03804	PLBD1
0.0154	0.687418	PLCB3
0.0375	0.442801	PLCG2
0.0118	0.642864	PLEKHM2
0.0118	2.11391	PLIN2
0.0397	1.2571	PLIN2
0.0238	1.77676	PLK2
0.000726	2.38174	PLK3
0.0222	0.549211	PLOD1
0.0161	0.711696	PLSCR3
0.0479	0.374933	PLXDC2
0.0109	1.46416	PLXNB2
0.0278	1.83427	PMAIP1
0.0366	2.69399	PMAIP1
0.0217	0.618768	PMF1
0.0191	-0.602786	PML
0.0499	-1.14666	PNMA1
0.00624	1.67581	PNPLA8
0.00875	2.15984	PNPLA8
0.00522	0.929264	PNRC1
0.0165	-0.423979	POGLUT1
0.0363	-1.18729	POGLUT1
0.0125	-1.14166	POLH
0.0095	0.520634	POLR2E
0.0381	0.77955	POLR2L
0.00764	-0.834291	POLR3A
0.0163	-0.712625	POLR3H
0.000641	-0.838711	POU2F1
0.0304	-0.440455	POU6F2
0.0203	0.721971	PPARGC1B
0.0305	-0.643185	PPHLN1
0.00323	1.78397	PPIF
0.00519	2.07668	PPIF
0.00292	1.18589	PPIL4
0.00565	0.698113	PPM1A
0.0349	1.43135	PPM1A
0.00803	2.13669	PPM1D
0.0287	1.51162	PPM1D
0.00862	-1.07725	PPM1K
0.049	-0.981951	PPM1L
0.0173	0.821724	PPM1M
0.0428	1.36522	PPP1R12A
0.0447	-1.01062	PPP1R14A
0.0109	2.01054	PPP1R15B
0.0305	2.53921	PPP1R15B
0.0341	-0.548898	PPP1R17
0.00124	1.10833	PPP1R18
0.0459	-0.472728	PPP1R3F
0.0271	0.383139	PPP2R2A
0.0482	0.529536	PPP2R5C
0.0347	0.85269	PPP4R2
0.0365	1.41282	PPP4R2
0.0162	-0.661158	PPP6C
0.00522	-1.0913	PPP6R2
0.0316	1.87995	PPTC7
0.00549	0.549689	PQLC1
0.038	-0.529254	PRDM11
0.00467	1.21465	PRDM2
0.00909	-0.878038	PRDM2
0.0348	1.36592	PRDM2
0.0293	-1.34318	PRDX6
0.0392	0.466003	PREP
0.0399	0.822457	PREX1
0.0134	-0.955146	PRKAA1
0.000966	1.17705	PRKAG2-AS1
0.0304	-0.90473	PRKAR1A
0.0214	-0.688416	PRKAR1B
0.0397	0.521953	PRKAR2A
0.0207	-0.693224	PRND
0.0457	1.37579	PRNP
0.0315	-0.76625	PROCA1
0.00423	2.68127	PROK2
0.0311	-1.23368	PRPF38A
0.0343	-0.701134	PRR30
0.0398	-0.517737	PRR7-AS1
0.00964	1.4291	PRRC1
0.00811	0.67294	PRRC2C
0.0268	-1.76838	PRUNE1
0.0466	1.42241	PSMC2
0.0145	1.84991	PSMD12
0.0356	0.70903	PSMF1
0.0183	0.465979	PSTK
0.0362	0.872712	PTAFR
0.0397	1.10317	PTAFR
0.0152	0.719799	PTBP1
0.0151	1.61909	PTEN
0.0351	1.76201	PTGER2
0.0135	1.44995	PTP4A1
0.0277	2.43507	PTP4A1
0.0159	0.538869	PTP4A2
0.0456	0.549695	PTPN1
0.0153	0.395256	PTPRC
0.00161	2.90274	PTPRE
0.0116	2.19344	PTPRE
0.0313	1.4951	PTPRE
0.0176	1.44141	PTPRJ
0.0281	-0.552163	PTPRT
0.0158	1.12641	PTS
0.0255	1.05433	PTS
3.08e-05	3.15677	PTX3
0.039	0.674165	PUM1
0.00175	-0.878269	PURA
0.0152	2.25641	PURB
0.0182	1.12462	PURB
0.0339	-0.676957	PUS3
0.0204	-0.411701	PUS7
0.000841	-1.08649	PWWP2A
0.00178	-1.23989	PYCR2
0.0439	-0.680027	PYCRL
0.034	-0.422607	PYGO2
0.00324	-1.00779	PYM1
0.00939	1.74445	QKI
0.0173	0.650571	QKI
0.000976	2.69627	QPCT
0.00573	0.901743	RAB10
0.0163	-1.06351	RAB10
0.0458	-0.652084	RAB10
0.0223	-0.764854	RAB11A
0.029	-0.692044	RAB11A
0.00124	2.27067	RAB11FIP1
0.00847	-1.76561	RAB11FIP3
0.0244	-0.612007	RAB11FIP3
0.00403	1.88593	RAB1A
0.000668	2.30698	RAB20
0.00531	0.706291	RAB20
0.00827	1.36742	RAB21
0.0104	1.38748	RAB21
0.0222	-2.1483	RAB27B
0.000125	1.4219	RAB2A
0.0204	1.82599	RAB2A
0.0211	0.523908	RAB2A
0.0222	-0.4679	RAB2A
0.0434	1.65202	RAB2A
0.0409	-0.749665	RAB37
0.0122	-0.728732	RAB3GAP1
0.049	1.14388	RAB5A
0.0213	-0.667926	RAB5B
0.00834	0.629587	RAB5C
0.00274	1.001	RAB7A
0.0351	-1.44342	RABEP1
0.0407	-1.37138	RABGAP1L
0.0145	-0.846911	RACGAP1
0.0059	-0.717027	RAD23A
0.0262	-1.12411	RAD51-AS1
0.037	0.7315	RALGDS
0.0354	0.363304	RALGPS1
0.0222	2.15621	RANBP2
0.00223	-1.03085	RANGAP1
0.00478	-1.19572	RAP1A
0.00861	-0.821193	RAP1GDS1
0.00223	1.50556	RARA
0.0231	0.752706	RARA-AS1
0.00884	1.29587	RASD1
0.00423	0.946798	RASGEF1B
0.00491	0.577132	RASGEF1B
0.00579	2.0213	RASGEF1B
0.0336	-0.668152	RASGRP2
0.00686	1.52606	RASSF5
0.0071	2.15101	RB1CC1
0.0186	2.01604	RB1CC1
0.0199	1.75166	RB1CC1
0.00557	-0.713903	RBBP5
0.0149	0.53378	RBL2
0.0417	-1.09715	RBM12B
0.0252	1.37182	RBM22
0.0127	1.32055	RBM25
0.0175	-1.389	RBM28
0.00748	1.0999	RBM33
0.0175	0.779496	RBM33
0.00645	1.24683	RBM39
0.0193	1.55269	RBM39
0.00749	0.423078	RBM47
0.0481	1.86405	RBM47
0.0191	-0.529969	RBM5-AS1///RBM5
0.00417	2.42851	RBM7
0.0156	1.43811	RBMXL1
0.0181	0.314702	RBP5
0.0049	0.634185	RBPJ
0.0494	-0.342822	RBPMS
0.00214	-0.908735	RC3H2
0.00507	2.32288	RC3H2
0.00883	-0.468252	REC114
0.00789	-0.551517	RECQL5
0.0436	-0.563544	REEP2
0.0388	1.44471	REL
0.0318	1.38871	RELA
0.0186	0.632721	RELB
0.00188	2.21895	RELT
0.014	1.21561	RELT
0.0116	0.533469	RER1
0.0407	0.432921	REST
0.0256	-0.334431	RFPL1S
0.0333	-0.853263	RFX1
0.0447	-0.895579	RFX5
0.0203	-0.662191	RFX8
0.0352	2.528	RGCC
0.0414	-0.37681	RGS3
0.00571	-0.979083	RHBDD1
0.0184	-0.586084	RHBDD1
0.0304	-0.477673	RHBDF1
0.0339	1.03602	RHEB
0.033	-1.46072	RHOBTB1
0.00782	0.734933	RHOQ
0.0268	0.860604	RHOQ
0.00651	1.23866	RHOU
0.00954	1.33204	RHOU
0.0448	-0.415734	RIC8B
0.0468	0.687772	RICTOR
0.00803	3.02399	RIPK2
0.0233	0.647454	RIPK2
0.0445	2.42575	RIPK2
0.00596	1.02044	RIT1
0.0163	1.31369	RIT1
0.000616	2.76254	RLF
0.0407	-0.945118	RMI2
0.0015	2.2696	RMND5A
0.0309	0.780049	RMND5A
0.0154	-0.591301	RN7SKP23
0.0423	-0.461161	RNASEH2C
0.0281	-0.470384	RNASEL
0.00454	2.35945	RNF103
0.0157	1.87458	RNF114
0.0221	-0.577578	RNF14
0.0102	0.690669	RNF144B
0.00814	1.96938	RNF145
0.0316	-0.428213	RNF186
0.0098	-1.04841	RNF2
0.0414	0.70735	RNF214
0.0288	-0.846748	RNF34
0.00391	-0.565252	RNF41
0.00415	0.976811	RNH1
0.00231	2.28662	RNMT
0.0048	1.2723	RNMT
0.0136	1.69289	RNU12
0.0422	-1.49172	RPA1
0.0307	1.46533	RPGR
0.0283	0.671968	RPL10L
0.0496	-0.383734	RPL23AP64
0.0392	-0.564112	RPRD1A
0.0498	0.387316	RPRD1A
0.0253	0.612934	RPS15
0.0253	0.677826	RPS27L
0.017	-0.662751	RPUSD4
0.0244	0.60639	RRAD
0.0348	-1.69771	RRP7A
0.00173	-0.588146	RRP9
0.0296	-0.657037	RSRC1
0.0188	1.11376	RSRC2
0.0269	0.775001	RSRC2
0.0194	0.571613	RTN3
0.0407	1.67449	RTN3
0.0357	-0.516661	RTP4
0.000762	1.27309	RXRA
0.0328	0.859088	RYBP
0.01	1.32295	S100A11
0.00885	2.0737	S100A9
0.0134	1.78943	S100A9
0.00487	2.53539	S100P
0.0108	-1.18351	S100PBP
0.000658	1.13736	S1PR3
0.0248	-0.616581	S1PR4
0.0151	-0.738263	SAC3D1
0.0464	-0.835557	SACM1L
0.0436	-0.751696	SAGE1
0.0067	1.26496	SAMD8
0.0465	-0.723818	SAMD9
0.026	-1.07909	SAMD9L
8.07e-05	2.81381	SAMSN1
0.033	1.68	SAP30
0.0463	0.790237	SAPCD2
0.0129	0.824161	SAR1A
0.00502	0.984937	SAR1B
0.0118	-0.561581	SART1
0.0389	0.559616	SASH3
0.0171	1.2187	SAT1
0.0203	-1.11426	SAV1
0.0159	1.67151	SBF2
0.0368	0.779871	SBF2
0.0297	0.329003	SCAPER
0.00262	-1.06696	SCFD2
0.00983	-2.34676	SCFD2
0.0438	-1.1091	SCFD2
0.0242	-0.436375	SCLY
0.00411	0.995168	SCO2
0.0105	1.6586	SCPEP1
0.0441	1.30161	SCPEP1
0.00697	-0.577822	SDAD1
0.00616	0.920898	SDCBP
0.0261	1.05862	SDCBP
0.0433	-0.437783	SDCBP2-AS1
0.0257	2.18637	SDE2
0.0379	-1.07958	SEC23IP
0.0176	0.806984	SEC24A
0.0374	0.785968	SEC24A
0.0152	-0.967368	SEC31B
0.016	0.775845	SEC61B
0.00847	0.752519	SEC62
0.0131	0.81161	SEC62
0.0135	-0.469597	SEC62
0.0471	1.34865	SECISBP2
0.0226	1.62888	SECISBP2L
0.00658	1.42887	SELK
0.00693	1.23491	SELK
0.0442	-0.583065	SEMA5A
0.0199	-0.436873	SEPP1
0.0353	1.90548	SERPINA1
0.00038	3.50789	SERPINB2
0.0252	1.35566	SERPINB8
0.000206	1.27622	SERTAD1
0.0325	2.15646	SERTAD2
0.0403	0.630281	SERTAD3
0.00498	1.00491	SESN2
0.0263	0.819415	SESN2
0.0355	0.384578	SESTD1
0.0274	0.632662	SETD2
0.0126	0.686018	SF3B1
0.00377	-0.620079	SF3B3
0.0105	-0.523588	SF3B3
0.0353	1.20264	SFMBT2
0.0353	-0.887358	SFSWAP
0.0237	0.935102	SFT2D3
0.000264	4.00538	SGK1
0.00935	0.41747	SGMS2
0.0382	0.787072	SGMS2
0.0338	0.613661	SGTB
0.0118	1.12601	SH2B3
0.00538	0.771487	SH3GL1
0.0396	-0.661805	SH3PXD2A
0.0203	1.4945	SIAH1
0.00169	1.2056	SIGLEC10
0.00245	1.11753	SIGLEC10
0.0171	0.621771	SIGLEC5
0.0388	-0.496734	SIK2
0.0204	0.510792	SIM1
0.00595	1.12718	SIPA1L1
0.0108	2.84526	SIRPB1
0.0185	1.53754	SIRPB1
0.0159	0.705954	SIRT2
0.0101	-0.651571	SIRT3
0.0118	-0.574568	SIRT5
0.0115	-0.48716	SKA1
0.0174	-1.10213	SKA2
0.0352	-0.558677	SKA2
0.0196	0.723869	SKIL
0.00804	0.829324	SKP1
0.0219	1.4273	SKP1
0.00123	1.11958	SLC11A1
0.0239	1.7938	SLC11A1
0.035	-0.501659	SLC12A4
0.00478	1.34947	SLC12A6
0.0186	1.04911	SLC12A6
0.0403	-0.646212	SLC12A7
0.0112	1.42198	SLC15A3
0.0322	-0.412448	SLC1A4
0.0159	1.87442	SLC22A4
0.00753	0.484386	SLC22A5
0.0184	-0.899607	SLC25A17
0.0201	0.707226	SLC25A32
0.00206	0.696289	SLC25A34
0.0253	1.2259	SLC25A36
0.0303	1.90332	SLC25A36
0.00227	2.93284	SLC25A37
0.017	1.08384	SLC25A37
0.0327	0.964432	SLC25A37
0.013	-0.81307	SLC25A6
2.14e-05	-1.53372	SLC26A2
0.035	-0.930596	SLC26A2
0.00988	-0.803397	SLC27A3
0.0197	-0.49673	SLC29A3
0.0445	1.18295	SLC2A1
0.0173	1.66241	SLC2A3
0.0314	1.27266	SLC2A3
0.00201	1.8704	SLC30A1
0.00737	1.12268	SLC30A1
0.0413	-0.553658	SLC30A5
0.0475	-0.308475	SLC30A6
0.00115	2.0792	SLC31A2
0.00916	1.8557	SLC31A2
0.0228	1.13149	SLC35B1
0.0212	0.930239	SLC35B2
0.0298	-0.411483	SLC35C2
0.0342	-0.672248	SLC35C2
0.0494	-0.604995	SLC35C2
0.029	-0.559891	SLC35D1
0.0417	-0.381041	SLC36A1
0.0203	0.699322	SLC36A4
0.0487	1.2362	SLC36A4
0.0445	-0.460536	SLC38A7
0.00216	-0.850953	SLC39A3
0.035	1.20053	SLC39A6
0.00102	-0.71312	SLC39A9
0.0268	-1.20273	SLC40A1
0.00172	1.10363	SLC43A2
0.00531	0.996589	SLC43A2
0.00283	1.66939	SLC45A4
0.0424	0.882484	SLC45A4
0.0423	-0.454085	SLC4A7
0.0445	-0.479843	SLC6A4
0.000185	1.314	SLC6A6
0.0113	-0.440834	SLC7A14
0.00558	1.21685	SLC7A5
0.0219	1.52947	SLC7A7
0.0391	0.628763	SLCO3A1
0.0429	-0.453331	SLCO4A1
0.0218	0.666461	SLED1
0.0212	0.58484	SMAD3
0.000204	2.25702	SMAD7
0.0496	0.429169	SMARCA5
0.00205	1.30052	SMARCD3
0.00403	1.30852	SMG1P2
0.0144	-0.637942	SMG5
0.0184	1.15591	SMIM13
0.016	-1.88758	SMIM14
0.0032	-0.782842	SMIM7
0.000743	1.3705	SMPDL3A
0.0169	0.745689	SMURF1
0.0309	0.535391	SMURF1
0.0256	1.38763	SNAPC1
0.0254	-1.0831	SNAPC5
0.012	0.827832	SNHG15
0.0218	1.36865	SNHG4///MATR3
0.000932	2.18073	SNIP1
0.00149	-0.836517	SNUPN
0.0291	0.972006	SNW1
0.00589	1.1921	SNX10
0.0375	1.01251	SNX10
0.0133	1.14622	SNX13
0.029	0.670798	SNX13
0.0406	0.638294	SNX18
5.78e-05	2.33257	SNX9
8.44e-05	1.47505	SNX9
0.0117	2.37261	SOD2
0.0159	2.22545	SOD2
0.0205	2.14969	SOD2
0.0234	1.2999	SON
0.0128	-0.516064	SOX12
0.026	-0.515321	SOX12
0.0145	-0.646638	SOX17
0.0428	-1.11048	SOX4
0.05	-1.37443	SP110
0.0398	1.77704	SP3
0.0363	0.576094	SPACA6
0.00703	1.1839	SPAG1
0.0307	-0.374651	SPANXN5
0.00117	1.56949	SPATA13
0.00489	1.25255	SPATA13
0.0495	1.22872	SPATA13
0.0327	0.500583	SPATA2L
0.0188	-0.48581	SPATS2L
0.00757	1.37046	SPCS3
0.00824	1.06764	SPCS3
0.00819	-0.615701	SPG20
0.0499	-0.390985	SPIN3
0.0244	-0.945022	SPINT2
0.0117	-0.831749	SPN
0.021	-1.00371	SPOP
0.0273	1.34674	SPOPL
0.0182	-0.735364	SPPL2B
0.00568	-1.00945	SPRED3
0.046	0.569991	SPRTN
0.0247	-0.692633	SPRYD3
0.00726	-1.06514	SPRYD3///TNS2
0.00927	1.7618	SPTBN1
0.0293	-0.443635	SPTBN1
0.00238	-1.63137	SPTLC2
0.0354	-0.732312	SPTLC2
0.000288	1.45107	SPTY2D1
0.000561	1.58941	SPTY2D1
[truncated: 874 more rows]

## Sheet: up regulated
P.Value	logFC	Gene.symbol
0.0118	1.91709	AAED1
0.00046	1.64017	ABCA1
0.000129	1.66764	ABHD5
0.045	1.28162	ACBD6
0.0198	1.36806	ACPP
0.0191	1.26759	ACSL1
0.00996	2.74777	ACSL3
0.0023	1.30447	ACTR3
0.00436	1.7601	ADM
0.00646	1.19453	AES
0.0224	1.4337	AGFG1
0.0259	1.5963	AGTPBP1
6.51e-05	1.89325	AHCTF1
0.0027	3.09832	AHR
0.0137	1.13921	AKAP8
0.0172	1.29444	ALDH3B1
0.00115	1.38343	ALOX5
0.0197	1.60133	ANKRD12
0.0119	1.53781	ANPEP
2.89e-05	1.04799	AP1G1
0.0239	1.94244	APLP2
0.00697	1.47915	APOBEC3A
0.0019	3.13194	AQP9
0.0141	1.29263	ARHGEF7
0.0463	1.08624	ARID4A
0.0349	1.33161	ARIH1
0.035	1.62104	ARL5B
0.00807	2.40473	ARMC8
0.039	1.18628	ARNTL
0.017	1.64143	ARRB2
0.0141	1.59462	ARRDC3
0.00996	1.18726	ASB6
0.014	2.60195	ATF3
0.00621	1.08192	ATL3
0.002	1.60048	ATP11B
0.0221	1.24989	ATP13A3
0.0159	1.62043	ATP2B1
0.00701	1.90349	ATP6AP2
0.000366	1.49803	ATXN1
0.032	1.65287	ATXN1L
0.00594	1.11133	AZIN1
0.00113	3.10774	B3GNT5
0.00722	1.99691	BACH1
0.0027	1.57121	BAG4
0.00958	1.49239	BASP1
0.00919	1.10969	BBX
0.000275	3.97434	BCL2A1
0.000343	1.66169	BCL2L11
0.00252	1.90961	BCL6
0.000565	2.6004	BEST1///FTH1
0.00398	3.54168	BHLHE40
0.0471	1.22905	BID
0.0123	1.04288	BRD2
0.0421	1.86705	BST1
0.0259	2.37446	BTG3
0.000308	3.42453	C15orf48
6.51e-06	1.87313	C16orf72
0.0181	1.607	C16orf87
0.0162	1.09657	C19orf53
0.05	1.94227	C1GALT1
0.000113	1.28545	C20orf24
0.000226	3.60587	C5AR1
0.0122	1.41794	C9orf72
0.00238	1.13447	CCDC186
0.000138	1.96312	CCDC59
0.0272	1.18587	CCDC6
0.000791	1.117	CCDC71L
0.0116	1.71318	CCDC93
0.000266	3.00816	CCL20
0.0018	1.29033	CCND2
0.0198	1.14733	CCNT1
0.0111	2.24029	CCR1
0.0482	1.80693	CD163
0.0499	1.09097	CD1D
0.000517	1.88143	CD33
0.018	1.69307	CD55
0.000465	3.77544	CD83
0.0215	1.40359	CD86
0.00134	1.42111	CDA
0.0323	1.11284	CDADC1
0.0238	1.67507	CDC14A
0.0011	2.2483	CDC42
0.0062	1.26165	CDC42EP3
0.00546	1.08454	CDC5L
0.00836	1.31178	CDK12
0.0337	1.818	CDKN1A
0.000109	1.09023	CDV3
0.000481	2.18048	CEBPB
0.0313	1.10897	CEP85L
0.0382	1.06926	CFD
0.0339	1.24704	CFLAR
0.000796	2.77806	CHD1
0.00699	1.18359	CHD4
0.00927	2.72061	CHI3L1
0.0325	1.5694	CHMP2B
0.00525	1.2079	CHST11
0.000163	1.48279	CHST7
0.0334	1.18235	CKAP4
0.017	1.49043	CLC
0.00573	1.44184	CLEC2B
0.013	1.79158	CLEC4E
0.0247	1.4156	CLEC7A
0.00455	1.00455	CLMN
0.0141	1.80098	CLP1
0.0215	1.15808	CMTM2
0.00534	1.65917	CNIH4
0.0255	1.48846	CNOT2
0.0442	1.12646	CNOT8
0.0178	1.36416	COA1
0.044	1.3797	COPS2
0.00246	2.22909	COQ10B
0.0306	1.05171	COX7A2
0.0499	1.41275	CPD
0.0407	1.30593	CPEB2
0.0065	1.39627	CPEB4
0.0429	1.15875	CPPED1
0.0152	1.69261	CPVL
0.0334	1.56688	CR1
0.00235	1.94125	CREB5
0.0445	1.40201	CREBRF
0.00481	1.17417	CREM
0.0334	1.24424	CRY1
0.00204	1.17415	CRY2
0.0129	1.08773	CSF3R
0.0129	1.78165	CSGALNACT2
0.0364	1.43532	CSNK1A1
0.00524	2.41582	CSRNP1
0.0281	1.32456	CSTA
0.0222	1.59008	CTSL
0.0328	1.85384	CTSS
0.0215	1.08725	CTSZ
0.0288	1.22676	CWC15
0.00313	2.1356	CWC25
0.000582	3.20592	CXCL1
0.00748	1.18261	CXCL16
0.000192	5.03034	CXCL2
0.000204	3.9779	CXCL3
0.000887	4.03882	CXCL8
0.0341	1.06221	CXCR1
0.00917	2.51322	CXCR2
0.0124	1.24125	CYBA
0.0173	1.7353	CYP1B1
0.014	1.22838	CYSTM1
0.0457	1.843	CYTIP
0.0117	1.39187	DAAM1
0.0446	1.6812	DBF4
0.00718	1.28885	DCP1A
0.00296	2.76686	DDIT3
0.0425	1.87966	DDX21
0.0492	1.44216	DDX3X
0.000244	1.29751	DEDD2
0.0059	1.06151	DERL1
0.0118	1.4407	DGAT1
0.0157	1.58012	DMXL1
0.00567	1.55111	DNAJB1
0.0358	1.70093	DNAJC25
0.000198	1.12728	DNAJC3
0.041	1.37801	DPH3
0.0154	2.4634	DUSP2
0.000225	1.45105	DUSP4
0.00814	2.09925	DUSP5
0.00282	1.16402	DUSP6
0.00837	1.76596	DUSP8
0.0391	1.4403	DYNC1LI1
0.000288	1.84316	DYNLL2
0.0337	1.59084	DYSF
0.0348	1.15987	E2F3
0.000289	2.64509	EDN1
0.0119	1.40587	EGLN1
0.0135	2.25937	EGR2
0.000935	2.69472	EGR3
0.0421	1.45296	EIF1
0.0433	1.0333	EIF1B
0.0484	1.57146	EIF2A///EIF2S1
0.0386	1.22006	EIF2AK3
0.00852	2.16595	EIF5
0.0019	1.58023	ELL
0.0393	2.02216	ELL2
0.0318	1.1667	EPB41L3
0.000513	1.5152	EPC1
0.000327	2.04152	ERMN
0.00356	1.92725	ETF1
0.0212	2.02732	ETS2
0.0333	1.45532	ETV3
0.00198	1.0824	EXOC7
0.00379	1.64719	EZR
0.031	1.80354	F5
0.0141	2.25234	FAM103A1
0.0152	1.07527	FAM105A
0.0167	1.70632	FAM169A
0.00459	1.01112	FAM208B
0.0121	1.19378	FAM46A
0.0144	1.93681	FAM49A
0.0378	2.11548	FAM53C
0.02	1.45463	FAM60A
0.0309	1.55972	FBXO33
0.0359	1.02848	FBXO42
0.015	1.16348	FCAR
0.00363	1.75263	FCER1G
0.00172	1.36245	FCGR2A
0.0128	4.0459	FCGR3B
0.0126	1.08472	FCGRT
0.00218	1.86422	FCN1
0.0162	1.29977	FEM1C
0.0317	1.21808	FNDC3A
0.0367	1.45792	FNDC3B
0.00987	1.33427	FNIP1
0.0109	2.56037	FOSL2
0.0424	1.06704	FOXO1
0.0362	1.39015	FOXO3
0.00603	2.36613	FPR1
0.000933	1.21585	FUT4
0.0283	1.41291	FYN
0.0163	1.23231	FYTTD1
0.00416	2.69158	G0S2
0.00844	1.68418	GAB2
0.00475	2.60868	GABARAPL1
0.00545	2.10362	GADD45B
0.00087	1.31484	GADD45G
0.0451	1.61401	GALNT1
0.00851	1.42317	GALNT3
0.00759	1.30071	GAS2L3
0.0448	1.14817	GAS7
0.0248	1.09278	GK
0.0401	1.61675	GNAI3
0.00765	1.08424	GOLGA7
0.00147	1.40054	GPAT3
0.00757	1.83029	GPCPD1
0.00686	2.07376	GPR183
0.000481	1.01285	GPRIN3
0.00215	1.4881	GRASP
0.0473	1.29034	GRPEL1
0.00824	2.26361	GZF1
0.00711	1.73724	H1FX
0.0429	1.65152	H2AFV
0.0421	1.65335	H3F3B
0.0145	2.40486	HADHA
0.0083	3.57411	HBB
1.98e-06	4.52164	HBEGF
0.013	1.296	HCK
0.0372	1.53934	HERPUD1
0.000329	2.20402	HIF1A
0.02	1.62874	HIF1A-AS2
0.0034	1.66533	HIST1H1C
0.000213	2.05712	HIST1H1D
0.00199	1.10438	HIST1H1E
0.00267	1.89141	HIST1H4E
0.0123	1.98873	HIST2H2AC
0.0031	1.98308	HLA-DPA1
0.00144	1.08308	HNRNPA0
0.0466	1.22351	HNRNPCL1
0.0152	2.07876	HSPA14
0.000341	2.00352	ICAM1
0.0449	2.29493	ID1
0.00448	3.1419	ID2
0.00862	1.08951	ID3
0.000406	2.68883	IER3
0.0186	1.96167	IER5
0.0314	1.3902	IFI30
0.0498	1.54545	IFIT2
0.0408	1.52116	IKZF5
0.0477	1.13861	IL13RA1
0.00263	3.55901	IL1A
0.00538	2.94371	IL1B
0.0009	1.38068	IL1R1
0.00124	2.39911	IL1R2
0.0363	1.01783	IL1RAP
0.0036	2.90164	IL1RN
0.0485	1.21721	IQGAP1
0.00528	1.0041	IRAK2
0.0232	1.83606	IRAK3
0.000208	2.08708	IRF1
0.00626	1.68804	IRF2BP2
0.000714	1.64212	IRS2
4.07e-06	2.53755	ITPRIP
0.000847	2.01265	IVNS1ABP
0.0443	2.59809	JMJD1C
0.0289	1.57241	JMY
0.0366	1.18703	JOSD1
0.014	1.3746	JUNB
0.000129	1.20205	JUND
0.0439	2.02303	KANSL2
0.00265	1.59257	KBTBD2
0.0421	1.19506	KBTBD8
0.0221	1.15458	KDM2A
0.0412	1.55973	KDM6A
0.00433	2.25326	KDM7A
0.0103	1.23575	KIAA1143
0.0287	1.29823	KIF13A
0.0102	1.74037	KIF1B
0.0035	1.55177	KLF10
0.0289	2.64961	KLF4
0.0107	1.15977	KLHL12
0.0248	1.43958	KLHL15
0.0185	1.21003	KRAS
0.00273	1.61726	KYNU
0.02	1.56824	LAMP2
0.0156	1.25112	LAPTM5
0.0183	2.03479	LATS2
0.0216	1.86242	LDLR
0.00813	1.38151	LGALS3
0.00482	1.04119	LGALS8
0.000549	1.7966	LILRA3
0.0104	1.18235	LILRA6
0.0437	1.47408	LILRA6///LILRB3
0.0137	1.46556	LILRB2
0.041	1.46592	LILRB3
0.0417	1.00783	LIN7A
0.022	1.29082	LINC00528
0.00812	1.60065	LINC00641
0.0185	1.88987	LMTK2
0.00648	1.03913	LOC105371763
0.00294	2.19237	LOC145474
0.0316	1.41459	LOC153577
0.0365	1.42928	LOC340085///GPBP1
0.00101	1.19178	LOC401433///NUB1
0.00247	1.20319	LOC439911
0.0216	1.44516	LOC643549///PCIF1
0.0483	1.11213	LRPAP1
0.0155	1.17965	LRRC8A
0.0415	1.19354	LRRK2
0.0061	1.93181	LUCAT1
0.0028	1.77306	LUZP1
0.0026	1.01795	LYPD3
0.0147	1.58967	LYPLA1
0.0156	1.69469	LYST
0.00879	2.67234	LYZ
0.000911	3.01218	MAFB
0.0262	1.19858	MAFF
0.019	1.19855	MALT1
0.0156	1.05572	MAML3
0.0442	1.1993	MAP3K2
0.00261	3.33374	MAP3K8
0.00254	1.06878	MAP4K4
0.0149	1.49004	MAPK1IP1L
0.00631	1.99025	MAPK6
0.0069	1.89864	MAPKAP1
0.00183	1.58276	MAPKAPK3
0.0337	1.09485	MARCKS
0.00951	1.6209	MB21D2
0.0177	3.25556	MCL1
0.00307	1.04167	MED13
6.3e-05	1.8821	METRNL
0.00851	1.49762	MIA3
0.00509	1.27184	MID1IP1
0.01	1.16957	MIDN
0.00969	1.10317	MIS18BP1
0.0217	1.55815	MME
0.00895	3.12198	MMP25
0.0267	2.09976	MMP9
0.0371	1.07827	MOB1A
0.0242	1.39688	MOB4
0.0053	1.58882	MORF4L1
0.0372	1.27703	MRPL22
0.0167	1.63087	MS4A6A
0.0295	1.95995	MTPAP
0.00301	1.31509	MTSS1
0.0247	1.7158	MXD1
0.033	1.33976	MXI1
0.00212	1.08448	MYO10
0.011	1.54877	NAGA
0.00645	3.27406	NAMPT
0.0182	2.08063	NBN
0.0338	1.39688	NCF2
0.00491	1.34918	NDEL1
0.00683	1.06467	NECAP2
0.0111	1.13648	NEDD9
0.00297	1.84587	NFAT5
0.000189	4.5157	NFIL3
0.00214	2.01253	NFKBIA
0.00176	1.40549	NFKBIE
0.0127	2.09847	NFKBIZ
4.38e-06	2.95225	NINJ1
0.000119	2.92124	NLRP3
0.000356	1.33749	NOD2
0.00816	1.98811	NR1D2
0.0421	1.7184	NR3C1
0.0381	1.15226	NR4A1
2.07e-05	3.33989	NR4A3
0.0291	2.4046	NRIP1
0.0168	1.42394	NRIP3
0.00477	1.22853	NUFIP2
0.00581	1.31233	NXT1
0.0085	1.10745	OASL
0.0485	1.68629	OAT
0.000668	1.41981	OGDH
0.0116	1.4462	OLR1
0.0295	1.23222	OSER1
0.0426	1.81341	OSM
0.0134	1.27431	OTUD1
0.00531	1.03738	P2RX4
0.0174	1.66763	PADI2
0.000756	1.98746	PAPD5
0.0298	1.70363	PARP8
0.0181	1.06488	PCGF5
0.0101	3.44335	PDE4B
0.0315	1.82014	PDIA3
0.00122	3.13353	PELI1
0.0248	2.00395	PER1
0.0485	1.11388	PFDN1
2.48e-05	2.82393	PFKFB3
9.77e-07	2.62361	PHACTR1
0.0385	1.20332	PHLDA1
0.00141	2.30448	PHLDA2
0.0108	1.00833	PI3
0.0211	1.42846	PI4K2A
0.0191	1.87893	PIGA
0.0239	1.24311	PIGT
0.0253	1.44126	PIK3R5
0.00234	2.26383	PILRA
0.000221	1.46952	PIM3
0.00117	1.8389	PLAU
0.00201	2.32777	PLAUR
0.0127	2.03804	PLBD1
0.0397	1.2571	PLIN2
0.0238	1.77676	PLK2
0.000726	2.38174	PLK3
0.0109	1.46416	PLXNB2
0.0366	2.69399	PMAIP1
0.00875	2.15984	PNPLA8
0.00519	2.07668	PPIF
0.00292	1.18589	PPIL4
0.0349	1.43135	PPM1A
0.0287	1.51162	PPM1D
0.0428	1.36522	PPP1R12A
0.0305	2.53921	PPP1R15B
0.00124	1.10833	PPP1R18
0.0365	1.41282	PPP4R2
0.0316	1.87995	PPTC7
0.0348	1.36592	PRDM2
0.000966	1.17705	PRKAG2-AS1
0.0457	1.37579	PRNP
0.00423	2.68127	PROK2
0.00964	1.4291	PRRC1
0.0466	1.42241	PSMC2
0.0145	1.84991	PSMD12
0.0397	1.10317	PTAFR
0.0151	1.61909	PTEN
0.0351	1.76201	PTGER2
0.0277	2.43507	PTP4A1
0.0313	1.4951	PTPRE
0.0176	1.44141	PTPRJ
0.0255	1.05433	PTS
3.08e-05	3.15677	PTX3
0.0182	1.12462	PURB
0.00939	1.74445	QKI
0.000976	2.69627	QPCT
0.00124	2.27067	RAB11FIP1
0.00403	1.88593	RAB1A
0.000668	2.30698	RAB20
0.0104	1.38748	RAB21
0.0434	1.65202	RAB2A
0.049	1.14388	RAB5A
0.00274	1.001	RAB7A
0.0222	2.15621	RANBP2
0.00223	1.50556	RARA
0.00884	1.29587	RASD1
0.00579	2.0213	RASGEF1B
0.00686	1.52606	RASSF5
0.0199	1.75166	RB1CC1
0.0252	1.37182	RBM22
0.0127	1.32055	RBM25
0.00748	1.0999	RBM33
0.0193	1.55269	RBM39
0.0481	1.86405	RBM47
0.00417	2.42851	RBM7
0.0156	1.43811	RBMXL1
0.00507	2.32288	RC3H2
0.0388	1.44471	REL
0.0318	1.38871	RELA
0.014	1.21561	RELT
0.0352	2.528	RGCC
0.0339	1.03602	RHEB
0.00954	1.33204	RHOU
0.0445	2.42575	RIPK2
0.0163	1.31369	RIT1
0.000616	2.76254	RLF
0.0015	2.2696	RMND5A
0.00454	2.35945	RNF103
0.0157	1.87458	RNF114
0.00814	1.96938	RNF145
0.0048	1.2723	RNMT
0.0136	1.69289	RNU12
0.0307	1.46533	RPGR
0.0188	1.11376	RSRC2
0.0407	1.67449	RTN3
0.000762	1.27309	RXRA
0.01	1.32295	S100A11
0.0134	1.78943	S100A9
0.00487	2.53539	S100P
0.000658	1.13736	S1PR3
0.0067	1.26496	SAMD8
8.07e-05	2.81381	SAMSN1
0.033	1.68	SAP30
0.0171	1.2187	SAT1
0.0159	1.67151	SBF2
0.0441	1.30161	SCPEP1
0.0261	1.05862	SDCBP
0.0257	2.18637	SDE2
0.0471	1.34865	SECISBP2
0.0226	1.62888	SECISBP2L
0.00693	1.23491	SELK
0.0353	1.90548	SERPINA1
0.00038	3.50789	SERPINB2
0.0252	1.35566	SERPINB8
0.000206	1.27622	SERTAD1
0.0325	2.15646	SERTAD2
0.00498	1.00491	SESN2
0.0353	1.20264	SFMBT2
0.000264	4.00538	SGK1
0.0118	1.12601	SH2B3
0.0203	1.4945	SIAH1
0.00245	1.11753	SIGLEC10
0.00595	1.12718	SIPA1L1
0.0185	1.53754	SIRPB1
0.0219	1.4273	SKP1
0.0239	1.7938	SLC11A1
0.0186	1.04911	SLC12A6
0.0112	1.42198	SLC15A3
0.0159	1.87442	SLC22A4
0.0303	1.90332	SLC25A36
0.017	1.08384	SLC25A37
0.0445	1.18295	SLC2A1
0.0314	1.27266	SLC2A3
0.00737	1.12268	SLC30A1
0.00916	1.8557	SLC31A2
0.0228	1.13149	SLC35B1
0.0487	1.2362	SLC36A4
0.035	1.20053	SLC39A6
0.00172	1.10363	SLC43A2
0.00283	1.66939	SLC45A4
0.000185	1.314	SLC6A6
0.00558	1.21685	SLC7A5
0.0219	1.52947	SLC7A7
0.000204	2.25702	SMAD7
0.00205	1.30052	SMARCD3
0.00403	1.30852	SMG1P2
0.0184	1.15591	SMIM13
0.000743	1.3705	SMPDL3A
0.0256	1.38763	SNAPC1
0.0218	1.36865	SNHG4///MATR3
0.000932	2.18073	SNIP1
0.0375	1.01251	SNX10
0.0133	1.14622	SNX13
8.44e-05	1.47505	SNX9
0.0205	2.14969	SOD2
0.0234	1.2999	SON
0.0398	1.77704	SP3
0.00703	1.1839	SPAG1
0.0495	1.22872	SPATA13
0.00824	1.06764	SPCS3
0.0273	1.34674	SPOPL
0.00927	1.7618	SPTBN1
0.00484	1.60643	SPTY2D1
0.0305	1.63561	SREK1
0.0229	1.08703	SSH2
0.0482	1.20371	STAM
0.00417	2.77077	STK17B
6.18e-05	1.78455	STK38L
0.00157	2.95159	STX11
0.0423	1.0359	STX18
0.011	1.54846	SUCO
0.0143	1.70356	SUMO1
0.00434	1.55988	SURF4
0.0269	1.13805	SUSD6
0.00396	1.29359	SYAP1
0.0122	1.66285	TAB3
0.0154	1.24625	TACC1
0.000467	2.90371	TAGAP
0.00198	1.93607	TANK
0.00497	2.5507	TAPT1
0.018	1.4323	TBC1D12
0.0155	1.07671	TECPR2
0.00962	1.4133	TET2
0.0109	1.73783	TGFBI
0.0357	1.60458	TGIF1
3.44e-07	4.19809	THBD
0.0493	1.07278	THUMPD3
0.041	1.50136	THUMPD3-AS1
0.0163	1.4726	TIGAR
2.97e-05	1.87201	TIMP2
0.0471	1.17578	TLE3
0.00778	1.2399	TLR1
0.00287	1.29799	TLR2
0.00204	1.28703	TMCC3
0.00716	1.4607	TMEM154
0.00399	1.14856	TMEM170B
0.00961	1.59415	TMEM176A
0.0448	1.55184	TMEM176B
0.00525	1.14213	TMEM39A
0.000212	2.92523	TNF
0.0136	3.10171	TNFAIP3
0.0174	1.71877	TNFAIP6
7e-06	1.52932	TNFRSF12A
0.0285	1.00811	TNKS2
0.0424	2.07004	TOB1
0.000592	2.71628	TOP1
0.0113	1.70105	TPM3
0.00932	1.60562	TPMT
0.00275	1.58378	TRAF3
0.000737	3.599	TREM1
0.000328	3.08569	TRIB1
0.000688	1.08611	TRIM7
0.0243	1.14049	TRPM7
0.00167	2.91565	TSC22D2
0.0171	1.11073	TUFT1
0.0034	1.38622	TXNDC11
0.00121	1.64826	TYROBP
0.0127	1.31686	U2SURP
0.00582	1.40353	UBALD2
0.000705	1.46559	UBAP1
0.0266	1.69358	UBE2D3
0.00629	1.69746	UBE2J1
0.0417	1.13419	UBQLN1
0.0239	1.02792	UGGT1
0.00338	2.01368	UHRF1BP1L
0.000117	1.91238	UPP1
0.0358	1.00645	USP12
0.0264	1.29479	USP14
0.0464	1.44905	USP25
0.00302	1.21219	USP42
0.0175	1.06312	UVRAG
0.0307	1.68535	VAMP3
0.0269	1.99514	VCAN
0.0287	1.33645	VCAN-AS1///VCAN
0.0177	1.72789	VCPIP1
0.0189	1.98123	VEGFA
0.00184	3.21561	VNN2
0.00402	2.0808	VNN3
0.00154	1.76575	WASL
0.0326	1.17012	WDR26
0.0158	1.46296	WDR47
0.0142	1.4508	WHAMM
0.0368	1.48871	WHSC1L1
9.72e-05	1.16026	WIPF1
0.0437	1.76875	WLS
0.0313	1.61723	WWP2
0.0063	2.023	YPEL5
0.00196	1.41816	YTHDC1
0.0287	1.4095	YTHDF3
0.0165	2.09215	ZBTB10
0.000886	3.3424	ZBTB21
0.041	1.59643	ZBTB24
0.00285	1.52001	ZBTB43
0.00492	1.79464	ZBTB5
0.00106	2.00934	ZC3H12A
0.0285	1.19158	ZC3HAV1
0.00221	1.25886	ZCCHC2
0.0188	1.16741	ZCCHC6
0.000171	1.40996	ZFAND2A
0.0469	1.29174	ZFAND5
0.00334	1.70986	ZFC3H1///THAP2
0.0283	1.80906	ZFP36
0.0248	1.55394	ZFR
0.0072	1.00686	ZHX1-C8orf76
0.0398	2.00695	ZMYM2
0.0163	1.03925	ZNF207
0.00166	1.45423	ZNF267
0.0465	1.0909	ZNF281
0.0449	1.06928	ZNF318
0.00797	3.24788	ZNF331
0.041	1.29978	ZNF410
0.0036	1.82733	ZNF451
0.00236	1.13099	ZNF503
0.00149	1.99323	ZNF644
0.0305	1.0833	ZNFX1
0.0422	1.18603	ZSWIM7
9.54e-05	3.18596	ABCA1
0.00232	3.17454	ACSL1
0.00585	1.63612	ACSL3
0.0025	2.25628	AHR
0.00318	1.79788	ANKRD12
0.00322	1.84838	ARID4A
0.0292	1.32232	ARIH1
0.00138	1.05327	ATP11B
0.00351	1.18584	ATP2B1
0.00194	2.07307	BACH1
0.000269	3.8487	BCL2A1
0.000876	3.8458	BHLHE40
6.88e-05	1.95589	BID
1.84e-06	2.97344	C15orf48
4.31e-05	3.72145	C5AR1
0.00441	1.2232	CCNT1
0.00259	1.55869	CCR1
0.00407	1.77728	CD163
0.00149	1.63711	CD55
0.0249	1.31302	CEP85L
0.0146	1.6301	CFD
0.00025	1.7534	CHD1
7.08e-06	2.55851	CKAP4
3.28e-07	3.43971	CLEC7A
0.0111	1.19482	COA1
0.00893	1.54872	CPD
0.000677	1.6214	CPEB2
0.00531	1.94425	CPEB4
0.0206	1.33288	CPPED1
0.00247	1.8326	CREM
0.00135	1.64003	CSF3R
0.0308	1.59659	CSNK1A1
0.0105	1.40122	CTSS
0.00383	1.68263	CXCL16
0.00315	2.90828	CXCR2
0.000162	1.419	CYBA
0.00207	1.91703	CYP1B1
0.0357	1.40489	CYTIP
0.00196	1.6776	DNAJB1
0.0237	1.35783	DNAJC25
0.00135	1.29373	DUSP6
6.93e-05	1.9661	DYNLL2
0.0121	1.38159	ELL2
0.00237	2.0769	ETF1
0.0183	2.36768	ETS2
0.00925	1.85198	F5
0.00493	1.9732	FAM103A1
0.00738	1.28649	FAM49A
0.0195	1.77625	FBXO33
0.00462	1.34841	FCGRT
0.00208	1.26827	FNDC3B
0.000501	1.05474	FOSL2
0.00159	1.02291	FOXO3
2.43e-05	6.11049	G0S2
4.22e-05	2.89682	GADD45B
0.0073	1.48931	GPCPD1
0.00706	1.91229	GRPEL1
0.00613	1.08421	GZF1
0.0031	2.34869	H1FX
0.00109	1.10254	HNRNPA0
0.00421	2.89745	ID2
0.0362	1.09766	IL13RA1
0.00193	1.36518	IQGAP1
6.12e-06	1.93349	IRF1
0.00607	1.62937	IRF2BP2
0.0359	1.96037	JMJD1C
0.000365	2.46139	KBTBD2
0.00716	2.54137	KIF1B
0.0123	2.12663	LATS2
0.0309	1.29393	LILRA6///LILRB3
0.00871	1.55737	LILRB2
0.00647	1.73484	LINC00641
6.13e-06	1.86042	LMTK2
4.17e-05	3.43294	MAFB
0.0165	1.32626	MAP3K2
0.000599	1.81928	MAPK6
0.000807	1.91413	MME
0.0061	3.60899	MMP9
0.00292	2.4759	MXD1
0.0218	1.62831	MXI1
0.00128	3.99552	NAMPT
0.000564	2.25902	NBN
5.23e-06	4.01073	NFKBIA
3.28e-05	1.40335	NFKBIE
0.00272	3.87245	NFKBIZ
5.5e-07	3.11975	NINJ1
9.53e-07	3.13412	NLRP3
5.97e-05	1.68202	OLR1
0.00848	1.3136	OTUD1
0.00367	2.96334	PDE4B
0.00208	2.64334	PHLDA1
0.00149	1.93196	PLAUR
0.0118	2.11391	PLIN2
0.0278	1.83427	PMAIP1
0.00624	1.67581	PNPLA8
0.00323	1.78397	PPIF
0.00803	2.13669	PPM1D
0.0109	2.01054	PPP1R15B
0.00467	1.21465	PRDM2
0.0135	1.44995	PTP4A1
0.0116	2.19344	PTPRE
0.0158	1.12641	PTS
0.0152	2.25641	PURB
0.00827	1.36742	RAB21
0.0204	1.82599	RAB2A
0.0186	2.01604	RB1CC1
0.00645	1.24683	RBM39
0.00188	2.21895	RELT
0.00651	1.23866	RHOU
0.00803	3.02399	RIPK2
0.00596	1.02044	RIT1
0.00231	2.28662	RNMT
0.00885	2.0737	S100A9
0.0105	1.6586	SCPEP1
0.00658	1.42887	SELK
0.00169	1.2056	SIGLEC10
0.0108	2.84526	SIRPB1
0.00123	1.11958	SLC11A1
0.00478	1.34947	SLC12A6
0.0253	1.2259	SLC25A36
0.00227	2.93284	SLC25A37
0.0173	1.66241	SLC2A3
0.00201	1.8704	SLC30A1
0.00115	2.0792	SLC31A2
0.00589	1.1921	SNX10
5.78e-05	2.33257	SNX9
0.0159	2.22545	SOD2
0.00489	1.25255	SPATA13
0.00757	1.37046	SPCS3
0.000561	1.58941	SPTY2D1
0.000189	3.07875	STX11
0.0219	1.0022	TLE3
0.00157	2.04265	TLR2
0.00189	2.96099	TNFAIP3
0.006	2.40793	TNFAIP6
5.27e-05	2.14378	TOP1
0.0016	1.69014	TSC22D2
0.0194	1.34127	UBE2D3
0.00956	1.40408	UBQLN1
0.0228	1.40892	USP14
0.00777	1.26646	UVRAG
0.00291	1.18843	VEGFA
0.0083	1.59845	WHAMM
0.00954	1.24624	WLS
9.72e-06	1.84232	YPEL5
0.00123	3.29954	ZBTB43
0.00362	1.574	ZBTB5
0.0418	1.18355	ZFAND5
0.0233	1.09833	ZFR
0.00487	1.03102	ZNF207
0.00317	2.18562	ZNF331
0.000243	1.03721	ZNF503
0.00577	1.89433	ARIH1
0.00848	1.28837	ARIH1
9.7e-06	2.95765	ATP2B1
0.000531	1.19834	ATP2B1
0.00739	1.32892	CPD
0.00522	1.90745	CPEB4
0.0176	1.54787	CPPED1
0.00608	1.41988	CTSS
0.000383	2.02153	DUSP6
0.000177	1.49306	FAM49A
0.00224	1.83736	GPCPD1
0.00194	2.7373	H1FX
8.3e-06	1.74331	ID2
0.00551	2.1287	KIF1B
0.00127	1.90326	MAP3K2
0.000251	3.6461	NAMPT
0.000537	2.25278	PHLDA1
0.000836	3.42745	PLAUR
0.00161	2.90274	PTPRE
0.000125	1.4219	RAB2A
0.0071	2.15101	RB1CC1
0.0117	2.37261	SOD2
0.00117	1.56949	SPATA13
0.000288	1.45107	SPTY2D1
0.0135	1.81072	TLE3
0.000893	3.33042	TNFAIP3
0.00672	1.93725	UBE2D3
0.000661	3.04482	VEGFA
0.017	1.09038	ZFAND5

## Sheet: down regulated
P.Value	logFC	Gene.symbol
0.0128	-1.01897	FAM118B
0.0302	-1.04954	FARSB
0.00449	-2.31366	CNST
0.0229	-1.39508	CWC15
0.0325	-1.09709	DBN1
0.000248	-1.33965	EIF5B
0.00612	-2.01808	GIMAP1-GIMAP5///GIMAP1///GIMAP5
0.000889	-1.86839	HN1L
0.0031	-2.12014	LYPLAL1
0.000322	-1.34861	METTL13
0.0256	-1.21256	MGAT5
0.0132	-1.98864	MLH3
0.021	-1.56816	MMRN1
0.000363	-1.43958	MSTO1
0.000532	-1.1998	MYCBP
0.00191	-1.53162	NFE2
0.0375	-1.1402	NFE2
0.0252	-1.52689	OXTR
0.0171	-1.34931	PAGR1
0.000206	-1.2311	PAQR8
0.000237	-1.81291	PAQR8
0.00262	-1.06696	SCFD2
0.00983	-2.34676	SCFD2
0.00209	-1.53301	STX7
0.0113	-1.04609	TMCO1
0.00288	-1.70573	TRAPPC6B
0.0082	-1.5799	TRAPPC6B
0.0016	-2.04138	TRIM56
0.00394	-2.04141	WRB
0.011	-1.43021	XYLT2
0.000882	-1.82818	ZC3H13
0.00179	-1.31945	ZC3H13
0.0451	-1.01194
0.0319	-1.33597	ABAT
0.0237	-1.0006	ADRA2A
0.00273	-1.11996	AFF3
0.02	-1.02771	AGGF1
0.0245	-1.11455	AGO1
1.41e-05	-1.02013	AGPAT3
0.0454	-1.30434	ANKRD17
0.0372	-1.18419	AP3D1
0.0365	-1.17551	AP4S1
0.0072	-1.01446	ARFGAP1
0.0164	-1.00769	ARFRP1
0.0321	-1.59512	ARHGAP30
0.0138	-1.28514	ARHGAP35
0.0373	-1.32332	ARHGEF18
0.0405	-1.3318	ARHGEF3
0.0368	-1.00605	ARID3A
0.0065	-1.20753	ARL6IP5
0.0272	-1.04548	ARMC10
0.0141	-1.23697	ARRB1
0.0128	-1.09142	ATG4C
0.0215	-1.23691	ATP2A3
0.0361	-1.51629	ATP9A
0.00658	-1.83711	BCL2
0.011	-1.39589	BCL2L1
0.00214	-1.88541	BET1
0.0416	-1.2457	BOP1
0.0272	-1.64701	BRD3
0.0254	-1.24543	BST2
0.00876	-1.10182	BTBD7
0.0121	-1.77611	BTN3A2
0.00049	-1.14635	C11orf68
0.0173	-1.31125	C12orf29
0.00793	-1.61913	C12orf4
0.0253	-1.71671	C14orf119
0.0361	-1.16804	C15orf52
0.00675	-1.17918	C19orf12
0.00126	-1.32425	C1GALT1C1
0.0145	-1.38798	C5orf51
0.00431	-1.47496	C6orf203
0.0087	-1.12001	C9orf64
0.00935	-1.34377	CA13
0.00803	-1.2595	CAMKMT
0.00502	-1.02402	CBFA2T3
0.0166	-1.95028	CBLL1
0.00878	-1.14296	CBR4
0.00111	-1.02934	CCDC127
0.0186	-1.39801	CD180
0.012	-1.27588	CD72
0.033	-1.28603	CD79B
0.00131	-1.41975	CDYL
0.00347	-1.13386	CEPT1
0.00917	-1.08084	CES2
0.0298	-1.52988	CHMP7
0.00236	-1.43176	CHST12
0.000119	-1.28834	CISD1
0.0446	-1.18335	CISH
0.00626	-1.21548	CKMT2-AS1
0.0226	-1.19689	CLCN3
0.031	-1.12007	CLU
0.0331	-1.08825	CMTR2
0.00812	-1.20133	CNNM3
0.0346	-1.12057	CNST
0.00383	-1.14915	COA3
0.025	-1.18912	CRLF3
0.0271	-1.12006	CRNKL1
0.0336	-1.18234	CSTF2T
0.0209	-1.24652	CSTF3
0.0151	-1.00906	CTCF
0.0225	-2.48975	CTDSPL
0.0388	-1.46122	CWC15
0.0499	-2.29383	CX3CR1
0.00808	-1.43667	D2HGDH
0.00188	-1.48001	DAAM1
0.00417	-1.05262	DAZAP1
0.0403	-1.02835	DBN1
0.0106	-1.18303	DCAF12
0.00119	-1.14283	DCUN1D1
0.0107	-1.34085	DGCR2
0.0111	-1.1364	DIDO1
0.0226	-1.13057	DNAJC24
0.0439	-1.02311	DNAJC5
0.0162	-2.39652	DNM3
0.00118	-1.00374	EIF5B
0.0227	-1.1617	ELMOD2
0.0475	-1.98072	ELOVL7
0.00297	-1.4174	ELP3
0.0232	-1.08541	EMG1
0.0035	-1.03017	ENO2
0.0125	-1.13291	EPC2
0.0132	-1.39817	FAHD1
0.0252	-1.24788	FAM117B
0.0107	-1.43297	FANCF
0.0105	-1.35248	FEM1B
0.0293	-1.1673	FEZ2
0.0386	-1.68906	FSTL1
0.0106	-1.75994	GFI1B
9.27e-05	-1.34966	GGPS1
0.00636	-1.16684	GIMAP1-GIMAP5///GIMAP1///GIMAP5
0.0215	-2.37154	GIMAP5
0.0381	-2.47421	GIMAP7
0.00723	-2.9563	GIMAP8
0.00515	-1.80179	GLG1
0.0423	-1.39453	GLS2///GLS
0.00298	-1.16826	GNPNAT1
0.0377	-1.03565	GNPTAB
0.0206	-1.21685	GOLGA3
0.000694	-1.24178	GPATCH4
0.027	-1.66735	GPBP1
0.0114	-1.01548	GPSM1
0.0128	-1.05086	GTF2E1
0.0179	-1.16036	GTF2H1
0.0238	-1.45155	GUCY1A3
0.0373	-1.55755	GUCY1B3
0.00436	-1.15139	HCG11
0.0176	-1.14592	HIP1R
0.0332	-1.04736	HIPK2
0.0315	-1.91027	HIST1H2BD
0.0158	-1.12783	HLA-DOA
0.00428	-1.38838	HMGCL
0.00174	-1.39706	HN1L
0.00352	-1.14345	HNRNPU
0.00799	-1.04639	HPS5
0.0489	-1.37332	HSPA1A
0.0398	-1.71066	IGF2
0.0137	-1.64543	INTS7
0.0243	-1.74879	IPO8
0.00303	-1.81746	ITPRIPL2
0.0269	-1.18794	KCNK6
0.00566	-1.27299	KIAA2013
0.00162	-1.05696	KNOP1
0.032	-1.92688	KRCC1
0.000676	-1.93976	LINC00957
0.000439	-1.91158	LNPEP
0.0333	-1.27894	LOC100132741///LINC00891
0.0328	-1.13165	LOC100507424
0.00369	-1.61258	LOC284454
0.00653	-1.34278	LOC401261
0.0464	-1.57349	LPAR5
0.0177	-1.65011	LUC7L3
0.0127	-1.24618	LYPLAL1
0.0331	-1.12762	MAGEF1
0.0144	-1.07872	MAP2K4
0.00443	-1.29012	MAVS
0.0432	-1.00706	MCMBP
0.0077	-1.15915	MCTP1
0.0469	-1.3296	MDM1
0.00445	-1.42599	MEF2C
0.0314	-1.19047	MEPCE
0.0118	-1.00618	METAP1D
0.0216	-1.49081	METTL13
0.0314	-1.21191	MGAT5
0.0244	-1.593	MGC70870
0.01	-1.07878	MIGA2
0.0248	-2.76199	MLH3
0.00031	-1.55366	MLYCD
0.0318	-1.54605	MMRN1
0.0271	-1.18377	MRPL17
0.0131	-1.09348	MRPS17
0.0169	-1.24094	MRTO4
0.00838	-1.04483	MSRB2
0.0384	-1.05322	MSTO1
0.0338	-1.25087	MTSS1
0.0179	-2.1819	MTURN
0.00392	-1.00907	MYCBP
0.0189	-1.38135	N4BP2L1
0.00761	-1.78538	NACC2
0.0241	-1.34276	NCOA3
0.0383	-1.20778	NFE2
0.038	-1.25901	NIFK-AS1
0.0226	-1.1543	NIPAL3
0.019	-1.58113	NLK
0.0356	-1.2421	NOC3L
0.0383	-1.39162	NPAT
0.00625	-1.26294	NUDCD3
0.0289	-1.3022	OAS2
0.00505	-1.25113	OPA3
0.0446	-1.16421	OXTR
0.0196	-1.33913	P2RY1
0.0181	-1.08084	PAGR1
0.000358	-2.2304	PAQR8
0.0204	-1.06547	PCDHGA1
0.0459	-1.48328	PCGF5
0.024	-1.37732	PCMT1
0.0333	-1.82172	PCMTD1
0.00207	-1.10479	PDCL3P4
0.00386	-1.00448	PELP1
0.0459	-1.17686	PEX11B
0.00379	-1.59305	PHAX
0.0142	-1.92297	PHF23
0.00771	-1.56205	PIK3CB
0.0282	-1.43069	PIK3CD
0.0181	-1.18994	PIK3CG
0.00325	-1.14332	PKIA
0.0499	-1.14666	PNMA1
0.0363	-1.18729	POGLUT1
0.0125	-1.14166	POLH
0.00862	-1.07725	PPM1K
0.0447	-1.01062	PPP1R14A
0.00522	-1.0913	PPP6R2
0.0293	-1.34318	PRDX6
0.0311	-1.23368	PRPF38A
0.0268	-1.76838	PRUNE1
0.000841	-1.08649	PWWP2A
0.00178	-1.23989	PYCR2
0.00324	-1.00779	PYM1
0.0163	-1.06351	RAB10
0.00847	-1.76561	RAB11FIP3
0.0222	-2.1483	RAB27B
0.0351	-1.44342	RABEP1
0.0407	-1.37138	RABGAP1L
0.0262	-1.12411	RAD51-AS1
0.00223	-1.03085	RANGAP1
0.00478	-1.19572	RAP1A
0.0417	-1.09715	RBM12B
0.0175	-1.389	RBM28
0.033	-1.46072	RHOBTB1
0.0098	-1.04841	RNF2
0.0422	-1.49172	RPA1
0.0348	-1.69771	RRP7A
0.0108	-1.18351	S100PBP
0.026	-1.07909	SAMD9L
0.0203	-1.11426	SAV1
0.0438	-1.1091	SCFD2
0.0379	-1.07958	SEC23IP
0.0174	-1.10213	SKA2
2.14e-05	-1.53372	SLC26A2
0.0268	-1.20273	SLC40A1
0.016	-1.88758	SMIM14
0.0254	-1.0831	SNAPC5
0.0428	-1.11048	SOX4
0.05	-1.37443	SP110
0.021	-1.00371	SPOP
0.00568	-1.00945	SPRED3
0.00726	-1.06514	SPRYD3///TNS2
0.00238	-1.63137	SPTLC2
0.000589	-1.25006	SRSF1
0.0065	-1.46965	STK24
0.0388	-1.27094	STK38
0.0379	-1.56191	STOM
0.00344	-1.42908	STX7
0.034	-1.19982	SURF6
0.0463	-1.54113	SYNM
0.0116	-1.29128	SYNRG
0.0372	-1.34182	TAF4
0.019	-1.84167	TAL1
0.0449	-1.00589	TC2N
0.00215	-1.46867	TIMM22
0.0195	-1.12913	TM2D2
0.0298	-1.19307	TMCO1
0.0207	-1.18432	TMEM106C
0.0182	-1.17433	TMEM147-AS1
0.0379	-1.50348	TMEM204
0.00285	-1.1966	TMEM229B
0.0338	-1.20331	TMEM60
0.0413	-1.20566	TMEM64
0.0381	-1.46499	TNFRSF13B
0.00952	-2.67673	TNFSF4
0.000508	-1.22673	TPCN2
0.0207	-1.0776	TPM2
0.0296	-1.34219	TRAPPC6B
0.0131	-1.15049	TRIM13
0.00502	-1.20467	TRIM35
0.0258	-1.19363	TRIM56
0.0201	-1.33733	TRMT1L
0.0136	-1.09406	TRPM7
1.58e-05	-1.27847	TRUB2
0.0139	-1.5754	TSNAX
0.0309	-1.27365	TST
0.0096	-1.54847	UBE2L3
0.00658	-1.2875	UBE2O
0.00249	-1.43694	VAPB
0.0158	-1.26793	VPREB3
0.0218	-1.2023	VTA1
0.0465	-1.29699	VWF
0.0319	-1.14511	WDR7
0.00526	-1.75929	WRB
0.0348	-1.05196	XAF1
0.0488	-1.21227	XYLT2
0.0389	-1.44094	ZBTB24
0.0147	-1.19578	ZBTB38
0.0447	-1.39063	ZC3H13
0.0157	-1.17823	ZC3H4
0.00158	-1.02962	ZDHHC14
0.00666	-1.30532	ZNF148
0.026	-1.05876	ZNF202
0.0204	-1.98401	ZNF234
0.042	-1.01092	ZNF248
0.0217	-1.05038	ZNF264
0.0216	-1.20164	ZNF276
0.0478	-1.35873	ZNF285
0.0209	-1.17047	ZNF544
0.0108	-1.47314	ZNF573
0.0056	-1.24827	ZNF606
0.0178	-1.04079	ZNF629
0.0204	-1.04696	ZNF638
0.00853	-1.264	ZNF780A
0.048	-1.03826	ZSCAN29
0.00585	-1.03949	ZSCAN5A
