# Supplementary material for: Analysis of Differentially Expressed Genes That Aggravate Metabolic Diseases in Depression
Source: Life (Basel). 2021 Nov 7;11(11):1203. doi: 10.3390/life11111203 (PMC8620538; doi:10.3390/life11111203)
Supplement: Supplementary file 1 [file life-11-01203-s001.zip › Supplemental data 4.xlsx]

## Sheet: Sheet1
P.Value	logFC	Gene.symbol
0.13	-1.79529	2020-03-01
0.183	-0.319996	2020-03-01
0.757	-0.343878	2020-03-01
0.101	0.404152	2020-03-02
0.585	0.338212	2020-03-02
0.599	0.112874	2020-03-02
0.663	0.132808	2020-03-02
0.871	0.0707531	2020-03-02
0.323	-0.621388	2020-03-03
0.476	0.172459	2020-03-05
0.646	-0.579157	2020-03-05
0.478	-0.159125	2020-03-06
0.834	-0.4534	2020-03-06
0.858	-0.0420316	2020-03-06
0.531	0.113021	2020-03-07
0.0445	2.5364	2020-03-08
0.212	-0.999352	2020-03-08
0.824	0.231771	2020-03-08
0.605	0.724849	2020-03-09
0.314	-1.65641	2020-03-10
0.52	1.16424	2020-03-10
NA	NA	2020-03-10
0.403	0.372579	2020-03-11
0.612	-0.400269	2020-03-11
0.00257	3.158	2020-09-01
0.0218	1.84547	2020-09-01
0.595	0.110499	2020-09-02
0.803	-0.0429393	2020-09-02
0.925	-0.0474372	2020-09-02
NA	NA	2020-09-02
0.349	1.50809	2020-09-03
0.981	0.0351725	2020-09-03
0.631	-0.92641	2020-09-04
0.773	0.109487	2020-09-04
0.807	-0.0607389	2020-09-04
0.84	0.0729021	2020-09-04
0.424	0.305295	2020-09-05
0.485	-0.530832	2020-09-05
NA	NA	2020-09-05
0.00302	1.15518	2020-09-06
0.162	1.81136	2020-09-06
0.876	0.05893	2020-09-06
0.0259	0.588005	2020-09-07
0.0408	3.19025	2020-09-08
0.434	-0.171777	2020-09-09
0.0956	-2.46557	2020-09-10
0.711	0.274825	2020-09-10
0.694	0.151109	2020-09-10
0.182	-1.37144	2020-09-11
0.398	0.165877	2020-09-11
0.455	-0.646182	2020-09-12
0.00104	4.25229	2020-09-14
0.398	1.30097	2020-09-14
0.308	0.219522	2020-09-15
0.75	-0.353811	2020-12-01
0.652	-0.760821	A1BG
0.602	0.190799	A1BG
0.313	-1.31194	A1BG-AS1
0.0278	-0.469668	A1CF
0.145	-0.288945	A1CF
0.797	0.068887	A1CF
0.194	0.584949	A2M
0.759	0.485659	A2ML1
0.656	0.576537	A3GALT2
0.814	0.411328	A3GALT2
0.606	0.43852	A4GALT
0.16	-0.908613	A4GNT
0.784	-0.082264	AAAS
0.315	0.402537	AACS
0.333	0.206377	AADAC
0.786	0.292975	AADACL2
0.452	-0.763209	AADACL3
NA	NA	AADACL4
0.154	-0.596592	AADACP1
0.211	-0.57581	AADACP1
0.206	0.575978	AADAT
0.344	-0.257324	AADAT
0.722	0.27973	AADAT
0.675	-0.13485	AADAT
0.605	0.355836	AAED1
0.921	0.0219064	AAGAB
0.233	1.45654	AAK1
0.485	-0.595217	AAK1
0.517	-2.02316	AAK1
0.985	-0.0156649	AAK1
0.2	0.319463	AAMDC
0.616	-0.157813	AAMP
NA	NA	AANAT
0.583	0.150378	AAR2
0.272	1.40334	AARD
0.648	-0.082939	AARS
0.0959	0.804257	AARS2
0.829	-0.0629485	AASDH
0.574	-0.158239	AASDHPPT
0.765	0.0508064	AASDHPPT
0.043	-0.638742	AASS
0.145	-0.56056	AASS
NA	NA	AATBC
0.683	-0.185101	AATF
0.165	-1.06614	AATK
0.55	-0.213655	AATK
0.722	-0.119927	AATK
0.343	-0.257822	ABAT
0.368	-0.979764	ABAT
0.771	-0.0541868	ABAT
0.298	0.193585	ABCA1
0.0886	-0.582697	ABCA10
0.46	0.827559	ABCA10
0.62	-0.697424	ABCA11P
0.0555	-2.665	ABCA12
NA	NA	ABCA12
0.0646	-1.58308	ABCA13
0.363	-1.03635	ABCA17P
0.29	0.300016	ABCA2
0.393	-0.9193	ABCA2
0.99	0.0097112	ABCA3
0.655	-0.321046	ABCA4
0.574	-0.172197	ABCA5
NA	NA	ABCA5
NA	NA	ABCA5
0.0777	-0.388556	ABCA6
0.266	-0.321886	ABCA6
0.0987	-0.847175	ABCA7
0.686	0.366748	ABCA7
0.23	-0.460213	ABCA8
0.494	-0.213845	ABCA8
0.354	0.517029	ABCA9
0.388	-0.326326	ABCA9
0.188	-0.389138	ABCB1
0.875	-0.0441374	ABCB1
0.437	0.185965	ABCB10
0.0856	-0.758203	ABCB11
0.575	0.12345	ABCB4
NA	NA	ABCB5
0.201	-0.297304	ABCB6
0.294	-0.259152	ABCB7
0.667	0.161553	ABCB8
0.0896	0.674559	ABCB9
0.175	0.437637	ABCB9
0.453	-0.322026	ABCB9
0.975	-0.0197186	ABCC10
0.09	-2.20359	ABCC11
0.606	0.371193	ABCC11
0.397	-0.385292	ABCC11
0.154	1.12426	ABCC12
NA	NA	ABCC13
0.931	-0.0253296	ABCC2
0.107	0.418363	ABCC3
0.000308	3.64614	ABCC4
0.649	-0.882252	ABCC4
0.0218	1.47192	ABCC5
0.875	-0.0528858	ABCC5
NA	NA	ABCC5
0.154	-0.515521	ABCC6
0.435	-0.224707	ABCC6
0.569	-0.252898	ABCC6
0.727	0.0683806	ABCC6
0.819	-0.0603071	ABCC6
0.961	-0.0154279	ABCC6
0.443	-0.268644	ABCC6P1
0.362	-0.349949	ABCC6P2
0.431	1.15499	ABCC8
0.00803	2.41326	ABCC9
0.488	0.421147	ABCC9
0.562	0.304795	ABCD1
0.295	2.25811	ABCD2
NA	NA	ABCD2
0.931	-0.016464	ABCD3
0.289	-0.63853	ABCD4
0.823	0.313206	ABCD4
0.123	0.374241	ABCE1
0.338	0.252912	ABCE1
0.363	-0.24118	ABCF1
0.459	-0.216944	ABCF1
0.0831	-2.28182	ABCF2
0.784	-0.193772	ABCF2
NA	NA	ABCF2
NA	NA	ABCF3
0.00173	3.35956	ABCG1
0.234	-1.40194	ABCG1
0.421	1.07604	ABCG1
0.494	-0.576977	ABCG1
0.84	-0.0419881	ABCG1
0.0581	-1.61861	ABCG2
0.131	-0.728177	ABCG4
0.513	-0.170997	ABCG5
0.944	-0.0192751	ABCG8
0.825	-0.11267	ABHD1
0.283	0.266168	ABHD10
0.499	1.07621	ABHD11
NA	NA	ABHD11
0.636	-0.590972	ABHD11-AS1
0.403	-0.555627	ABHD12
0.763	-0.116525	ABHD12
0.963	-0.0226617	ABHD12
0.293	-0.531492	ABHD12B
0.424	-0.350487	ABHD12B
0.89	-0.0744849	ABHD12B
0.421	0.247358	ABHD13
0.468	-0.712319	ABHD13
0.479	0.150912	ABHD14A
0.596	0.153113	ABHD14B
0.995	-0.0012358	ABHD15
0.685	-0.122616	ABHD16A
0.617	0.496011	ABHD16B
0.694	0.194028	ABHD17A
NA	NA	ABHD17A
0.304	0.691493	ABHD17B
0.608	1.02075	ABHD17B
0.473	-0.138492	ABHD17B
0.755	0.340827	ABHD17B
0.0412	0.66113	ABHD17C
0.168	-0.315469	ABHD2
0.314	1.69468	ABHD2
0.91	-0.140002	ABHD2
0.605	-0.179232	ABHD2
0.935	0.0321353	ABHD3
0.473	-0.284179	ABHD4
0.347	0.204427	ABHD5
0.14	0.329642	ABHD6
0.781	0.0573594	ABHD8
0.275	0.272964	ABI1
0.344	-0.553271	ABI1
0.622	-0.357004	ABI2
0.0244	0.785357	ABI3
0.298	0.742056	ABI3BP
0.0609	-0.464984	ABL1
0.349	-0.988565	ABL1
0.991	0.0143658	ABL1
0.251	-1.50492	ABL2
0.329	-1.36177	ABL2
0.322	-1.17214	ABL2
0.0937	1.28465	ABLIM1
0.0964	0.398286	ABLIM1
0.446	-0.302417	ABLIM1
0.666	-0.273726	ABLIM1
0.235	-0.952948	ABLIM2
0.0417	0.716119	ABLIM3
NA	NA	ABO
0.0965	0.67078	ABR
0.325	-1.35356	ABR
0.722	-0.471228	ABR
NA	NA	ABRA
0.131	-0.309513	ABRACL
0.4	-0.570816	ABT1
0.215	0.258636	ABTB1
0.687	-0.10022	ABTB2
0.943	-0.0146891	ACAA1
0.11	-0.390105	ACAA2
0.725	0.13789	ACACA
0.819	-0.0850309	ACACA
NA	NA	ACACA
0.535	-0.126759	ACACB
0.329	-0.222362	ACAD10
0.535	-0.125639	ACAD11
0.243	-0.259386	ACAD8
0.48	0.139499	ACAD8
0.983	0.0058057	ACAD9
0.312	-0.50652	ACADL
0.697	0.0792227	ACADM
0.914	0.0200302	ACADM
0.14	-0.331956	ACADS
0.0148	2.53924	ACADSB
0.0168	-0.643882	ACADSB
0.11	-0.342441	ACADVL
0.35	-0.262961	ACADVL
0.46	-0.179516	ACADVL
0.626	-0.473874	ACAN
0.828	0.46596	ACAN
0.00103	2.47673	ACAP1
0.218	-1.51572	ACAP2
0.436	-0.192889	ACAP2
0.84	0.247192	ACAP2
0.316	1.31854	ACAP3
0.673	0.0761829	ACAT1
0.687	-0.278727	ACAT2
0.82	-0.144631	ACAT2
0.141	0.412184	ACBD3
0.952	0.0150082	ACBD4
0.0451	0.553687	ACBD5
0.0717	2.27811	ACBD5
0.205	-0.521451	ACBD5
0.848	0.263129	ACBD6
0.47	-0.47877	ACBD7
NA	NA	ACBD7
0.445	0.48478	ACCS
0.558	-0.228712	ACCS
0.207	-1.87415	ACCSL
0.139	-2.25375	ACCSL
0.381	0.507411	ACD
0.132	-2.19673	ACE
0.963	-0.0775635	ACE
0.38	-0.802173	ACE2
0.0423	1.7782	ACER1
NA	NA	ACER1
0.381	-0.341958	ACER2
0.847	-0.100462	ACER2
0.0741	0.691303	ACER3
0.287	-1.00395	ACER3
0.345	-0.957022	ACHE
0.601	0.677296	ACHE
0.42	-0.262618	ACHE
0.7	-0.0943883	ACIN1
0.735	0.229952	ACKR1
0.0349	0.677325	ACKR2
0.0867	0.719941	ACKR3
0.588	-0.432251	ACKR4
0.882	0.0943585	ACKR4
0.908	-0.118539	ACKR4
0.996	-0.0034598	ACKR4
0.108	0.414712	ACLY
0.565	0.181388	ACLY
0.755	-0.0583276	ACMSD
0.278	-0.189038	ACO1
0.637	0.164484	ACO2
0.781	0.476213	ACOD1
NA	NA	ACOD1
0.218	-1.17922	ACOT1
0.881	-0.0787822	ACOT1
0.054	2.85958	ACOT11
0.165	-1.258	ACOT11
0.0805	0.560971	ACOT12
0.955	0.0154305	ACOT13
0.693	-0.139252	ACOT2
0.892	0.0675973	ACOT2
0.962	-0.0088148	ACOT4
0.596	1.01337	ACOT6
0.057	3.93669	ACOT7
0.449	-0.986656	ACOT7
0.517	1.01577	ACOT7
0.516	0.177928	ACOT7
0.86	-0.14488	ACOT7
NA	NA	ACOT7
0.28	-0.295355	ACOT8
0.309	1.33705	ACOT9
0.502	0.256509	ACOT9
0.0818	-0.399242	ACOX1
0.944	0.117274	ACOX1
0.458	-1.2745	ACOX1
0.424	-0.152845	ACOX2
0.205	-0.493248	ACOX3
0.262	0.250815	ACP1
0.346	0.260815	ACP1
0.262	0.242309	ACP2
0.293	0.596152	ACP5
0.501	0.194441	ACP6
0.846	0.168733	ACP7
0.779	0.309648	ACPP
0.082	-0.54288	ACPT
0.779	-0.27734	ACPT
0.213	1.48617	ACR
0.501	-0.662678	ACRBP
0.892	0.0591523	ACRC
0.263	-1.4381	ACSBG1
0.358	-1.05779	ACSBG2
0.0809	-0.442458	ACSF2
0.292	-0.292929	ACSF2
0.318	0.621338	ACSF3
0.756	0.055092	ACSL1
0.245	-1.51925	ACSL3
0.455	0.155935	ACSL3
0.91	0.0281283	ACSL3
0.0432	2.75579	ACSL4
0.465	1.37583	ACSL4
0.847	0.0990508	ACSL4
NA	NA	ACSL4
0.247	-0.378668	ACSL5
0.435	1.40485	ACSL5
0.284	0.618342	ACSL5
0.352	-0.303986	ACSL5
0.917	0.370063	ACSL5
0.362	0.965461	ACSL6
0.317	-0.67383	ACSL6
0.547	-0.833362	ACSL6
NA	NA	ACSL6
NA	NA	ACSM1
0.0154	0.57562	ACSM2B
0.0384	0.467179	ACSM2B
0.106	0.361728	ACSM2B
0.025	-0.516444	ACSM3
0.0374	-0.473758	ACSM3
0.204	-0.266548	ACSM3
0.955	-0.0408678	ACSM4
0.205	-0.519811	ACSM5
0.325	-0.649863	ACSM5
0.518	0.427191	ACSM5
0.824	-0.0776861	ACSM5
0.958	-0.0498674	ACSM5
0.0604	1.13855	ACSM6
0.678	-0.215967	ACSM6
0.05	2.74653	ACSS1
0.383	-1.03355	ACSS2
0.536	-0.687659	ACSS2
0.627	-0.278277	ACSS2
0.76	-0.161527	ACSS2
0.743	-0.190916	ACSS3
0.932	-0.0600117	ACTA1
0.0105	1.08217	ACTA2
0.28	0.206221	ACTB
0.294	0.249996	ACTB
0.896	0.0245658	ACTB
0.818	-0.420826	ACTBL2
0.907	0.181739	ACTBL2
0.222	1.46882	ACTC1
0.964	0.0765244	ACTC1
0.339	-0.26555	ACTG1
0.752	0.100694	ACTG1
0.89	0.0466896	ACTG1P4
0.427	1.11983	ACTG2
0.934	-0.10001	ACTL10
0.0706	0.998447	ACTL6A
0.479	0.172638	ACTL6A
0.221	-0.808349	ACTL6B
0.00496	5.45213	ACTL7A
0.454	-1.5143	ACTL7B
0.474	0.708695	ACTL8
0.565	1.65999	ACTL9
0.138	0.338748	ACTN1
0.872	0.103539	ACTN2
0.273	-1.26245	ACTN3
0.407	-0.211005	ACTN4
0.178	0.357849	ACTR10
0.101	0.374898	ACTR1A
0.227	-0.276441	ACTR1B
0.558	0.119186	ACTR2
0.408	0.162259	ACTR3
0.016	1.24974	ACTR3B
0.201	-2.02902	ACTR3B
0.387	-0.489759	ACTR3B
0.483	-0.952699	ACTR3B
0.201	-0.985006	ACTR5
0.659	0.0972156	ACTR6
0.184	1.0581	ACTR8
0.0734	-0.553913	ACTRT1
0.168	-0.807778	ACTRT2
0.662	-0.886891	ACTRT2
NA	NA	ACTRT3
0.33	-0.188883	ACVR1
0.0201	-1.58245	ACVR1B
0.0746	0.498757	ACVR1B
0.276	2.90226	ACVR1B
0.703	0.489581	ACVR1B
0.00387	2.91909	ACVR1C
0.265	1.16685	ACVR1C
0.549	0.233582	ACVR1C
0.155	0.738763	ACVR2A
0.333	0.244903	ACVR2A
0.223	-0.825255	ACVR2B
0.499	-1.09654	ACVR2B
0.972	-0.0756965	ACVR2B-AS1
0.492	1.39099	ACVRL1
0.516	-0.28022	ACVRL1
0.354	0.172931	ACY1
0.413	-0.484799	ACY3
0.2	-0.487556	ACYP1
0.585	-0.237845	ACYP1
0.0265	-0.548394	ACYP2
0.569	-0.157286	ACYP2
NA	NA	ADA
0.393	-1.04279	ADAD1
NA	NA	ADAD2
0.109	0.595032	ADAL
0.671	-0.342632	ADAM10
0.77	-0.118319	ADAM10
0.858	-0.214161	ADAM11
0.0172	2.83539	ADAM12
0.311	-0.927108	ADAM12
0.906	-0.0532894	ADAM12
0.0941	-0.63122	ADAM15
0.263	-0.361778	ADAM15
0.266	-0.75937	ADAM15
0.394	0.187569	ADAM15
0.13	2.52784	ADAM17
0.883	-0.096836	ADAM17
0.963	0.0093553	ADAM17
0.775	0.675586	ADAM18
0.96	0.0353328	ADAM19
0.942	-0.0419243	ADAM19
0.799	-0.150611	ADAM2
0.0224	7.00901	ADAM20
0.165	1.71144	ADAM20P1
0.24	-1.29787	ADAM21
NA	NA	ADAM21P1
0.888	-0.258646	ADAM22
0.732	0.329547	ADAM22
0.681	-0.431319	ADAM22
NA	NA	ADAM23
0.303	-2.11305	ADAM28
0.716	-0.830049	ADAM28
NA	NA	ADAM28
0.208	1.05826	ADAM29
0.288	1.58926	ADAM30
0.359	-1.79356	ADAM32
0.441	-1.03189	ADAM32
0.875	0.298122	ADAM32
NA	NA	ADAM32
0.597	-0.638722	ADAM33
NA	NA	ADAM33
0.00393	-1.45014	ADAM3A
0.188	-1.13602	ADAM3A
NA	NA	ADAM3A
0.0413	1.07535	ADAM5
0.509	0.775595	ADAM5
0.681	-0.400469	ADAM5
0.866	-0.106552	ADAM6
0.663	0.191679	ADAM6
0.687	-0.733721	ADAM7
0.572	-0.641768	ADAM8
0.521	-0.638465	ADAM9
0.368	-0.671407	ADAMDEC1
0.993	-0.0106838	ADAMDEC1
0.114	1.24136	ADAMTS1
NA	NA	ADAMTS10
NA	NA	ADAMTS12
0.91	-0.420617	ADAMTS13
0.478	-0.78346	ADAMTS13
NA	NA	ADAMTS13
0.286	0.586861	ADAMTS14
0.362	-0.677776	ADAMTS14
0.339	-1.14324	ADAMTS14
0.756	-0.308268	ADAMTS15
0.283	-2.20433	ADAMTS16
0.842	-0.149999	ADAMTS17
0.762	-0.296949	ADAMTS18
NA	NA	ADAMTS18
0.582	-0.463918	ADAMTS19
0.0131	3.31424	ADAMTS2
0.0558	2.49467	ADAMTS2
0.553	-0.789909	ADAMTS20
0.408	-1.08072	ADAMTS20
0.825	0.272729	ADAMTS3
0.622	-0.197921	ADAMTS4
0.0363	-1.70507	ADAMTS5
0.772	0.61718	ADAMTS6
0.921	-0.280614	ADAMTS7
0.923	0.108556	ADAMTS7
0.0993	2.51085	ADAMTS8
0.902	0.180878	ADAMTS9
0.0122	-1.59638	ADAMTSL1
0.178	1.10353	ADAMTSL1
0.468	0.940243	ADAMTSL1
0.129	0.451936	ADAMTSL2
0.474	0.30027	ADAMTSL3
0.503	0.681614	ADAMTSL4
0.315	-0.679815	ADAMTSL4
0.65	-0.726472	ADAMTSL4
0.441	0.697433	ADAMTSL5
0.041	0.843963	ADAP1
NA	NA	ADAP1
0.985	-0.0054811	ADAP2
0.786	0.49145	ADAR
0.636	-0.0983016	ADAR
0.891	0.0317108	ADAR
0.112	-0.633123	ADARB1
0.439	0.217222	ADARB1
0.631	-0.332057	ADARB1
0.252	-2.28214	ADARB2
0.582	0.259429	ADAT1
0.177	-2.48777	ADAT2
0.824	0.152342	ADAT2
0.69	0.191109	ADAT3
0.107	0.626893	ADCK1
0.799	0.105037	ADCK2
0.0425	2.34715	ADCK5
0.167	0.655664	ADCY1
0.7	0.514148	ADCY1
0.254	-0.708643	ADCY10
0.79	0.225287	ADCY10
0.256	0.98898	ADCY10P1
0.906	-0.184446	ADCY10P1
0.229	-0.46119	ADCY2
0.00869	0.687798	ADCY3
0.894	-0.165871	ADCY4
0.709	-0.256481	ADCY5
0.603	0.380293	ADCY7
0.731	-0.253076	ADCY8
0.442	-0.44561	ADCY9
0.462	0.657194	ADCYAP1
0.238	-0.428485	ADCYAP1R1
0.563	-0.340949	ADD1
0.589	-0.0978078	ADD1
0.47	0.739944	ADD2
NA	NA	ADD2
0.212	1.09169	ADD3
0.494	0.127118	ADD3
0.58	0.380886	ADD3
NA	NA	ADD3
0.193	-1.70862	ADGB
0.0946	1.02622	ADGRA1
0.0965	-0.905572	ADGRA2
0.0771	-1.33992	ADGRA3
0.0672	0.622231	ADGRB1
0.313	0.537449	ADGRB1
0.379	-0.530824	ADGRB1
NA	NA	ADGRB1
0.865	-0.230153	ADGRB3
0.212	-1.78171	ADGRD1
0.706	0.627201	ADGRE1
0.321	-1.27835	ADGRE3
NA	NA	ADGRE3
0.653	0.828119	ADGRE4P
0.0538	0.571332	ADGRE5
0.553	-0.656817	ADGRE5
0.509	0.224878	ADGRE5
0.161	-1.2928	ADGRF1
0.204	1.67562	ADGRF1
0.216	-2.13137	ADGRF1
0.252	0.843267	ADGRF1
0.17	3.01703	ADGRF2
0.288	-0.564332	ADGRF3
0.634	-2.44525	ADGRF4
0.414	0.234256	ADGRF5
NA	NA	ADGRG1
NA	NA	ADGRG1
NA	NA	ADGRG1
0.524	0.703445	ADGRG2
NA	NA	ADGRG2
0.0346	-0.803199	ADGRG3
0.759	0.530905	ADGRG3
NA	NA	ADGRG3
0.419	-1.0333	ADGRG4
0.868	-0.0852955	ADGRG5
0.444	-0.135021	ADGRG6
0.776	-0.0926768	ADGRG7
0.802	0.0855688	ADGRG7
0.0398	0.992224	ADGRL1
0.517	-1.20358	ADGRL1
0.827	0.0554529	ADGRL2
0.317	0.893772	ADGRL3
NA	NA	ADGRL3
0.0874	1.52663	ADGRL4
0.242	1.10247	ADGRV1
0.36	-0.218134	ADGRV1
0.103	-0.342154	ADH1A
0.702	-0.0765343	ADH1B
0.453	-0.19627	ADH1C
0.711	0.0648029	ADH4
0.897	-0.0256492	ADH4
0.677	-0.133209	ADH5
0.445	0.131462	ADH6
0.964	-0.039983	ADH7
0.313	-0.354691	ADHFE1
0.683	0.172299	ADHFE1
0.0713	-0.338245	ADI1
NA	NA	ADIG
0.688	0.389802	ADIPOQ
0.556	0.126113	ADIPOR1
0.691	0.101183	ADIPOR1
0.71	-0.120647	ADIPOR2
0.00352	-1.69933	ADIRF
0.0603	0.674008	ADK
0.576	0.257277	ADK
0.446	0.164527	ADK
0.916	-0.0207725	ADK
0.251	0.418406	ADM
0.475	-0.532793	ADM5
0.285	-0.739247	ADNP
0.527	0.144099	ADNP
0.662	-0.246368	ADNP2
0.161	0.326838	ADO
0.179	-1.95041	ADORA1
0.175	1.11056	ADORA1
0.724	-0.411113	ADORA1
0.974	-0.0197416	ADORA1
0.24	-0.592004	ADORA2A
0.153	-1.12582	ADORA2B
0.441	0.573564	ADORA3
0.505	0.212049	ADPGK
0.765	-0.250828	ADPRH
0.0709	3.47728	ADPRHL1
0.0754	1.29186	ADPRHL1
0.504	-2.24033	ADPRHL1
0.00199	0.940763	ADPRHL2
0.0581	1.41905	ADPRM
0.231	-1.45701	ADRA1A
0.383	0.267349	ADRA1A
0.586	-0.851793	ADRA1A
0.616	0.163677	ADRA1A
NA	NA	ADRA1A
0.718	0.106453	ADRA1B
0.0542	-1.02101	ADRA1D
0.265	-0.293276	ADRA2A
0.638	0.123744	ADRA2B
0.96	-0.140453	ADRB1
0.0396	-0.510417	ADRB2
0.474	-0.954051	ADRB3
0.582	0.17302	ADRM1
0.98	-0.0065071	ADRM1
0.083	0.432865	ADSL
0.35	0.200237	ADSS
0.605	-0.185966	ADSS
0.0136	-0.791172	ADSSL1
0.395	0.394139	ADSSL1
0.667	-1.10488	ADSSL1
0.329	-1.7978	ADTRP
0.92	0.0423128	AEBP1
0.877	0.0336392	AEBP2
0.322	-0.757681	AEN
0.524	-0.320072	AEN
0.672	-0.102937	AES
0.837	0.091346	AES
NA	NA	AES
0.158	1.28468	AFAP1
0.313	-1.99686	AFAP1
0.915	-0.12968	AFAP1-AS1
0.813	0.0851285	AFAP1L1
0.273	2.15193	AFAP1L2
0.638	0.406954	AFAP1L2
0.402	-0.809684	AFF1
0.765	0.107944	AFF1
NA	NA	AFF2
0.643	0.585788	AFF3
0.567	-0.187824	AFF3
0.632	0.198268	AFF4
0.209	-1.08852	AFG3L1P
0.896	-0.433652	AFG3L1P
0.835	-0.187104	AFG3L1P
0.428	-0.189254	AFG3L2
0.148	-0.300951	AFM
0.295	-0.240128	AFMID
0.598	-0.172707	AFMID
0.948	0.0192493	AFP
0.0257	0.504913	AFTPH
0.0355	0.597145	AFTPH
0.714	-0.567028	AFTPH
0.292	-0.352776	AGA
0.512	1.41944	AGAP1
0.386	0.31747	AGAP1
0.919	0.0966267	AGAP1
0.0122	2.73978	AGAP11
0.214	-1.30864	AGAP11
0.572	-0.360034	AGAP2
0.581	-0.644873	AGAP2-AS1
0.154	0.451928	AGAP3
0.514	-0.225995	AGAP3
0.911	-0.0792221	AGAP3
0.0932	2.14216	AGAP4
0.0143	-0.64629	AGAP6
0.778	-0.0676043	AGAP6
0.148	-2.23565	AGAP9
0.321	-3.49231	AGBL1
0.679	0.64397	AGBL1
NA	NA	AGBL1
0.523	-0.98119	AGBL2
0.526	-0.407182	AGBL3
NA	NA	AGBL4
0.0261	-0.802881	AGBL5
0.0852	-2.29303	AGBL5
0.349	0.46691	AGBL5
0.553	-0.668941	AGER
0.402	-0.777933	AGER
0.447	1.08296	AGER
0.0933	0.45165	AGFG1
0.845	-0.257307	AGFG1
0.768	0.125821	AGFG1
NA	NA	AGFG1
NA	NA	AGFG1
0.0662	-1.2572	AGFG2
0.644	0.271463	AGFG2
0.475	-0.339941	AGGF1
0.373	0.172423	AGGF1
0.699	-0.103826	AGK
0.0401	3.39095	AGL
0.143	-3.76731	AGL
0.327	0.779241	AGL
0.284	-0.889588	AGL
0.29	-0.829862	AGL
0.445	0.134958	AGL
0.972	0.0068845	AGL
0.997	-0.0027131	AGL
0.555	-0.152307	AGMAT
0.0784	-0.459516	AGMO
0.914	-0.0466451	AGO1
0.292	0.400519	AGO2
0.189	0.931331	AGO3
0.891	-0.1685	AGO3
0.291	-1.29764	AGO4
0.991	0.0098328	AGPAT1
0.578	-0.108233	AGPAT1
NA	NA	AGPAT1
0.0545	-0.429635	AGPAT2
0.0981	-0.411425	AGPAT2
0.512	0.167854	AGPAT2
0.178	1.19573	AGPAT3
0.857	-0.0965731	AGPAT3
0.925	0.0308206	AGPAT3
0.438	-0.561048	AGPAT4
0.587	-0.214062	AGPAT4-IT1
NA	NA	AGPAT4-IT1
0.251	1.40028	AGPAT5
0.888	0.0634634	AGPS
0.24	1.86379	AGR2
0.974	-0.0355751	AGR2
0.00456	1.63235	AGR3
0.124	0.703362	AGR3
0.369	0.19982	AGRN
0.803	0.434068	AGRN
0.0873	2.28283	AGRP
0.647	0.539276	AGRP
0.601	0.106414	AGT
0.000213	2.49116	AGTPBP1
0.00714	1.35767	AGTPBP1
0.381	0.195148	AGTR1
0.736	0.0854314	AGTR1
0.265	-2.09398	AGTR2
0.362	0.284232	AGTRAP
0.696	0.420961	AGTRAP
0.0446	-0.466322	AGXT
0.824	-0.0620305	AGXT2
0.31	1.87843	AHCTF1
0.312	0.475837	AHCTF1
0.546	0.137469	AHCTF1
0.557	-0.119139	AHCY
0.831	0.0492865	AHCYL1
0.868	-0.060078	AHCYL2
0.0805	0.71422	AHDC1
0.175	-0.6958	AHI1
0.759	0.0667585	AHNAK
0.874	-0.103133	AHNAK
0.87	0.0575107	AHNAK
0.291	-0.449813	AHNAK2
0.473	0.875042	AHNAK2
0.328	-0.739613	AHNAK2
0.328	-1.08965	AHNAK2
0.717	-0.0747791	AHR
0.766	-0.119004	AHR
NA	NA	AHRR
0.283	0.198894	AHSA1
0.418	0.180238	AHSA2
0.0623	-0.362295	AHSG
0.544	0.379153	AHSP
0.662	-0.57346	AICDA
0.881	-0.0282777	AIDA
0.0509	0.754825	AIF1
0.15	0.484044	AIF1
0.127	-0.39843	AIF1L
0.434	-0.565873	AIF1L
0.515	-0.796956	AIFM1
0.544	0.150346	AIFM1
0.861	0.158879	AIFM2
0.479	0.620471	AIFM3
0.0734	-0.380077	AIG1
0.527	0.244981	AIM1
0.155	-2.47919	AIM1L
0.213	-2.15279	AIM1L
0.438	-1.93032	AIM1L
0.855	-0.218407	AIM1L
NA	NA	AIM1L
0.946	-0.061753	AIM2
NA	NA	AIM2
0.773	0.0910601	AIMP1
0.0336	0.618982	AIMP2
0.394	-0.241407	AIP
0.0375	2.1393	AIPL1
0.428	-1.66519	AIPL1
0.378	-0.172979	AIRE
NA	NA	AIRE
0.15	2.64737	AJAP1
0.291	-1.73791	AJAP1
0.481	-0.267569	AJAP1
0.296	1.58912	AJUBA
0.586	0.180404	AJUBA
NA	NA	AJUBA
0.804	-0.0513432	AK1
0.28	-0.920651	AK2
0.547	-0.124578	AK2
0.866	-0.0356492	AK2
0.954	0.0130882	AK3
0.257	-0.33151	AK4
0.35	-0.208951	AK4
0.684	-0.584564	AK4
0.76	-0.0926183	AK4
0.855	0.0568088	AK4
0.00172	4.64202	AK5
0.446	1.57877	AK5
0.743	-0.36767	AK5
0.0273	0.720195	AK6
0.0716	0.472935	AK6
0.833	-0.174949	AK7
0.793	-0.266076	AK8
0.595	0.353906	AK9
0.206	-0.746345	AKAIN1
0.522	-0.607543	AKAIN1
NA	NA	AKAIN1
0.404	0.184371	AKAP1
0.148	-2.44553	AKAP10
0.429	0.292369	AKAP11
0.881	0.197679	AKAP11
0.983	0.0040266	AKAP11
0.0183	1.52599	AKAP12
0.0325	0.845171	AKAP12
0.286	0.826895	AKAP12
0.658	0.378498	AKAP12
0.55	0.279674	AKAP13
0.75	-0.0869819	AKAP13
0.000134	7.26893	AKAP14
0.808	-0.162239	AKAP14
0.858	0.232311	AKAP14
0.0365	0.491657	AKAP17A
0.619	0.15914	AKAP17A
0.275	-2.36878	AKAP2
0.639	-0.751476	AKAP2
0.826	0.0542077	AKAP2
NA	NA	AKAP3
0.144	-0.835906	AKAP4
0.767	-0.74679	AKAP4
NA	NA	AKAP4
0.000375	7.19279	AKAP5
0.405	-1.29529	AKAP6
0.153	-0.866455	AKAP7
0.455	0.510329	AKAP7
0.325	0.299484	AKAP7
NA	NA	AKAP7
0.917	0.0271875	AKAP8
0.313	0.459182	AKAP8L
0.379	-0.733344	AKAP9
0.829	0.372052	AKIP1
0.927	-0.0230884	AKIP1
0.119	0.62038	AKIRIN1
0.452	-1.78479	AKIRIN1
0.481	0.51257	AKIRIN1
0.641	-0.161111	AKIRIN2
0.313	0.558104	AKNA
3.47e-07	14.6153	AKNAD1
0.511	-0.579292	AKNAD1
0.027	1.1122	AKR1A1
0.606	0.0976552	AKR1A1
0.693	0.0778145	AKR1A1
0.149	0.416238	AKR1B1
0.135	1.59634	AKR1B10
0.253	1.02397	AKR1B15
0.0685	-0.513568	AKR1C1
0.206	-1.02102	AKR1C2
0.144	-0.400449	AKR1C2
0.388	-1.26076	AKR1C2
0.533	0.512738	AKR1C2
0.934	0.106096	AKR1C2
NA	NA	AKR1C2
0.281	0.566509	AKR1C3
0.0483	-0.396042	AKR1C4
0.368	-0.198786	AKR1C4
0.49	-0.815116	AKR1C6P
0.842	-0.162047	AKR1C6P
0.38	-0.1763	AKR1D1
0.676	-0.124601	AKR1D1
0.547	-0.834237	AKR1E2
0.612	-0.111072	AKR7A2
0.207	-0.500985	AKR7A2P1
0.369	1.05557	AKR7A2P1
0.288	0.305503	AKR7A3
0.476	-0.182584	AKR7A3
0.231	-0.903776	AKT1
0.254	-0.234482	AKT1
0.338	-0.215407	AKT1
0.188	0.659822	AKT1S1
0.779	-0.17292	AKT2
0.0866	-1.14325	AKT3
0.161	-1.8263	AKT3
0.801	-0.515799	AKT3
0.803	-0.257649	AKT3
0.524	0.158056	AKTIP
0.654	0.100553	AKTIP
0.231	-0.614753	ALAD
0.802	-0.19734	ALAD
0.688	-0.0724253	ALAD
0.0351	0.789925	ALAS1
0.521	0.895051	ALAS1
0.421	-0.267754	ALAS1
0.473	-0.370574	ALAS2
0.809	0.23004	ALAS2
0.764	0.254364	ALAS2
0.131	-0.271356	ALB
0.168	-0.2546	ALB
0.477	-0.157428	ALCAM
0.117	-0.528565	ALDH16A1
0.165	0.649345	ALDH18A1
0.0243	-0.479391	ALDH1A1
0.548	-0.142829	ALDH1A1
0.218	-0.912782	ALDH1A2
0.959	-0.0771205	ALDH1A2
0.165	2.02832	ALDH1A3
0.245	0.853171	ALDH1A3
0.116	0.603198	ALDH1B1
0.119	0.550679	ALDH1B1
0.322	-0.442205	ALDH1L1
0.0434	-1.19159	ALDH1L2
0.407	-0.151702	ALDH2
0.43	-1.78015	ALDH3A1
0.122	-0.390427	ALDH3A2
0.363	-0.348381	ALDH3A2
0.928	0.0235108	ALDH3A2
0.259	-1.64138	ALDH3B1
NA	NA	ALDH3B1
0.0168	-2.05225	ALDH3B2
0.141	-2.05176	ALDH3B2
NA	NA	ALDH3B2
0.349	0.324929	ALDH4A1
0.462	0.163487	ALDH4A1
0.687	0.101315	ALDH4A1
0.968	-0.0106346	ALDH4A1
0.0356	0.471932	ALDH5A1
0.37	0.188189	ALDH5A1
0.00644	-0.566993	ALDH6A1
0.0163	-0.520495	ALDH6A1
0.271	-0.260752	ALDH7A1
0.712	-0.0684006	ALDH7A1
0.0666	0.440515	ALDH8A1
0.819	-0.0403238	ALDH8A1
0.934	-0.0164474	ALDH8A1
0.16	-0.278255	ALDH9A1
6.37e-05	1.21129	ALDOA
0.0817	0.549358	ALDOA
0.244	-0.9465	ALDOA
0.426	-1.49116	ALDOA
0.429	-0.165851	ALDOB
0.637	-0.126614	ALDOC
NA	NA	ALG1
0.3	-0.783857	ALG10
0.54	0.372709	ALG10B
0.627	-0.44641	ALG10B
0.888	0.103479	ALG10B
0.174	0.841263	ALG11
0.352	-0.391514	ALG11
0.829	-0.145598	ALG12
0.309	0.347687	ALG13
0.731	0.0938617	ALG13
0.944	-0.0292134	ALG13
0.65	0.146559	ALG14
0.674	0.260016	ALG14
0.25	-0.662571	ALG1L
0.633	-0.320525	ALG1L
0.772	0.107079	ALG2
0.173	0.319286	ALG3
0.102	0.339417	ALG5
0.129	0.361564	ALG6
0.221	-0.272799	ALG8
0.726	-0.185715	ALG8
0.826	0.0551596	ALG8
0.343	-0.344532	ALG9
0.957	0.029258	ALK
0.199	-0.766319	ALKBH1
0.344	-0.688733	ALKBH1
0.959	-0.0225064	ALKBH1
0.865	-0.0685704	ALKBH2
0.128	0.718453	ALKBH3
0.955	0.0385101	ALKBH4
0.408	-0.150367	ALKBH5
0.869	-0.0368191	ALKBH6
0.178	-0.363997	ALKBH7
0.183	1.36739	ALKBH8
0.4	-0.616304	ALLC
0.582	0.350299	ALLC
0.848	-0.289972	ALMS1
0.535	-0.500118	ALMS1P1
0.151	-1.24729	ALOX12
0.148	-2.6163	ALOX12B
0.00579	-1.63866	ALOX12P2
0.0633	1.5614	ALOX15
0.944	0.082685	ALOX15
0.484	1.09127	ALOX15B
0.612	-1.01144	ALOX15B
0.839	-0.27807	ALOX15B
0.826	-0.206987	ALOX5
0.466	-0.503628	ALOX5
0.000299	1.7552	ALOX5AP
0.904	-0.10118	ALOXE3
0.279	-0.367488	ALPI
0.785	-0.239276	ALPK1
0.499	-0.262486	ALPK2
0.376	-1.16022	ALPK3
0.171	-0.467151	ALPL
0.405	-0.173318	ALPP
0.655	-0.308615	ALPPL2
0.954	0.0112621	ALS2
0.241	-0.842182	ALS2CL
0.605	-0.968608	ALS2CL
NA	NA	ALS2CR11
0.51	-0.442408	ALS2CR12
0.625	0.170739	ALX1
NA	NA	ALX1
0.186	-1.3295	ALX3
0.426	-1.0061	ALX3
0.292	-1.51252	ALX4
0.621	-0.472818	ALYREF
0.413	-0.709159	ALYREF
0.232	-0.276328	AMACR
0.276	-0.314453	AMACR
0.673	0.0941309	AMACR
0.132	0.519468	AMBN
0.5	-0.747538	AMBN
NA	NA	AMBN
0.655	-0.086129	AMBP
0.988	-0.0121643	AMBRA1
0.878	0.0504164	AMD1
0.101	-0.62482	AMDHD1
0.265	0.451798	AMDHD2
NA	NA	AMELX
0.924	0.0682876	AMELY
0.272	0.336309	AMER1
0.669	-0.793193	AMER1
0.802	-0.265042	AMER2
0.61	0.871896	AMER2
0.727	-0.646597	AMER2
0.26	-1.80788	AMER3
0.224	-0.837607	AMER3
0.957	-0.056047	AMER3
0.0237	0.906188	AMFR
0.249	0.791471	AMFR
0.13	-2.23025	AMH
0.364	-0.74242	AMHR2
0.857	-0.167391	AMIGO1
NA	NA	AMIGO2
0.693	0.598685	AMIGO3
0.29	0.598767	AMMECR1
0.774	0.200988	AMMECR1
0.906	0.159321	AMMECR1
0.569	0.334505	AMMECR1L
0.0914	0.838843	AMN
0.35	-0.639196	AMOT
0.000351	3.2133	AMOTL1
0.226	-0.268757	AMOTL2
0.572	-0.952108	AMPD1
0.713	0.315962	AMPD2
0.478	-0.43414	AMPD2
NA	NA	AMPD2
0.0482	-0.834715	AMPD3
0.148	-0.846894	AMPD3
0.851	0.22051	AMPD3
0.456	0.207651	AMPD3
0.59	-1.32782	AMPH
0.952	0.0699556	AMPH
0.286	-0.197809	AMT
0.352	-2.74261	AMTN
0.338	0.914377	AMY1A
0.564	-0.609375	AMY1A
0.504	-0.177773	AMY1A
0.147	0.862564	AMY1B
0.314	-0.780175	AMY1B
0.475	-0.201756	AMY1B
0.188	-0.400723	AMY1C
0.153	-0.370172	AMY2A
0.278	0.598184	AMY2A
0.305	-0.549209	AMY2A
NA	NA	AMY2A
0.142	0.578064	AMY2B
0.552	-0.144783	AMY2B
0.146	1.0603	AMZ1
0.201	-2.09853	AMZ1
0.656	0.200677	AMZ2
0.966	-0.0098828	AMZ2
0.257	0.400803	ANAPC1
0.583	0.29772	ANAPC1
0.684	0.111575	ANAPC10
0.193	-0.351251	ANAPC11
0.208	-0.751526	ANAPC11
0.363	-0.173788	ANAPC11
0.889	0.135741	ANAPC11
NA	NA	ANAPC11
0.757	0.0693191	ANAPC13
0.884	-0.0506758	ANAPC15
0.159	0.369479	ANAPC16
0.00081	4.53401	ANAPC2
0.765	-0.201454	ANAPC2
0.889	0.0555647	ANAPC4
0.996	-0.0010006	ANAPC5
0.356	-0.953356	ANAPC7
0.286	0.282314	ANG
0.769	0.0573611	ANG
0.888	-0.0422536	ANGEL1
0.204	0.281033	ANGEL2
0.0745	-0.649312	ANGPT1
0.27	0.696602	ANGPT1
0.0589	1.99821	ANGPT2
0.314	-0.921233	ANGPT2
0.745	-0.26332	ANGPT2
NA	NA	ANGPT4
0.521	-0.366332	ANGPTL1
NA	NA	ANGPTL1
0.678	0.15507	ANGPTL2
0.499	0.147729	ANGPTL3
0.964	-0.0186935	ANGPTL3
0.251	-0.35805	ANGPTL4
0.604	-0.168664	ANGPTL4
0.725	-0.238541	ANGPTL4
0.783	0.292861	ANGPTL5
0.77	-0.0587362	ANGPTL6
0.894	0.083295	ANGPTL7
0.351	0.66842	ANGPTL8
NA	NA	ANK1
NA	NA	ANK1
0.587	-0.88877	ANK2
0.759	0.278847	ANK2
0.182	1.818	ANK3
0.518	-0.467463	ANK3
0.679	-0.103119	ANK3
0.559	-0.591242	ANKAR
0.888	0.100401	ANKAR
0.106	0.469546	ANKDD1A
0.182	-1.58718	ANKEF1
0.519	-0.626089	ANKEF1
0.787	0.405028	ANKEF1
NA	NA	ANKFN1
0.838	-0.103194	ANKFY1
NA	NA	ANKFY1
0.357	-1.80462	ANKH
0.326	-0.643706	ANKH
0.147	-0.323625	ANKHD1
0.272	-1.07207	ANKHD1
0.999	0.0005307	ANKHD1
0.546	-0.769669	ANKHD1-EIF4EBP3
0.636	-0.0856872	ANKIB1
0.447	-1.23821	ANKK1
0.287	-1.01799	ANKLE1
0.322	0.690812	ANKLE1
0.471	0.814821	ANKLE1
0.754	0.0954841	ANKLE2
0.101	-0.497393	ANKMY1
0.513	0.630658	ANKMY1
NA	NA	ANKMY1
0.375	-0.250238	ANKMY2
0.146	0.499039	ANKRA2
0.928	0.0233147	ANKRA2
0.684	-0.446266	ANKRD1
0.369	0.194964	ANKRD10
0.711	0.0934718	ANKRD10
0.228	0.258398	ANKRD11
0.603	0.760805	ANKRD11
0.431	-0.166894	ANKRD12
0.81	-0.0512715	ANKRD13A
0.175	1.04705	ANKRD13B
0.619	-0.286078	ANKRD13C
0.00511	1.0699	ANKRD13D
0.184	-2.20368	ANKRD13D
0.146	-1.16895	ANKRD13D
0.167	-0.815427	ANKRD13D
0.293	-1.1736	ANKRD13D
0.688	0.427454	ANKRD13D
0.0832	0.875726	ANKRD16
0.214	-1.04527	ANKRD16
0.998	-0.0009034	ANKRD16
0.361	-0.227633	ANKRD17
0.452	0.869915	ANKRD17
0.989	0.0031831	ANKRD17
0.407	-0.690081	ANKRD18A
0.54	-0.474676	ANKRD18A
0.57	-0.509649	ANKRD18A
0.00123	2.21233	ANKRD18DP
0.396	-0.615049	ANKRD2
0.0197	3.13291	ANKRD20A1
0.243	0.635555	ANKRD20A1
0.757	0.611239	ANKRD20A1
0.637	-0.354648	ANKRD20A1
0.192	-2.1331	ANKRD20A2
0.281	-0.324911	ANKRD20A3
NA	NA	ANKRD20A3
0.12	-1.07163	ANKRD20A4
0.445	1.86	ANKRD20A4
0.0625	-3.64252	ANKRD20A8P
0.194	-2.01802	ANKRD20A8P
0.292	0.810274	ANKRD20A8P
0.861	-0.22039	ANKRD20A8P
0.0915	1.32167	ANKRD22
0.291	-0.827024	ANKRD22
0.247	0.601007	ANKRD23
0.551	-0.236739	ANKRD23
0.0352	0.750866	ANKRD24
NA	NA	ANKRD24
0.0918	0.996842	ANKRD26
0.332	0.527125	ANKRD27
0.142	0.708379	ANKRD28
0.506	-0.21739	ANKRD28
0.317	-2.34035	ANKRD29
NA	NA	ANKRD29
0.877	-0.210135	ANKRD30A
0.459	-0.700982	ANKRD30BL
0.327	-0.719088	ANKRD30BL
NA	NA	ANKRD30BP2
0.632	-0.422318	ANKRD31
0.127	0.311906	ANKRD33
0.917	-0.258931	ANKRD33B
0.233	-1.44709	ANKRD34A
NA	NA	ANKRD34B
0.262	-0.936586	ANKRD34C
0.805	-0.299493	ANKRD34C-AS1
0.103	1.02474	ANKRD35
0.192	-0.663516	ANKRD35
0.341	-1.38036	ANKRD36B
0.421	0.384469	ANKRD36B
0.23	1.95692	ANKRD36BP1
0.0756	-1.35815	ANKRD37
0.889	-0.0534016	ANKRD39
0.585	-0.227837	ANKRD40
0.659	0.398815	ANKRD42
0.753	-0.496614	ANKRD44
0.549	-0.138022	ANKRD44
0.151	-0.841112	ANKRD45
0.94	-0.0162149	ANKRD46
0.17	0.438505	ANKRD49
0.212	0.822199	ANKRD50
NA	NA	ANKRD52
0.231	-0.299618	ANKRD53
0.813	-0.0906155	ANKRD54
0.766	-0.365869	ANKRD55
0.789	-0.0805543	ANKRD6
0.922	0.10253	ANKRD6
0.198	-0.353625	ANKRD9
0.86	-0.0978317	ANKRD9
0.351	0.225454	ANKS1A
0.0197	2.46913	ANKS1B
0.505	0.861808	ANKS1B
0.444	-1.26925	ANKS1B
0.996	0.0038271	ANKS3
0.846	0.0810102	ANKS4B
0.161	-0.984327	ANKS6
0.161	0.950458	ANKS6
0.504	0.275628	ANKS6
0.547	0.610838	ANKUB1
0.289	-1.4502	ANKZF1
0.291	-0.439861	ANKZF1
0.445	-0.281778	ANKZF1
0.0872	2.34699	ANLN
0.0458	0.455125	ANO1
0.0701	0.40076	ANO1
0.173	0.352137	ANO1
0.172	0.632517	ANO10
0.869	-0.164994	ANO3
NA	NA	ANO3
0.191	1.19155	ANO4
0.568	-0.682714	ANO4
0.198	-1.19516	ANO5
0.281	0.240348	ANO6
0.187	-1.35706	ANO7
0.679	-0.670094	ANO7
NA	NA	ANO7
0.485	0.288778	ANO8
0.0104	1.30183	ANO9
0.346	-0.432801	ANO9
NA	NA	ANO9
0.387	-3.22623	ANOS1
0.511	0.14107	ANP32A
0.568	0.205292	ANP32AP1
0.756	-0.056896	ANP32B
0.937	0.0310959	ANP32C
NA	NA	ANP32C
0.253	-1.6124	ANP32D
0.124	0.342437	ANP32E
0.338	-0.251264	ANPEP
0.0834	0.466325	ANTXR1
0.33	-0.753597	ANTXR1
0.653	-0.717847	ANTXR1
0.674	-0.2	ANTXR1
0.796	-0.0711484	ANTXR2
0.0435	0.703721	ANXA1
0.71	0.0697002	ANXA10
0.303	1.23235	ANXA11
0.503	-0.279501	ANXA11
0.578	-0.609435	ANXA11
0.669	-0.483563	ANXA13
0.906	-0.0707959	ANXA13
NA	NA	ANXA13
0.102	0.417463	ANXA2
0.143	-1.70907	ANXA2
0.368	-0.870509	ANXA2
0.582	0.13831	ANXA2P1
0.594	0.133599	ANXA2P1
0.647	-0.0873265	ANXA2P2
0.383	-0.844431	ANXA2P3
0.111	1.15094	ANXA2R
0.127	2.01094	ANXA3
0.0869	0.37692	ANXA4
0.202	-0.362002	ANXA5
0.295	0.407567	ANXA6
0.291	0.217872	ANXA7
NA	NA	ANXA7
0.00307	4.51085	ANXA8
0.00468	2.05174	ANXA8
0.331	-0.796718	ANXA8
0.791	-0.255586	ANXA8
NA	NA	ANXA8
0.734	-0.528438	ANXA8L1
0.15	-0.601654	ANXA9
NA	NA	AOAH
0.188	-0.973771	AOC1
0.06	3.29869	AOC2
0.274	-1.0115	AOC2
0.371	0.528326	AOC2
0.865	0.082032	AOC3
0.554	-0.123433	AOC4P
0.884	-0.0295731	AOX1
0.559	-0.199426	AP1AR
0.789	0.0585036	AP1AR
0.315	0.230789	AP1B1
NA	NA	AP1B1
0.603	-0.263442	AP1G1
0.922	-0.0343618	AP1G1
0.118	-0.419884	AP1G2
0.466	-0.143613	AP1M1
0.946	0.0174603	AP1M2
0.535	-0.193214	AP1S1
0.0787	0.510405	AP1S2
0.216	0.429531	AP1S2
0.207	-1.16637	AP1S3
0.17	0.487151	AP2A1
0.261	-0.932691	AP2A1
0.934	-0.0294972	AP2A1
0.613	-0.1524	AP2A2
0.525	0.187621	AP2B1
0.926	0.0319805	AP2B1
0.534	-0.136773	AP2M1
0.626	0.101125	AP2M1
0.381	0.175478	AP2S1
0.878	-0.0258189	AP2S1
0.334	-0.253441	AP3B1
0.497	-0.924526	AP3B2
0.236	-0.255736	AP3D1
0.378	-2.05434	AP3M1
0.361	0.210231	AP3M1
0.869	-0.0474731	AP3M1
0.547	0.691534	AP3M2
0.503	-0.15706	AP3S1
0.425	0.318211	AP3S2
0.144	0.595591	AP4B1
0.929	-0.0680947	AP4E1
0.113	-1.32566	AP4M1
0.491	-0.403172	AP4S1
0.139	-1.66166	AP5B1
0.238	-0.714459	AP5M1
0.37	0.198758	AP5M1
0.371	0.234545	AP5M1
0.902	-0.0508644	AP5M1
0.0402	0.598807	AP5S1
0.974	0.0602996	AP5Z1
0.000305	1.34356	APAF1
0.59	-0.739843	APAF1
0.0329	-1.03244	APBA1
0.123	-2.87098	APBA1
0.521	0.575327	APBA2
0.213	-0.385465	APBA3
0.376	0.722234	APBB1
0.496	0.606892	APBB1
NA	NA	APBB1
0.0984	0.884756	APBB1IP
0.02	2.65465	APBB2
0.256	1.00365	APBB2
0.405	-0.332108	APBB2
0.365	0.305261	APBB3
0.847	-0.0455532	APBB3
0.127	0.781734	APC
0.291	-0.323021	APC2
0.251	0.736786	APCDD1
0.543	0.385968	APCDD1L
0.974	0.0075082	APCS
0.113	-0.348529	APEH
0.121	0.377385	APEX1
0.91	0.0199418	APEX1
0.816	0.0748208	APEX2
0.278	-0.249953	APH1A
0.872	-0.0324368	APH1A
0.109	1.74628	APH1B
NA	NA	APH1B
0.233	0.262628	API5
0.00898	1.54097	APIP
0.579	0.198048	APIP
0.91	-0.167154	APITD1
0.638	-0.156437	APITD1
0.718	0.698543	APLF
0.844	0.197921	APLF
0.779	-0.305449	APLN
0.261	0.490762	APLNR
0.209	-2.28895	APLP1
0.335	-0.417132	APLP1
0.0348	-0.475458	APLP2
0.443	-0.180884	APLP2
0.135	0.296916	APMAP
0.202	-0.257705	APOA1
0.455	-0.133161	APOA2
0.649	-0.199511	APOA4
0.253	-0.433612	APOA5
0.167	-0.263246	APOB
0.913	-0.104603	APOBEC1
0.0689	-3.00367	APOBEC2
0.125	1.45385	APOBEC3A
0.153	1.65358	APOBEC3B
0.0892	-0.487494	APOBEC3C
0.153	-2.14492	APOBEC3D
0.776	0.182007	APOBEC3D
0.0449	-1.23137	APOBEC3F
0.162	-1.26695	APOBEC3F
0.605	0.445781	APOBEC3F
0.722	0.323092	APOBEC3F
0.0126	4.34731	APOBEC3G
0.747	0.27674	APOBEC3G
0.358	-1.45526	APOBEC3H
0.091	1.57912	APOBEC4
0.825	0.342464	APOBR
0.141	-0.398296	APOC1
0.508	-0.13183	APOC2
0.208	-0.242238	APOC3
0.905	-0.0360449	APOC4
0.675	-0.497057	APOD
0.317	-0.222751	APOE
0.593	-0.119581	APOF
0.347	-0.170245	APOH
0.457	-0.966341	APOL1
NA	NA	APOL1
0.77	0.188684	APOL2
0.927	0.0746238	APOL2
0.834	-0.050912	APOL2
0.918	-0.0351781	APOL2
0.145	-1.08199	APOL3
0.692	-0.180782	APOL3
NA	NA	APOL3
0.0744	-2.21028	APOL4
0.543	-0.550879	APOL4
0.38	1.26794	APOL5
0.0333	-0.86804	APOL6
0.125	-1.97312	APOLD1
0.17	-0.369648	APOM
0.375	0.321682	APOO
0.342	0.788988	APOOL
0.628	-0.158306	APOPT1
0.999	0.0003528	APOPT1
0.0429	1.60137	APP
0.0924	0.456446	APP
0.496	0.182867	APP
0.238	-1.27479	APPBP2
0.818	-0.0415035	APPBP2
0.43	0.168753	APPL1
0.0689	0.696944	APPL2
0.659	-0.0945409	APRT
0.897	0.0456428	APRT
0.248	0.30962	APTX
0.822	0.0551338	APTX
0.0918	-0.598064	AQP1
0.739	-0.536025	AQP1
0.172	3.051	AQP10
0.998	0.0004916	AQP11
0.0856	-0.427036	AQP12A
0.357	0.776138	AQP12B
0.852	-0.0841477	AQP12B
0.217	2.17146	AQP2
0.91	0.107303	AQP3
0.985	0.0184686	AQP4
NA	NA	AQP4
NA	NA	AQP5
0.563	-1.01381	AQP6
0.335	-0.280659	AQP7
0.413	0.366297	AQP7P1
NA	NA	AQP8
0.82	-0.046468	AQP9
0.205	-0.413682	AQR
0.59	0.203462	AQR
0.292	1.27235	AR
0.336	0.215644	AR
0.622	0.131378	AR
NA	NA	AR
0.461	-0.157091	ARAF
0.397	0.227984	ARAP1
0.624	-0.746529	ARAP1
0.758	0.15262	ARAP1
0.228	-1.50957	ARAP2
0.377	0.69426	ARAP2
0.283	0.374723	ARAP3
0.448	-0.798123	ARAP3
0.375	1.12447	ARC
0.914	-0.01969	ARCN1
NA	NA	AREG
0.26	-0.220124	ARF1
0.818	-0.155481	ARF1
0.834	-0.0464491	ARF1
0.652	0.140567	ARF3
0.405	0.159247	ARF4
0.939	0.0230257	ARF4
0.144	-0.278398	ARF5
0.878	-0.0460572	ARF6
0.33	-1.12943	ARFGAP1
0.664	0.12889	ARFGAP1
0.161	-0.385667	ARFGAP2
0.0457	0.516913	ARFGAP3
0.485	0.164311	ARFGAP3
0.753	0.0806799	ARFGEF1
0.862	0.0595407	ARFGEF1
0.486	-0.630646	ARFGEF2
0.839	-0.214386	ARFGEF3
0.00102	1.99955	ARFIP1
0.168	1.90768	ARFIP1
0.388	0.260393	ARFIP1
0.485	0.497813	ARFIP2
NA	NA	ARFRP1
0.179	0.284048	ARG1
0.741	-0.186338	ARG2
0.954	-0.156016	ARGFX
0.453	-0.914765	ARGFXP2
0.715	-0.608498	ARGFXP2
0.184	0.258425	ARGLU1
0.446	0.150063	ARHGAP1
0.48	-1.37223	ARHGAP10
0.0656	-1.89244	ARHGAP11A
0.315	-0.497166	ARHGAP11A
0.638	-0.635904	ARHGAP11A
0.23	-3.07045	ARHGAP11B
0.453	-0.719286	ARHGAP11B
0.697	-0.435355	ARHGAP11B
0.935	0.0943418	ARHGAP11B
0.152	-0.393633	ARHGAP12
0.283	-0.288279	ARHGAP12
0.244	0.389384	ARHGAP15
0.27	-0.602914	ARHGAP17
0.634	0.102123	ARHGAP17
0.958	0.0224146	ARHGAP17
0.25	-0.437739	ARHGAP18
0.594	0.23937	ARHGAP19
0.0556	0.859776	ARHGAP20
0.254	-0.291034	ARHGAP21
NA	NA	ARHGAP22
0.41	1.27345	ARHGAP24
0.349	-1.00578	ARHGAP24
0.751	-0.140573	ARHGAP24
NA	NA	ARHGAP24
0.301	-0.629976	ARHGAP25
0.539	-0.330076	ARHGAP25
0.622	0.260014	ARHGAP25
0.221	-1.42098	ARHGAP26
0.945	-0.0643443	ARHGAP27
NA	NA	ARHGAP27
0.51	0.793375	ARHGAP28
0.72	-0.264445	ARHGAP28
0.000127	4.08631	ARHGAP29
0.311	-0.942607	ARHGAP30
0.26	-1.23916	ARHGAP30
0.341	-0.530102	ARHGAP30
0.594	-1.47745	ARHGAP31
0.707	-0.449401	ARHGAP31
0.789	0.064195	ARHGAP32
0.982	0.0065607	ARHGAP33
0.105	2.00644	ARHGAP35
0.544	-0.831075	ARHGAP35
0.773	0.13658	ARHGAP35
NA	NA	ARHGAP36
0.0978	2.222	ARHGAP39
0.432	-0.596398	ARHGAP4
0.308	-0.386783	ARHGAP40
0.298	-1.57841	ARHGAP42
0.853	-0.153881	ARHGAP42
0.936	0.0307846	ARHGAP42
0.361	1.41304	ARHGAP44
0.553	0.339972	ARHGAP44
0.852	0.0768928	ARHGAP45
0.857	0.100818	ARHGAP5
0.395	-0.503337	ARHGAP6
0.681	0.204868	ARHGAP6
0.491	-0.581306	ARHGAP8
0.534	-0.770742	ARHGAP8
NA	NA	ARHGAP8
0.0278	1.60189	ARHGAP9
NA	NA	ARHGAP9
0.52	-0.202185	ARHGDIA
0.0252	0.590571	ARHGDIB
0.18	-0.938299	ARHGDIG
0.944	-0.084327	ARHGDIG
6.03e-05	3.58925	ARHGEF1
0.129	1.62105	ARHGEF1
0.38	-0.31005	ARHGEF1
0.888	-0.118599	ARHGEF10
0.202	-0.947308	ARHGEF10L
0.442	0.412825	ARHGEF10L
0.577	-0.374947	ARHGEF10L
0.0714	-2.19436	ARHGEF11
0.683	-0.372046	ARHGEF11
0.914	-0.0274235	ARHGEF11
0.0499	-0.567648	ARHGEF12
NA	NA	ARHGEF15
0.939	-0.0315517	ARHGEF16
0.585	0.251935	ARHGEF17
0.11	0.312696	ARHGEF18
0.904	-0.226509	ARHGEF19
0.117	0.50253	ARHGEF2
0.489	0.769453	ARHGEF25
0.406	-1.03504	ARHGEF25
0.454	0.278007	ARHGEF26
NA	NA	ARHGEF28
0.0132	0.977815	ARHGEF3
0.0115	0.983212	ARHGEF35
0.0148	-1.03182	ARHGEF37
0.702	-0.198192	ARHGEF37
0.0708	3.91915	ARHGEF38
0.19	0.890679	ARHGEF39
0.489	1.31144	ARHGEF39
0.429	0.755072	ARHGEF39
0.929	0.133575	ARHGEF39
0.236	1.13627	ARHGEF3-AS1
NA	NA	ARHGEF4
NA	NA	ARHGEF4
0.0263	-0.801637	ARHGEF40
0.475	0.455542	ARHGEF5
0.000316	0.981894	ARHGEF6
0.598	-1.08495	ARHGEF7
0.746	0.0809824	ARHGEF7
0.898	-0.101915	ARHGEF7
NA	NA	ARHGEF7
0.304	-0.546564	ARHGEF9
0.308	-0.207755	ARID1A
NA	NA	ARID1A
0.524	0.652014	ARID1B
0.586	-0.851404	ARID1B
0.144	0.434544	ARID2
0.557	0.537058	ARID2
0.273	0.538764	ARID3A
0.683	-0.128556	ARID3B
0.354	-1.44119	ARID3C
0.367	-0.239895	ARID4A
0.67	-0.241046	ARID4A
0.933	-0.0455374	ARID4A
0.179	0.617438	ARID4B
0.658	-0.435798	ARID4B
0.761	-0.0841291	ARID4B
0.163	0.86873	ARID5A
0.227	-0.58169	ARID5A
0.743	0.484161	ARID5A
0.467	-0.241129	ARID5B
0.292	-0.743598	ARIH1
0.595	0.103085	ARIH2
NA	NA	ARIH2OS
0.441	0.169714	ARL1
0.997	0.005497	ARL10
0.318	1.43741	ARL11
0.973	0.0405043	ARL13A
0.745	0.148398	ARL13B
NA	NA	ARL13B
0.656	0.510016	ARL14
0.417	0.21874	ARL14EP
0.535	0.878829	ARL14EPL
0.746	-0.338514	ARL14EPL
0.0374	-0.682443	ARL15
0.197	0.376057	ARL15
0.523	0.158162	ARL16
0.529	-0.27554	ARL16
0.0694	0.739433	ARL17A
0.619	0.183695	ARL17B
0.623	-0.548603	ARL17B
0.665	-0.20032	ARL17B
0.989	0.0089553	ARL17B
0.757	0.0859136	ARL2
0.0226	0.557482	ARL2BP
0.239	-1.30366	ARL3
0.0752	1.43744	ARL4A
0.178	0.894958	ARL4A
0.412	-0.964619	ARL4A
0.363	0.336691	ARL4A
0.924	0.0876048	ARL4A
0.0264	-2.647	ARL4C
0.831	-0.0562963	ARL4D
0.314	0.217719	ARL5A
0.637	-0.0884146	ARL5A
0.67	-0.176302	ARL5A
0.472	0.271705	ARL5B
0.716	-0.120788	ARL5B
0.124	2.18223	ARL5C
0.0286	-2.21252	ARL6
0.413	-1.07757	ARL6
NA	NA	ARL6
NA	NA	ARL6
0.397	-0.170138	ARL6IP1
0.925	0.0231043	ARL6IP1
0.431	-0.150246	ARL6IP4
0.461	0.760197	ARL6IP4
0.782	-0.0752823	ARL6IP4
0.87	0.045132	ARL6IP5
0.562	0.546408	ARL6IP6
0.82	0.0845073	ARL6IP6
0.329	-1.41573	ARL8A
0.544	0.123918	ARL8B
0.024	3.84122	ARL9
0.93	0.0248506	ARMC1
0.25	-0.845673	ARMC10
0.945	0.0134539	ARMC10
0.395	-0.895597	ARMC12
0.337	2.13994	ARMC2
0.774	0.35438	ARMC2
NA	NA	ARMC3
NA	NA	ARMC4
0.00601	1.49862	ARMC5
0.159	-0.305917	ARMC6
0.495	-0.575354	ARMC7
0.0986	1.0163	ARMC8
0.445	-0.671817	ARMC8
0.973	0.0330797	ARMC8
NA	NA	ARMC8
0.56	-0.734468	ARMC9
0.00316	1.1876	ARMCX1
0.847	0.154399	ARMCX1
0.359	0.224995	ARMCX2
0.672	0.595191	ARMCX3
0.866	0.230946	ARMCX3
0.96	-0.0248948	ARMCX3
0.982	-0.0127849	ARMCX3
0.102	0.923217	ARMCX4
0.648	0.131819	ARMCX5
0.265	-0.754262	ARMCX6
0.822	-0.156345	ARMCX6
NA	NA	ARMCX6
0.716	0.801666	ARMS2
0.122	0.953691	ARMT1
0.372	0.180113	ARMT1
0.527	-0.231708	ARNT
0.558	-1.00622	ARNT2
0.993	0.0179472	ARNTL
NA	NA	ARNTL
0.497	-0.630765	ARNTL2
0.789	-0.0640512	ARPC1A
0.874	0.0696467	ARPC1B
0.0241	-1.07545	ARPC2
0.603	0.108168	ARPC2
NA	NA	ARPC2
0.239	0.239358	ARPC3
0.135	0.329837	ARPC4
0.332	-0.209368	ARPC4
0.565	0.75531	ARPC4
0.165	0.277505	ARPC5
0.972	0.0101033	ARPC5L
0.429	-0.485806	ARPIN
0.529	0.260576	ARPP19
0.564	-0.12851	ARPP19
0.123	-1.16183	ARPP21
0.418	-0.805869	ARPP21
0.553	-0.567945	ARPP21
0.932	-0.0720451	ARPP21
0.793	-0.260811	ARPP21
0.902	-0.0688905	ARPP21
NA	NA	ARPP21
0.0762	-1.31084	ARR3
0.0648	-0.541018	ARRB1
0.435	-0.4179	ARRB1
0.622	-0.359996	ARRB1
0.408	-0.672477	ARRB2
0.513	-1.3618	ARRB2
0.169	1.4768	ARRDC1
0.148	-0.425612	ARRDC2
0.458	0.679028	ARRDC2
0.74	-0.619121	ARRDC2
0.304	-0.578002	ARRDC3
0.701	-0.441167	ARRDC3
0.0546	2.75354	ARRDC3-AS1
0.398	-0.321422	ARRDC3-AS1
0.00814	1.47684	ARRDC4
0.0267	0.844525	ARRDC4
0.426	1.18718	ARRDC5
0.938	-0.0316867	ARSA
0.976	0.0110646	ARSA
0.157	0.452523	ARSB
0.299	1.48605	ARSB
0.985	-0.0281089	ARSB
0.897	-0.0857525	ARSB
0.282	0.531245	ARSD
0.686	0.144104	ARSD
0.936	0.0559476	ARSD
0.824	0.144232	ARSE
0.502	-0.662638	ARSF
0.118	-0.421603	ARSG
0.804	0.267047	ARSH
0.185	-1.07915	ARSI
0.175	0.824019	ARSJ
0.157	1.11318	ARSK
0.166	0.857596	ART1
0.222	-2.38421	ART3
0.0693	-0.446524	ART4
1.26e-05	6.88654	ART5
NA	NA	ART5
0.62	-0.562771	ARTN
NA	NA	ARTN
0.644	-0.099505	ARV1
NA	NA	ARVCF
0.356	0.540898	ARX
0.315	0.39286	AS3MT
0.301	-1.06769	ASAH1
0.799	-0.459977	ASAH1
0.063	-1.70352	ASAH2
0.91	0.0801255	ASAH2
0.395	-1.59687	ASAH2B
0.916	-0.144413	ASAH2B
0.91	0.0426379	ASAH2B
0.268	0.336233	ASAP1
0.307	0.685851	ASAP1
0.713	-0.0960777	ASAP1
0.336	1.04465	ASAP1-IT1
0.0896	0.762574	ASAP2
0.157	1.35886	ASAP2
0.767	-0.15757	ASAP2
0.741	-0.101269	ASAP3
0.168	-1.18599	ASB10
0.514	-1.3289	ASB11
0.917	0.0791297	ASB11
NA	NA	ASB11
NA	NA	ASB12
0.4	0.363606	ASB13
NA	NA	ASB14
0.0196	-3.01792	ASB15
0.187	-0.517111	ASB16
0.431	-1.68073	ASB17
0.981	-0.0173542	ASB17
0.395	-0.899538	ASB18
0.991	-0.0121119	ASB2
0.374	-0.31907	ASB3
0.915	0.146086	ASB3
0.532	-0.199587	ASB3
0.0361	4.5788	ASB4
0.378	-1.32294	ASB4
0.706	-0.368557	ASB4
0.354	-1.19995	ASB5
0.493	-1.3378	ASB5
0.18	1.13347	ASB6
0.518	-0.733173	ASB6
NA	NA	ASB6
0.0142	1.16928	ASB7
0.384	-1.20936	ASB7
0.79	0.278341	ASB7
0.785	0.0881423	ASB8
0.836	-0.0536601	ASB8
0.0206	1.11259	ASB9
0.621	0.183123	ASB9
0.648	0.0976172	ASCC2
0.295	0.398156	ASCC3
0.364	-0.940317	ASCC3
0.837	0.0769277	ASCC3
NA	NA	ASCC3
0.063	2.76265	ASCL1
0.393	-0.277333	ASCL2
0.515	0.621078	ASCL3
NA	NA	ASCL4
0.323	0.279232	ASF1A
0.702	-0.529134	ASF1B
0.952	0.0102638	ASGR1
0.242	-0.638432	ASGR2
0.361	-0.173695	ASGR2
0.389	-0.160386	ASGR2
0.00279	-0.776231	ASH1L
0.802	0.058774	ASH2L
0.0297	-2.11159	ASIC1
0.891	0.151096	ASIC1
0.34	-0.521718	ASIC2
NA	NA	ASIC2
0.363	-1.20078	ASIC3
0.642	-0.355468	ASIC3
0.764	-0.303211	ASIC5
NA	NA	ASIP
0.104	0.450878	ASL
0.934	-0.0334819	ASL
NA	NA	ASL
NA	NA	ASMT
0.476	0.275969	ASMTL
0.536	-0.143469	ASMTL
0.712	-0.113085	ASMTL
0.422	-0.731914	ASMTL-AS1
0.892	-0.195859	ASNA1
0.449	1.15662	ASNS
0.491	0.462103	ASNS
0.597	0.109662	ASNSD1
0.939	0.0385213	ASPA
0.239	-0.235165	ASPDH
0.377	-0.258756	ASPG
0.0512	-0.708294	ASPH
0.377	-1.02691	ASPH
0.994	-0.0113489	ASPH
0.0322	-2.4369	ASPHD1
0.185	-2.02533	ASPHD1
0.152	-0.617548	ASPHD2
0.21	-0.526007	ASPM
0.00274	1.04211	ASPN
0.667	0.515862	ASPRV1
0.66	0.0851602	ASPSCR1
NA	NA	ASRGL1
0.0266	-0.68963	ASS1
0.0317	-0.635503	ASS1
0.439	0.553559	ASS1
0.0153	2.64537	ASTE1
0.748	0.408432	ASTL
0.111	-1.49676	ASTN1
0.863	-0.191137	ASTN1
0.0168	2.0916	ASTN2
0.3	-1.22702	ASTN2
0.774	-0.357873	ASTN2
0.284	-0.594154	ASUN
0.529	0.273707	ASUN
0.254	-0.361668	ASXL1
0.0417	0.681519	ASXL2
0.00931	-1.94433	ASXL3
0.0487	3.30197	ASZ1
0.188	-1.25713	ASZ1
0.255	-0.267927	ATAD1
0.786	-0.0539559	ATAD1
0.387	-0.419704	ATAD2
0.111	0.771559	ATAD2B
0.585	0.204938	ATAD3A
0.37	-2.3375	ATAD3B
0.281	-1.32982	ATAD3C
0.941	-0.0194655	ATAD5
NA	NA	ATAD5
0.196	1.08141	ATAT1
0.339	-0.829525	ATAT1
[truncated: 29,266 more rows]

## Sheet: p<0.05
P.Value	logFC	Gene.symbol
0.0278	-0.469668	A1CF
0.043	-0.638742	AASS
0.000308	3.64614	ABCC4
0.0218	1.47192	ABCC5
0.00803	2.41326	ABCC9
0.00173	3.35956	ABCG1
0.0412	0.66113	ABHD17C
0.0244	0.785357	ABI3
0.0417	0.716119	ABLIM3
0.0168	-0.643882	ACADSB
0.00103	2.47673	ACAP1
0.0451	0.553687	ACBD5
0.0423	1.7782	ACER1
0.0349	0.677325	ACKR2
0.0432	2.75579	ACSL4
0.0384	0.467179	ACSM2B
0.0374	-0.473758	ACSM3
0.0105	1.08217	ACTA2
0.00496	5.45213	ACTL7A
0.016	1.24974	ACTR3B
0.0201	-1.58245	ACVR1B
0.00387	2.91909	ACVR1C
0.0265	-0.548394	ACYP2
0.0172	2.83539	ADAM12
0.0224	7.00901	ADAM20
0.00393	-1.45014	ADAM3A
0.0413	1.07535	ADAM5
0.0131	3.31424	ADAMTS2
0.0363	-1.70507	ADAMTS5
0.0122	-1.59638	ADAMTSL1
0.041	0.843963	ADAP1
0.0425	2.34715	ADCK5
0.00869	0.687798	ADCY3
0.0346	-0.803199	ADGRG3
0.0398	0.992224	ADGRL1
0.00352	-1.69933	ADIRF
0.00199	0.940763	ADPRHL2
0.0396	-0.510417	ADRB2
0.0136	-0.791172	ADSSL1
0.0355	0.597145	AFTPH
0.0122	2.73978	AGAP11
0.0143	-0.64629	AGAP6
0.0261	-0.802881	AGBL5
0.0401	3.39095	AGL
0.00456	1.63235	AGR3
0.00714	1.35767	AGTPBP1
0.0446	-0.466322	AGXT
0.0336	0.618982	AIMP2
0.0375	2.1393	AIPL1
0.00172	4.64202	AK5
0.0273	0.720195	AK6
0.0325	0.845171	AKAP12
0.000134	7.26893	AKAP14
0.0365	0.491657	AKAP17A
0.000375	7.19279	AKAP5
3.47e-07	14.6153	AKNAD1
0.027	1.1122	AKR1A1
0.0483	-0.396042	AKR1C4
0.0351	0.789925	ALAS1
0.0243	-0.479391	ALDH1A1
0.0434	-1.19159	ALDH1L2
0.0168	-2.05225	ALDH3B2
0.0356	0.471932	ALDH5A1
0.0163	-0.520495	ALDH6A1
6.37e-05	1.21129	ALDOA
0.00579	-1.63866	ALOX12P2
0.000299	1.7552	ALOX5AP
0.0237	0.906188	AMFR
0.000351	3.2133	AMOTL1
0.0482	-0.834715	AMPD3
0.00081	4.53401	ANAPC2
0.00511	1.0699	ANKRD13D
0.00123	2.21233	ANKRD18DP
0.0197	3.13291	ANKRD20A1
0.0352	0.750866	ANKRD24
0.0197	2.46913	ANKS1B
0.0458	0.455125	ANO1
0.0104	1.30183	ANO9
0.0435	0.703721	ANXA1
0.00468	2.05174	ANXA8
0.0402	0.598807	AP5S1
0.000305	1.34356	APAF1
0.0329	-1.03244	APBA1
0.02	2.65465	APBB2
0.00898	1.54097	APIP
0.0348	-0.475458	APLP2
0.0449	-1.23137	APOBEC3F
0.0126	4.34731	APOBEC3G
0.0333	-0.86804	APOL6
0.0429	1.60137	APP
0.0457	0.516913	ARFGAP3
0.00102	1.99955	ARFIP1
0.000127	4.08631	ARHGAP29
0.0278	1.60189	ARHGAP9
0.0252	0.590571	ARHGDIB
6.03e-05	3.58925	ARHGEF1
0.0499	-0.567648	ARHGEF12
0.0132	0.977815	ARHGEF3
0.0115	0.983212	ARHGEF35
0.0148	-1.03182	ARHGEF37
0.0263	-0.801637	ARHGEF40
0.000316	0.981894	ARHGEF6
0.0374	-0.682443	ARL15
0.0226	0.557482	ARL2BP
0.0264	-2.647	ARL4C
0.0286	-2.21252	ARL6
0.024	3.84122	ARL9
0.00601	1.49862	ARMC5
0.00316	1.1876	ARMCX1
0.0241	-1.07545	ARPC2
0.0267	0.844525	ARRDC4
1.26e-05	6.88654	ART5
0.0196	-3.01792	ASB15
0.0361	4.5788	ASB4
0.0142	1.16928	ASB7
0.0206	1.11259	ASB9
0.00279	-0.776231	ASH1L
0.0297	-2.11159	ASIC1
0.0322	-2.4369	ASPHD1
0.00274	1.04211	ASPN
0.0317	-0.635503	ASS1
0.0153	2.64537	ASTE1
0.0168	2.0916	ASTN2
0.0417	0.681519	ASXL2
0.00931	-1.94433	ASXL3
0.0487	3.30197	ASZ1
0.0478	-1.35844	ATE1
0.0386	-0.478491	ATF2
0.0248	-1.39012	ATF3
0.0133	-0.659887	ATF7IP
0.0285	0.613941	ATG14
0.00034	4.45888	ATG4C
0.000572	1.05549	ATG4D
0.028	-1.02644	ATP11A
0.000828	1.84248	ATP2B2
0.0282	0.437668	ATP5C1
0.00844	-0.666433	ATP5G2
0.0385	0.665873	ATP5L
0.0165	2.88649	ATP6V1G2
0.0285	-3.94598	ATP8B3
0.0382	0.433609	ATR
0.023	0.598141	ATRN
0.00199	5.99239	ATXN2L
0.0448	-2.58464	ATXN3L
0.0214	0.76762	AUH
0.00169	2.82381	AURKB
0.00542	-0.72715	B3GAT1
0.015	1.39497	B3GLCT
0.0443	-0.438314	BAAT
0.0139	0.96169	BACE1
0.00109	2.80062	BACH2
0.0104	-0.734666	BAG4
0.0389	-1.77465	BANF2
0.000545	6.72356	BAZ1A
0.0445	-3.35326	BBS7
0.0394	-0.64083	BCAT2
0.000608	1.28551	BCDIN3D
0.0423	-0.747778	BCHE
0.00182	1.72712	BCL6B
0.00698	1.56905	BCL7C
0.025	-0.605251	BCR
0.000182	3.53932	BCRP3
0.0179	2.0125	BDKRB2
0.0375	2.97382	BEND2
0.0151	1.73485	BEND3
8.77e-05	2.6036	BEND5
0.0327	1.82213	BEST1
0.0311	0.690914	BEX1
0.0059	-1.72379	BHLHA15
0.0476	1.04946	BICD1
0.0372	3.30922	BOLL
0.0278	0.946683	BORCS7
0.00697	1.64795	BPIFA2
0.00837	3.85102	BPY2C
0.0442	0.617158	BRD3
0.0155	2.26936	BRD4
0.00705	1.69847	BRK1
0.0236	2.53783	BSPRY
0.0141	-0.873456	BST1
0.00833	3.98491	BTBD11
0.0254	0.971867	BTF3L4
0.00133	2.49065	BTG4
0.0458	1.61298	BTN3A2
0.00122	2.35572	BTN3A3
0.0339	-2.80733	BZW1
0.00366	3.43262	C10orf128
0.0268	2.52457	C10orf53
0.00395	-0.857354	C11orf1
0.00748	2.88717	C11orf91
0.0449	1.32536	C11orf95
0.00317	2.74253	C15orf32
0.0017	1.2636	C15orf52
0.0408	-0.478284	C16orf70
0.0148	1.84975	C16orf78
0.0352	1.29075	C17orf53
0.0135	0.686413	C19orf12
0.00727	1.01047	C1D
0.00482	1.00075	C1orf162
0.00456	-1.36409	C1orf186
0.0367	-0.757843	C1orf210
0.00101	3.48952	C1orf229
0.0458	-0.685231	C1orf68
0.035	0.880156	C1QB
0.00214	1.92463	C1QL3
0.00751	3.13685	C1QTNF3
0.000333	1.14656	C1QTNF5
0.0264	3.74566	C20orf144
0.00362	2.15253	C20orf78
0.0281	1.54654	C21orf91
0.0053	2.06978	C2CD4A
0.00278	2.11438	C2orf15
0.0268	-1.35444	C2orf27A
0.0114	-1.02141	C2orf57
0.0276	-3.42575	C2orf81
0.0348	0.563524	C3
0.0245	2.35666	C3AR1
0.0474	-0.812616	C3orf35
0.036	1.47115	C3orf49
0.0316	-0.562528	C5orf51
0.0357	-0.599951	C6orf1
0.0386	1.56502	C6orf15
0.00251	1.03062	C7
1.8e-06	2.29927	C7orf43
0.0485	0.90921	C7orf49
0.0234	0.505668	C8G
0.0208	0.467738	C8orf33
0.0133	1.17536	C8orf4
0.00149	4.14504	C8orf58
0.04	1.06567	C9orf129
0.00364	2.96034	C9orf170
0.0203	3.0701	C9orf72
0.0343	-2.42902	C9orf84
0.000236	2.60722	CA12
0.00119	-1.21131	CA9
0.0155	-1.08587	CABP5
0.0068	2.48175	CACNA1A
0.0431	1.40746	CACNA1G
0.00854	-2.40308	CACYBP
0.00917	1.74103	CADM2
0.0211	1.54424	CADPS
0.029	0.455089	CALM2
0.0458	1.1548	CAMK1D
0.0263	-0.841371	CAMK2D
0.00489	2.78359	CAMK4
0.0403	0.46227	CAND1
0.0366	-2.92145	CAPN14
0.0344	1.28423	CARD17
0.0413	1.27905	CARD8
0.00633	4.3611	CARMIL2
0.0066	-0.928893	CARMIL3
0.000163	1.18005	CARS2
0.0018	5.90773	CASC2
8.22e-06	3.06836	CASC4
0.00949	0.905908	CASK
0.00665	1.76752	CASKIN2
0.0243	0.675081	CASP6
0.0193	0.760872	CAV1
0.023	0.844132	CBFA2T2
0.0381	-1.55176	CBFA2T3
0.0176	-1.80709	CBX2
0.0228	0.66523	CBX3
0.0381	-1.3319	CBX5
0.00466	1.73202	CBY1
0.00247	2.8208	CC2D1B
0.0334	-2.95421	CCDC102B
0.038	-1.46043	CCDC105
0.0178	-0.565816	CCDC106
0.00105	2.59493	CCDC13
0.00223	2.93346	CCDC146
0.00575	2.77738	CCDC151
0.0367	-0.469758	CCDC183
0.0339	1.39568	CCDC7
0.00131	4.82383	CCIN
0.0352	1.40337	CCKAR
0.038	0.609838	CCL14
0.0315	1.35511	CCL23
0.0356	1.01357	CCL4
0.00931	2.57978	CCM2L
0.0102	-0.688958	CCNB1IP1
0.0379	-2.02337	CCNB2
0.03	1.26803	CCNB3
0.039	0.623572	CCND2
0.0013	1.86672	CCNG2
0.0445	-2.84042	CCNI2
0.00203	-0.785533	CCNT2
0.0437	0.818355	CCR2
0.0456	-0.608857	CCS
0.00515	1.98541	CCT7
0.00058	1.67881	CD151
0.0274	0.772031	CD163
0.0277	0.664154	CD24
0.0446	0.702236	CD247
0.00447	-0.644141	CD27-AS1
0.0499	2.61211	CD3D
0.0292	0.552554	CD47
0.00175	2.11138	CD48
0.0033	1.18462	CD59
0.0261	0.641452	CD74
0.0359	-0.612763	CD79B
0.0106	0.902196	CD93
0.0121	0.705319	CD99L2
0.0225	-1.01098	CDA
0.0129	2.68145	CDC14C
0.0194	6.35041	CDC25A
0.00766	4.84625	CDC37L1
0.017	1.3481	CDC42
0.00786	0.711876	CDC42SE2
0.0037	5.56457	CDH12
0.011	2.84922	CDH17
0.0249	1.83948	CDK16
0.00956	0.929484	CDK2AP2
0.0166	1.13477	CDK5RAP2
0.0353	5.22297	CDKL4
0.0481	-1.95797	CDKN2A
0.00208	1.53423	CDKN2C
0.00709	2.97614	CDNF
0.0478	-0.39163	CDO1
0.0224	0.520111	CDV3
0.0101	1.0739	CEACAM21
0.000683	4.4896	CEACAM7
0.0417	0.456118	CEBPG
0.00247	1.69872	CECR1
0.0284	2.56852	CELA3A
0.0445	1.41659	CENPA
0.00706	-0.660717	CENPC
0.01	2.8611	CENPH
0.0371	-0.693914	CENPM
0.000749	4.15208	CEP170
0.000645	2.14348	CEP57L1
0.00237	0.841429	CERK
0.0269	0.507956	CES1
0.00394	0.908656	CES1P1
0.0126	3.30403	CES5A
0.00405	2.64815	CFAP126
0.0142	2.46102	CFAP77
0.0344	-1.51233	CFAP99
0.00842	-0.666574	CFL2
0.000129	6.01758	CGB2
0.0385	-1.10363	CGB8
0.0375	1.42537	CHCHD7
0.0404	0.543314	CHD7
0.0154	5.10447	CHEK2
0.000587	1.16887	CHORDC1
0.0366	-0.584032	CHRD
0.0178	1.79402	CHRNA3
0.00753	-0.88705	CHRNA4
0.00343	4.34237	CHRNB3
0.0287	1.0974	CHST9
0.0135	1.49487	CIDEA
0.00116	2.07444	CIDECP
0.00137	3.19756	CIT
0.00492	0.899468	CKS2
0.0133	3.36361	CLASP2
0.00238	1.56876	CLCA1
0.0365	-0.811871	CLCN1
0.01	-1.20847	CLCN5
0.0177	0.947406	CLCN6
0.0137	1.88585	CLDN10
0.0116	1.29279	CLDN11
0.0317	0.556058	CLDN14
0.0146	-0.519472	CLDN23
0.0254	-0.96615	CLDN7
0.0396	2.88124	CLEC12A
0.0479	3.37356	CLEC12B
0.0295	0.7829	CLEC4A
0.0385	1.22932	CLEC4M
0.0402	2.74439	CLEC7A
0.0393	2.16429	CLIP2
0.000185	3.33884	CLK2P1
0.0159	-0.793177	CLN3
0.0238	-0.621472	CLN6
0.0369	-1.38332	CLNK
0.0349	1.0843	CLP1
0.0201	4.09547	CLRN1-AS1
0.0145	0.593373	CLTC
0.0193	0.948609	CLU
0.0324	-1.31457	CLUAP1
0.000123	-1.12286	CMC2
0.00752	1.7422	CMIP
0.0492	0.54718	CMSS1
0.0104	2.43129	CMTM3
0.014	1.69108	CMTM7
0.0449	1.4383	CNGA3
0.0465	0.451104	CNIH1
0.0496	0.42011	CNN2
0.0326	1.69105	CNOT6L
0.00893	0.930643	CNRIP1
0.0338	-0.587481	CNTN3
0.000726	2.11173	COG1
0.0419	-2.44318	COL10A1
0.0293	1.145	COL12A1
0.0081	1.10007	COL1A2
0.00141	1.02425	COL3A1
0.0454	0.872341	COL4A1
0.0239	4.18868	COL4A6
0.0133	1.91155	COL5A3
0.0318	-0.87576	COL6A2
0.00131	0.789955	COL6A3
0.0475	1.55705	COL6A5
0.0224	-1.70064	COL8A1
0.0433	0.483197	CORO1B
0.00764	1.03293	CORO1C
0.0201	0.476139	COX7A2L
0.0308	0.854291	CPA2
0.0217	0.451794	CPB2
0.016	1.28595	CPE
0.0333	-1.15884	CPEB2
0.0171	3.11849	CPEB2-AS1
0.0377	0.972458	CPED1
0.0168	3.35273	CPNE1
0.0202	3.02045	CPNE7
0.0171	-0.599571	CPS1
0.0156	0.953025	CPVL
0.00207	-1.05129	CR1
0.0117	-0.973593	CRB3
0.00661	2.5056	CRNN
0.00797	4.83515	CRX
0.00703	0.833631	CRY1
0.0219	1.97996	CRYBB1
3.74e-05	6.4059	CRYGD
0.00603	1.13135	CSF1R
0.0315	3.8287	CSGALNACT1
0.00964	-0.631131	CSHL1
0.0336	1.53988	CSNK1G1
0.0446	-0.952389	CSRNP3
0.0453	0.588937	CSRP2
0.0296	2.71999	CT45A5
0.0379	5.02636	CT55
0.0041	2.74422	CT62
0.0415	1.71857	CTAGE5
0.0399	-0.552832	CTAGE6
0.0194	2.04041	CTBP2
0.00524	1.04303	CTCF
0.0289	1.33223	CTGF
0.0295	2.90259	CTNNA3
0.0121	3.30836	CTNNB1
0.0216	3.03622	CTNNBIP1
0.0265	-1.19659	CTRC
0.00302	0.942609	CTSC
0.00943	2.30748	CTSE
0.00596	3.57494	CTTNBP2NL
0.0157	3.18082	CTU2
0.00659	0.85078	CUEDC1
0.0427	1.17928	CUX1
0.0413	1.42632	CXADRP2
0.0321	-2.18489	CXADRP3
0.0115	2.85371	CXCL1
0.0268	1.11127	CXCL10
0.0433	0.506747	CXCL12
0.0153	1.6247	CXCL2
0.0018	1.81268	CXCL5
0.0453	0.413328	CXXC5
0.0482	-0.381773	CYB561
0.0314	1.17513	CYB561D1
0.0171	0.610829	CYBA
0.000349	1.96792	CYBB
0.0133	0.88066	CYBRD1
0.00921	0.898074	CYP21A2
0.0138	1.97157	CYP2B6
0.0316	5.63221	CYP2F1
0.00308	2.00253	CYSLTR1
0.000726	1.94951	DAB2
0.0365	-0.586014	DACH1
0.0252	0.539663	DACT3
0.000103	10.7475	DAZ1
0.012	1.03709	DBN1
0.0213	0.769692	DBNDD2
0.02	1.61536	DBT
0.0108	1.04564	DCAF13P3
0.03	-1.08587	DCD
0.00379	4.51624	DCLRE1B
0.026	0.807687	DCN
0.0157	-0.766014	DCTD
0.0205	-1.31838	DCUN1D4
0.0126	-0.830035	DCX
0.0463	1.09368	DDHD2
0.0428	2.43492	DDI2
0.0086	0.802835	DDIT4
0.00667	1.69635	DDR1
0.0258	4.00883	DDX31
0.0417	0.564953	DDX3X
0.0217	0.835887	DDX49
0.0161	1.57613	DDX51
0.000332	3.40658	DDX52
0.0477	0.634924	DEF8
0.0269	1.14042	DEFB118
0.0484	-0.709668	DEPDC5
0.0432	-0.633278	DFFA
0.00294	-2.03034	DFFB
0.0451	-1.9175	DFNB59
0.0479	1.98497	DGAT2L6
7.96e-05	1.94585	DGCR5
0.0321	0.511685	DGKQ
0.0118	3.18926	DHX40
0.0482	1.02907	DIDO1
0.0274	-1.10974	DIRAS2
0.0126	-1.02341	DIRAS3
0.01	4.90226	DIRC3
0.0197	1.20014	DISC1
0.0259	1.12147	DKK3
0.0164	1.48156	DKKL1
0.0156	0.602714	DLD
0.0381	-1.65345	DLG5-AS1
0.033	1.68899	DLGAP1
0.0265	-0.602867	DMGDH
0.00198	2.63611	DMP1
0.00609	3.29338	DMRT1
0.0304	1.88976	DMXL2
0.0138	-1.02387	DNA2
0.0369	2.62106	DNAH12
0.0331	-1.53048	DNAH2
0.000108	4.85299	DNAH7
0.00638	0.93354	DNAJB1
0.021	0.932654	DNAJB6
0.00842	2.53329	DNAJB7
0.0498	-2.65108	DNAJC28
0.000261	2.23119	DNAJC3
0.0139	-0.676626	DNALI1
0.0113	2.7026	DNASE2B
0.0231	-1.86678	DND1
0.0273	1.31177	DNMT3B
0.00389	1.14226	DNMT3L
0.0263	0.525474	DPAGT1
3.43e-05	3.79782	DPEP1
0.015	-2.62073	DPF3
0.00214	3.32072	DPH1
0.0269	-0.540627	DPP7
0.00314	1.98084	DPPA3
0.0386	-1.43025	DPRXP4
0.00573	3.34874	DPY19L2P2
0.00505	-0.899339	DPYSL5
0.0293	1.07348	DRC7
0.0362	0.692997	DRD3
0.0454	-0.601592	DRG1
0.00357	5.12747	DSC1
0.0348	-0.742705	DSC3
0.0429	-0.742548	DSP
0.0114	1.59147	DST
0.000412	3.04716	DTNBP1
0.029	2.50623	DUOX1
0.0058	-1.37735	DUSP15
0.0401	2.41131	DUSP27
0.0432	-0.625754	DUXA
0.00168	1.02126	DYNC1I2
0.02	1.02106	DYNC2LI1
0.0224	0.676609	DYNLT3
0.0099	-0.590851	DYRK1B
0.0128	0.810405	DYRK2
0.0456	0.669308	EARS2
0.0257	3.6675	EBAG9
0.0305	-0.908704	ECE2
0.019	-0.818966	ECSCR
0.0497	2.61767	EDDM3A
0.0133	0.673463	EDNRB
0.0486	0.490122	EDRF1
0.0493	0.446168	EEF2K
0.0459	0.777943	EFEMP2
0.0121	-0.817204	EFNB1
0.039	0.407137	EHD1
0.0224	1.2356	EID1
0.0342	0.484683	EIF1
0.00016	2.53929	EIF1AD
0.0193	0.732036	EIF1AX
0.0239	0.528439	EIF1B
0.0266	-0.5065	EIF3G
0.04	0.405851	EIF4A1
0.0482	-0.492719	EIF4EBP2
0.000373	1.42849	EIF4ENIF1
0.00966	-2.37477	EIF4G1
0.0202	1.06265	EIF4G2
0.0086	-0.744718	ELAVL3
0.00608	1.23397	ELF3
3.2e-07	9.08627	ELMSAN1
0.0413	-0.60539	ELP3
0.033	3.154	EML6
0.0124	-1.72811	EMX2OS
0.0312	1.80866	EN2
0.000107	2.67012	ENDOV
0.0303	0.61689	ENG
0.0182	1.65928	ENPP2
0.0346	1.30758	ENPP4
0.0447	0.668653	ENSA
0.0477	1.9647	ENTPD2
0.0082	-1.4087	ENTPD8
0.0369	1.02564	EOMES
0.0179	-1.85305	EPB42
0.00779	1.18296	EPCAM
0.0194	1.53397	EPHA8
0.00525	1.99931	ERAP2
0.0301	-0.496068	ERBB3
0.00578	2.0923	ERCC4
0.0304	1.77882	ERI1
0.0172	-1.09412	ERI3
0.0234	3.0811	ERICH6B
0.0128	-1.9944	ERVFRD-1
0.0499	0.680329	ESD
0.00398	2.81216	ESRP2
0.0353	-1.83306	ESRRB
0.00734	2.05185	ESRRG
0.00586	0.744615	ETS1
0.0379	-5.02607	ETV1
0.0345	-2.77044	ETV3L
0.00384	-1.36328	ETV7
0.00616	0.931932	EVI2B
0.0254	4.9472	EXOC1
0.0472	1.74331	EYS
0.0279	-0.552834	F12
0.0332	0.464177	F13B
0.0157	1.44678	F2RL2
0.0132	-1.40972	F2RL3
0.0153	1.52619	F3
0.0429	-1.32418	F7
0.0209	0.964418	FAAP20
0.00371	-0.811168	FAAP24
0.0245	2.41311	FABP12
0.00634	3.31423	FABP5
0.00201	3.27289	FABP5P3
0.0277	1.37973	FAF1
0.00568	1.20685	FAIM
0.016	0.631525	FAM103A1
0.00237	0.87004	FAM104A
0.0442	-0.952385	FAM110B
0.00774	3.10211	FAM111A
0.0047	0.999909	FAM13B
0.00151	2.36049	FAM150B
0.0286	0.6837	FAM153A
0.0129	2.27913	FAM163A
6.7e-05	8.93998	FAM169A
0.0124	2.99458	FAM170B
0.00391	-2.94342	FAM171B
0.0318	2.75604	FAM174B
0.00975	-2.57402	FAM175A
0.0251	1.70957	FAM183A
0.0044	-1.29181	FAM184A
0.0102	0.660754	FAM189B
0.0179	0.833856	FAM198B
0.0263	2.9165	FAM19A3
0.00953	1.10333	FAM210A
0.0167	1.14244	FAM216A
0.0104	-0.843778	FAM217B
6.26e-05	-1.25596	FAM219A
0.0105	2.44546	FAM21C
0.000273	2.34828	FAM221A
0.00958	3.49561	FAM24A
0.009	2.08201	FAM25A
0.044	-1.23314	FAM26D
0.0351	1.51721	FAM27C
0.0229	1.2742	FAM35A
0.00448	2.35609	FAM3D
0.0189	1.39685	FAM43B
0.0277	-0.678335	FAM63A
0.0437	3.70745	FAM71C
0.00322	2.90988	FAM72D
0.0373	3.8815	FAM74A4
0.0336	1.75028	FAM84A
0.0309	2.64287	FAM86B3P
0.043	0.921841	FAM89A
0.000483	3.9412	FAM92A1P2
0.00425	3.56959	FANCA
0.00156	4.88971	FANCD2
0.0015	5.64022	FANCD2OS
0.032	0.79996	FAR2
0.0256	-0.864781	FARSB
0.00115	1.51993	FATE1
0.0457	1.63714	FAXC
0.0228	3.27667	FBLN1
0.0247	2.81207	FBXL14
0.0486	-1.0829	FBXL18
0.0109	1.83017	FBXL5
0.0242	1.36392	FBXO16
0.0462	0.973418	FBXO17
0.0328	-0.625349	FBXO31
0.0351	-0.854948	FBXO4
0.0156	1.84395	FBXO45
0.00352	2.57093	FBXO46
0.0293	-0.952986	FBXO5
0.0163	2.39295	FBXO9
0.00479	1.6	FCER1G
0.0181	0.757053	FCGR2B
0.0469	0.767019	FCGR3B
0.0165	1.83107	FCN1
0.032	-1.87555	FCRL3
0.0218	1.6986	FCRL6
0.0226	-1.27323	FEN1
0.039	-0.568814	FERMT2
0.0167	-1.40875	FEZ1
0.0284	-1.1095	FGD2
0.0221	1.46787	FGD6
0.0133	-1.47205	FGFR1
0.0371	-0.567399	FGFR1OP
0.0426	-4.66046	FGFR2
0.0224	0.824816	FGL2
0.0207	2.13588	FHOD1
0.0222	-0.575397	FIBCD1
0.0128	6.30558	FIGNL2
0.0412	2.37426	FILIP1L
0.00161	3.84454	FKBP10
0.0191	-0.635402	FKBP8
0.0483	1.3923	FLNA
0.0373	-1.33715	FLYWCH2
0.0468	3.90168	FMN2
0.0483	-0.411047	FMO5
0.027	1.62548	FN3K
0.0296	2.62855	FNDC1
0.0365	-0.916294	FOLR1
0.0426	-0.793296	FOXD2-AS1
0.0115	-1.12312	FOXD4
0.00171	2.79788	FOXD4L5
0.041	-1.39122	FOXE3
0.0276	2.07084	FOXI1
0.000268	3.19455	FOXK2
0.0158	-1.13506	FOXM1
0.0265	-0.444099	FOXO3
0.00854	-0.999811	FOXP1
0.00923	2.62998	FPGT
0.00995	-1.61974	FRA10AC1
0.0175	1.61606	FRMD6
0.0178	0.803101	FRY
0.0243	4.07542	FRYL
0.0155	2.66527	FSCN2
0.038	-2.16674	FSHR
0.000494	5.72785	FUNDC2
0.03	0.631863	FXYD5
0.019	0.50456	FYTTD1
0.0401	-0.724561	FZD7
0.0134	1.98505	G0S2
0.0207	1.01491	G3BP2
0.021	1.91959	G6PD
0.00977	2.39998	GAB1
0.0348	0.547371	GABARAPL2
0.0136	0.952634	GABPA
0.00174	1.70174	GABPB1
0.0486	-4.00235	GABRA2
0.0272	-1.9582	GABRA5
0.0374	-1.54122	GABRG3
0.00227	1.21178	GADD45A
0.0425	-2.11857	GAGE12D
0.0259	2.5782	GAGE4
0.0473	-2.31615	GAGE8
0.0231	2.68873	GAL3ST2
0.0036	0.949955	GALC
0.0276	0.757007	GALNS
0.0318	2.09907	GALNT9
0.0231	-0.657218	GALT
0.0093	1.33298	GARNL3
0.0335	0.822207	GAS1
0.0323	-0.547623	GAS2
0.00993	4.25172	GAS7
0.00112	4.28976	GATA6
0.00274	1.16553	GATAD1
0.0378	-0.888124	GBAP1
0.0349	1.74561	GCH1
0.0135	-0.530234	GCHFR
0.0146	1.00217	GCSAML
0.00134	-1.18188	GDAP1L1
0.00131	3.10424	GDF3
0.039	3.17156	GDPD3
0.0348	-2.7138	GFI1
0.0117	1.89463	GFM2
0.0166	0.826921	GFRA2
0.0115	1.2256	GGA3
0.02	2.36815	GGT1
0.0069	3.9877	GGTLC1
0.00302	2.35222	GH1
0.0157	0.719119	GIMAP2
0.0108	0.670372	GIMAP4
0.0218	1.36156	GIMAP7
0.0123	0.731899	GIMAP8
0.0443	-1.0592	GLOD5
0.00446	0.729931	GLRX
0.00424	1.57171	GLT8D2
0.00971	1.31911	GM2A
0.0481	-0.621041	GMCL1
4.2e-05	2.6618	GMPPB
0.00722	-1.70339	GNA12
0.021	-0.604125	GNAT1
0.000324	3.20092	GNB5
0.037	0.808029	GNG10
0.0197	0.74781	GNG11
0.00494	2.59725	GNG12
0.0191	0.511286	GNL3
0.0443	-0.857109	GOLGA6A
0.000697	4.08761	GOLGA6L1
0.0453	1.87349	GOLGA6L22
0.00217	3.90009	GOLGA7B
0.0494	-0.688454	GOLIM4
0.02	-1.43714	GOLM1
0.0309	0.797841	GPALPP1
0.0215	0.537976	GPAM
0.00287	2.04261	GPBAR1
0.0359	0.449315	GPN2
0.000534	2.24397	GPNMB
0.00744	-0.650376	GPR146
0.025	-1.75487	GPR18
0.00554	3.67938	GPR22
0.0492	1.5823	GPR27
0.00093	1.82951	GPR37
4.57e-05	5.02111	GPR52
0.0186	1.3963	GPR65
0.0461	2.33154	GPR83
0.0181	-0.521587	GPT2
0.045	-0.407624	GPX4
0.0104	1.75303	GPX7
0.00341	1.1417	GRAMD4
0.0274	-1.76609	GRB14
0.0484	-2.21335	GRB7
0.0493	-1.52362	GREB1
0.0172	2.16019	GRM7
0.0319	0.63245	GSE1
0.0206	0.9408	GSKIP
0.0436	-0.727845	GSR
0.0325	2.43979	GSTM5
0.0229	-0.947943	GSTT2B
0.0116	2.65434	GTDC1
0.0414	0.563501	GTF2IP1
0.0414	-2.10026	GTF3C4
0.0479	1.00053	GTPBP1
0.00178	3.40288	GTSF1L
0.0138	1.82259	GUCA1C
0.0077	3.17916	GUCY1A3
0.0336	-1.90983	GUCY2D
0.0122	0.857961	GVINP1
0.0386	0.694012	GXYLT1
0.0113	4.18871	GXYLT2
0.00515	0.801782	GYPC
0.000811	1.89276	GZMK
0.0465	-0.584233	H1FX
0.0233	0.475094	H3F3C
0.00273	4.25463	H6PD
0.00553	-1.02165	HAUS4
0.0295	1.36874	HAUS6
0.0005	1.63951	HAUS8
0.00231	1.59568	HBA1
0.00704	1.33924	HBA2
0.0018	1.843	HBB
0.0374	4.27608	HBD
0.0342	2.00021	HBE1
0.0221	-0.671313	HBP1
0.0418	0.600081	HCK
0.0121	0.662288	HDAC4
0.0391	2.73826	HDAC7
0.041	-1.82864	HDGFL1
0.0137	2.13079	HDGFRP2
0.0163	0.865593	HECTD2
0.0446	-0.588808	HERC5
0.0454	0.448353	HEXIM1
0.0305	-0.580392	HEY2
0.00436	-6.22901	HGH1
0.000517	2.83371	HHIP
0.0427	2.43904	HHLA1
0.037	0.753524	HIRA
0.00467	-0.766217	HIST1H1A
0.0361	-2.21665	HIST1H2AH
0.0348	1.69746	HIST1H3J
0.0279	0.995926	HIST1H4J
0.00954	3.13738	HIST2H2BF
0.0407	0.505847	HIST2H3D
0.03	1.21919	HIST3H3
0.0054	4.71969	HIST4H4
0.0222	0.771339	HK2
2.35e-10	10.0367	HLA-C
0.0179	0.691243	HLA-DMB
0.0489	0.73344	HLA-DPA1
0.00383	0.961224	HLA-DRA
0.026	0.713629	HLA-DRB6
0.0307	0.588788	HMCN1
7.08e-05	15.2121	HMGB4
2.32e-05	1.24377	HMGN1
0.0278	-0.572035	HMP19
0.0143	1.39563	HNF4A
0.0197	-0.64585	HNMT
0.000881	2.67418	HNRNPA1
0.0441	0.574258	HNRNPA1P33
0.0388	1.75213	HNRNPAB
0.0337	0.878603	HNRNPH1
0.0177	-0.526414	HNRNPK
0.0455	0.463526	HNRNPUL1
0.032	3.55068	HOPX
0.0191	1.92641	HORMAD2
0.0193	2.41161	HOXA11-AS
0.0408	-1.98152	HOXA3
0.00769	-0.989663	HOXA6
0.0267	-0.531799	HOXB6
0.0175	-2.0819	HPN
0.0312	1.92751	HPS4
0.0336	3.00069	HPVC1
0.0415	-1.0121	HS3ST6
0.00111	4.94099	HS6ST2
0.0313	0.527944	HSD11B1
0.0293	-0.705051	HSD11B1L
0.022	2.67502	HSDL1
0.00315	2.40669	HSPA12A
0.0409	0.624049	HSPA5
0.0184	0.62627	HSPA8
0.000353	2.5794	HSPB6
0.00849	0.943716	HSPH1
0.0142	1.49913	HTATSF1
0.00937	-1.57402	HUS1
0.0417	1.7721	HUS1B
0.0107	1.56353	HYLS1
0.0422	2.2244	IARS
0.0465	1.74998	ICA1
0.00214	0.870317	ICAM2
0.000701	2.567	ID1
0.0319	1.3192	IER3
0.0342	-0.928091	IER5
0.023	1.86901	IER5L
0.00334	4.84754	IFIT1B
1.34e-05	4.10123	IFIT5
3.89e-05	4.87805	IFNA8
0.0317	-2.27179	IFNK
0.0257	3.24935	IFNW1
0.0128	0.910033	IFRD2
0.0113	-0.733147	IGF1
0.00334	-1.00775	IGF2BP1
0.0267	-1.24133	IGFBP2
0.0241	0.563097	IGFBP7
0.00694	-1.41868	IGFL4
0.00485	4.43661	IGSF10
0.0339	-0.890701	IGSF11
0.00643	-0.83857	IGSF8
0.0338	-1.05271	IKBKE
0.0328	1.56993	IKZF1
0.0383	3.31008	IKZF2
0.021	3.50821	IL17RA
0.00169	3.18036	IL20RB
0.00683	-2.03886	IL21
0.0311	1.85866	IL25
0.00593	2.16225	IL2RA
0.00063	1.77308	IL32
0.0376	2.36451	IL6
0.0414	0.518816	IL6ST
0.0258	-1.64272	IL9
0.00208	1.955	IMPDH1
0.0172	5.02437	INHBA
0.0135	0.645807	INMT
0.0135	-3.36323	INPP4A
0.0149	-0.582546	INSM1
0.0152	1.24013	INSRR
0.0385	2.23163	INTS6L
0.0316	1.21649	IP6K2
0.025	3.18617	IQCJ
0.0442	0.587293	IQCK
0.0434	0.665614	IRAK3
0.0267	0.584969	IRF2BP2
0.00142	5.55286	ISM2
0.0255	5.12986	ISPD
0.0278	1.11923	ITGA6
0.0189	0.761244	ITGB1
0.00638	4.2601	ITGB6
0.0334	1.70681	ITIH5
0.000149	2.09696	ITPR3
0.00345	1.1247	IWS1
0.0112	1.29654	JAK1
0.0313	-0.60611	JAK3
0.00126	5.87237	JAKMIP1
0.00208	2.87755	JAM2
0.0161	-0.82926	JPH4
0.0442	-0.656954	JUND
0.00785	1.85039	KANK2
0.0407	-1.25613	KANSL1L
0.00141	5.01664	KATNAL1
0.0206	-0.597351	KATNB1
0.0419	-1.0331	KAZN
0.0277	0.573632	KBTBD2
0.0186	2.57561	KCNA7
0.0416	1.19181	KCNAB1
0.0229	-2.1094	KCNAB3
0.0141	4.93547	KCNH1
0.00616	3.47082	KCNH5
0.031	-1.98067	KCNH7
0.012	1.75834	KCNIP4-IT1
0.036	2.11541	KCNK2
0.0471	-1.20792	KCNK7
0.0373	-1.72113	KCNK9
0.0338	-3.54679	KCNMB3
0.0319	-0.648706	KCNN2
0.0339	0.838153	KCTD12
0.0439	-0.591934	KDM3A
0.00923	1.55188	KDM5C
0.0142	1.1129	KEAP1
0.000293	1.65231	KIAA0100
0.035	-2.56318	KIAA0895L
0.0157	-0.596513	KIAA0922
0.0447	0.557568	KIAA1551
0.00972	-1.18086	KIAA1683
0.0212	-0.623828	KIAA1958
0.0112	1.13001	KIF1BP
0.00734	-1.26722	KIF26B
0.0424	2.07561	KIR2DL5B
0.0332	2.58706	KIR2DS3
0.0236	-0.52782	KIRREL3
0.0339	1.14654	KIT
0.0241	0.756632	KLF2
0.0171	0.806075	KLHDC10
0.0494	-1.27357	KLHL21
0.0277	2.14994	KLHL38
0.026	-0.554297	KLK10
0.0366	-1.45747	KLK11
0.0459	-2.13934	KLLN
0.00589	-2.05325	KNL1
0.00551	0.706183	KPNA2
0.00187	0.983405	KRCC1
0.0319	2.51438	KRT17P5
0.00504	6.07384	KRT25
0.000648	-1.06015	KRT73
0.0473	-0.704249	KRTAP10-10
0.0351	-0.523722	KRTAP10-2
0.0347	1.96937	KRTAP13-1
0.0357	1.83679	KRTAP2-2
0.045	4.3406	KRTAP4-3
0.0369	-0.914734	KRTCAP3
0.00122	2.6985	KSR2
0.00124	1.30595	KTI12
0.0493	1.5267	L3MBTL3
0.0428	0.615207	LACTB
0.000782	1.00658	LAD1
0.0293	2.45401	LAIR2
0.039	1.97009	LAMA1
0.0277	4.02729	LAMA2
0.0151	0.770613	LAMB1
0.0282	0.487866	LAMC1
0.0245	1.92074	LAMP5
0.0349	1.02833	LAMTOR3
0.0103	3.32376	LANCL3
0.0159	-0.614561	LARP1B
0.0316	-0.473937	LARP4
0.0225	0.551109	LARP7
0.047	-1.1112	LAT
0.00251	2.94157	LBX1
0.0351	2.84506	LCE1B
0.0171	3.42781	LCE6A
0.000705	5.55541	LCT
0.0443	1.69721	LDB3
0.00543	0.664629	LDHB
0.0197	1.59282	LDLRAD2
0.0217	-1.36986	LELP1
0.0201	1.30873	LEMD2
0.0436	-0.661938	LENEP
0.0289	1.89772	LEXM
0.0222	0.718942	LGALS1
0.00112	1.48022	LGALS3
0.016	3.1987	LGALS9B
0.0241	2.43539	LGR6
0.0242	1.14001	LHX6
0.0357	0.605517	LIAS
0.0148	-0.833066	LIF
0.0199	0.647519	LIFR
0.00597	-0.67789	LIG3
0.00655	3.63068	LILRA6
0.00227	1.15269	LILRB5
0.00326	-1.30061	LIMD2
0.00672	0.770934	LIN7C
0.032	-1.98849	LINC00052
0.0118	-0.578194	LINC00092
0.00947	2.3897	LINC00152
0.0163	0.586218	LINC00261
0.00726	1.14032	LINC00339
0.0306	2.5684	LINC00473
0.0126	1.50678	LINC00476
0.000209	3.73179	LINC00520
0.0343	-1.42448	LINC00633
0.0478	-1.01268	LINC00672
0.00024	5.41124	LINC00689
0.0459	-1.90579	LINC00887
0.00285	2.36877	LINC00950
0.00728	2.04745	LINC00997
0.0278	-1.44114	LINC01072
0.0382	0.715759	LINC01278
0.0447	-2.31381	LINC01293
0.00254	0.690709	LIPA
0.0113	0.910411	LIPG
0.00684	4.18151	LIX1L
0.0427	-1.1379	LMNTD2
0.042	-2.52311	LMOD1
6.37e-06	3.74355	LOC100128164
0.0495	-0.516893	LOC100129434
0.00289	2.26814	LOC100130872
0.0136	-1.58304	LOC100131174
0.0158	-2.02326	LOC100133315
0.0156	1.21554	LOC100419583
0.00035	2.82474	LOC100652930
0.0295	-2.06047	LOC101926975
0.0421	1.24842	LOC101927635
0.0428	0.902997	LOC101928009
0.00125	3.26257	LOC101929288
0.0038	-0.900243	LOC105376064
0.0469	-2.23322	LOC155060
0.0346	-0.543293	LOC202181
0.00256	1.63878	LOC220729
0.0432	-2.14687	LOC283788
0.0287	-1.58841	LOC284933
0.0466	1.85976	LOC285147
0.00247	-1.88046	LOC285422
0.0241	3.07964	LOC286254
0.00768	1.83445	LOC401463
0.0172	1.32366	LOC440895
0.0149	1.03006	LOC641367
0.0158	-0.96106	LOC642846
0.0272	1.93636	LOC643802
0.000833	0.875536	LOC644936
0.0462	-0.776379	LOC650293
0.0265	-1.60594	LOC90768
0.0416	1.12339	LOXL3
0.0164	3.27649	LPCAT4
0.028	-0.553097	LPIN2
0.00881	4.04788	LRFN4
0.036	-0.673952	LRG1
0.0315	0.918883	LRIF1
0.0491	1.01333	LRIG2
0.00744	2.00571	LRIT1
0.0362	-1.27449	LRMP
0.0423	0.557256	LRP1
0.0303	0.637712	LRP11
0.0124	-0.723303	LRRC10
0.0125	3.53162	LRRC14B
0.0382	-2.44296	LRRC23
0.0281	-1.28339	LRRC26
0.0405	-1.41312	LRRC37A
0.00425	2.32572	LRRC37A3
0.0235	1.75459	LRRC40
0.00767	1.38757	LRRC45
0.0432	1.45722	LRRC46
0.000732	4.15459	LRRC69
0.0253	-0.665749	LRRC71
0.0306	1.78293	LRRC74A
0.0446	-0.739041	LRRCC1
0.000299	2.57911	LSMEM1
0.00931	4.58641	LSP1
0.0391	-0.649757	LSR
0.000656	0.979835	LST1
0.000156	4.62506	LTBP1
3.11e-05	7.44312	LTC4S
0.0143	0.969216	LUM
0.0241	-1.66574	LURAP1
0.00222	1.97935	LY9
0.00951	0.794451	LY96
0.0071	0.977717	LYAR
0.00435	2.94946	LYPD2
0.0419	0.461305	LYSMD2
0.0357	1.05381	LYVE1
0.0011	2.21858	LYZ
0.00284	-1.21473	LYZL1
0.00205	3.04687	MACROD2
0.0353	1.92603	MAD1L1
0.0443	1.13771	MAD2L1BP
0.0389	1.94567	MADD
0.00178	2.1712	MAGEA1
0.0213	-0.551409	MAGEA12
0.00325	4.89666	MAGEC3
0.0401	-1.08524	MAGI1
0.0428	1.49826	MAGIX
0.0132	3.13882	MAJIN
0.0354	0.483412	MAL2
0.0335	-0.679422	MAN1C1
0.0101	1.94651	MAP2
0.0157	1.9928	MAP2K3
0.000855	1.70855	MAP3K2
0.0161	1.52886	MAP3K8
0.0246	1.1706	MAP4K3
0.00492	2.41117	MAP6
0.0441	-0.737225	MAPK11
0.0422	-0.831336	MAPK15
0.0112	-2.07619	MAPK8IP1
0.0255	3.89563	MAPK8IP3
0.0216	0.974551	MAPKAPK5
0.0238	2.74397	MAPT
0.013	0.630399	MARCKS
0.0459	0.68469	MARK3
0.0155	-1.09106	MAS1
0.0398	0.551605	MAST4
0.0428	-1.79656	MAT2B
0.000342	2.8012	MBD2
0.00358	1.6476	MBD3L3
0.00376	2.69292	MBD3L5
0.0424	0.997829	MCCC2
0.0393	-0.961201	MCF2L2
0.0126	-0.709105	MCHR1
0.0131	0.529921	MCL1
0.0293	2.78695	MCM7
0.0246	0.578623	MCTS1
0.0275	1.01539	MCUB
0.0155	4.0248	MDK
0.0338	0.688675	ME2
0.00881	-0.701435	MED22
0.0317	1.23865	MED8
0.0238	1.69656	MEIS2
0.0382	0.821083	MEOX2
0.00262	4.13629	METTL1
0.00508	4.11391	METTL10
0.00373	0.712913	METTL5
0.0261	-1.96221	METTL9
0.00463	2.79278	MFAP3L
0.0115	0.955117	MFAP5
0.0315	2.18681	MFSD8
0.011	0.758193	MGAT5
0.046	-1.52029	MGAT5B
0.0206	-0.637175	MGC57346
0.0102	1.61829	MGC72080
0.0229	0.647817	MGLL
0.038	-0.74612	MGME1
0.0269	0.692854	MGP
0.0191	-1.84192	MICA
0.0107	2.44995	MID1
0.0404	1.0364	MID1IP1
0.0348	-0.666572	MID2
0.0329	-1.98373	MIMT1
0.0316	1.14196	MINCR
0.0278	1.37797	MIR122
0.0416	-1.43135	MIR1226
0.0456	-2.19955	MIR1255A
0.025	-4.73447	MIR1282
0.0122	4.07428	MIR1298
0.0366	-0.976369	MIR1299
0.00284	4.21754	MIR1301
0.00662	5.52546	MIR141
0.026	1.79997	MIR152
0.0293	4.03963	MIR187
0.0483	-1.24791	MIR192
0.0024	4.66934	MIR196A2
0.0476	-1.86233	MIR196B
0.0294	4.76463	MIR2053
0.00538	4.46878	MIR26B
0.0459	2.58021	MIR30C2
0.0425	-0.493457	MIR320C1
0.000201	3.19757	MIR339
0.0102	2.57653	MIR34A
2.8e-05	4.58155	MIR361
0.0373	2.80706	MIR412
0.0498	3.84477	MIR424
0.0239	-1.23707	MIR449C
0.0268	1.84295	MIR450B
0.00922	2.19847	MIR503
0.0311	5.15837	MIR520H
0.00526	4.56815	MIR526A2
0.0407	-1.71204	MIR563
0.0107	-1.35181	MIR574
0.0305	1.60936	MIR578
0.0259	-1.69322	MIR581
0.0169	2.86971	MIR609
0.0349	1.33924	MIR611
0.0363	-2.04365	MIR631
0.0449	3.64671	MIR634
0.00278	2.71107	MIR637
0.000154	2.346	MIR655
0.0234	3.52379	MIR659
0.0174	1.87514	MIR660
0.0486	-2.8883	MIR668
0.00376	3.22458	MIR889
0.00193	7.58982	MIR99A
0.036	1.07073	MIRLET7F1
0.0464	0.549277	MIS18BP1
0.0426	0.937874	MITD1
0.0373	-1.00778	MITF
0.00324	3.22758	MKKS
0.0355	-0.44341	MKLN1
0.00653	1.05567	MMD
0.0433	0.821317	MMGT1
0.0065	-1.4513	MMP16
0.00956	2.4405	MNS1
0.00202	3.18924	MOBP
0.0155	-0.490111	MOCS1
0.000885	1.32891	MOCS2
0.0463	-0.702791	MORC3
0.00195	6.76256	MOXD1
0.000321	-0.908464	MPDZ
0.019	0.479547	MPZL2
0.00463	1.13487	MRGPRF
0.0455	-0.988316	MRI1
0.00242	1.30774	MRM1
0.0383	0.513344	MRPL3
0.033	0.561394	MRPL35
0.0175	-0.500527	MRPL4
0.0396	0.818187	MRPL43
0.00336	1.52927	MRPL47
0.0212	2.25173	MRPS12
0.0298	0.437382	MRPS21
0.0102	0.555497	MRPS35
0.00277	3.52679	MRVI1
0.0479	2.61464	MS4A1
0.0384	1.5335	MS4A13
0.0346	0.828879	MS4A4A
0.0338	0.467558	MS4A6A
0.00234	1.04985	MS4A7
0.000524	5.90062	MSGN1
0.00834	7.1031	MSI2
0.0475	-2.4464	MSMB
0.00456	1.77438	MSR1
0.00301	1.6933	MSS51
5.27e-07	6.0884	MTERF1
0.0227	-1.14877	MTFR1L
0.0266	5.30172	MTG1
0.0307	2.34846	MTHFD2
0.00748	0.857689	MTPN
0.011	1.95822	MTUS2
0.00123	1.65116	MUC1
0.0388	-1.71247	MUC4
0.0412	-0.425648	MUC6
0.0432	-0.428157	MUT
0.0472	-3.19675	MVB12B
0.00776	-0.647483	MX1
0.0145	1.40184	MXD1
0.032	0.440569	MXD4
0.0297	2.60161	MXI1
0.00581	1.67516	MXRA7
0.0203	2.63982	MYH7B
0.0308	2.93588	MYL1
0.024	-0.713916	MYL2
0.0027	3.10783	MYL7
0.0361	1.29183	MYO5C
0.00276	2.28838	MYOD1
0.0148	2.26474	MYOM2
0.000622	3.0138	MYPN
0.044	0.726308	N4BP2L2
0.00257	1.85609	NAA30
0.00317	1.53101	NAA35
0.0162	1.25801	NABP2
0.00445	0.834923	NACC2
0.0127	0.783425	NADK
0.00543	1.93526	NAIF1
0.000184	4.18392	NAMA
0.00299	1.06687	NAMPT
0.0342	0.984355	NAP1L3
0.0233	-1.07696	NAPSB
0.0322	2.07766	NAT1
0.0364	0.70573	NAV2
0.0104	2.63629	NBL1
0.00238	2.15574	NBN
0.0259	2.03131	NBPF1
0.0294	-0.868439	NBPF10
0.00121	1.48921	NBPF3
0.0124	-0.57784	NCAN
2.23e-05	1.90141	NCBP2
0.0373	1.869	NCEH1
2.38e-05	3.07512	NCF1
0.00115	0.825293	NCKIPSD
0.0204	0.884428	NCL
0.00656	3.4012	NCMAP
0.00535	2.10924	NCOA3
0.00713	0.590557	NCOR2
0.00943	-1.67295	NDC80
0.0362	0.826712	NDRG3
0.0395	2.3797	NECTIN1
0.0332	0.847236	NEDD8
0.0262	1.24812	NEDD9
0.016	0.80391	NEIL1
0.0499	-0.659508	NEK10
0.0345	-1.705	NEK11
0.0154	1.80987	NELL1
0.0285	2.02499	NEMP1
0.00332	0.740088	NEURL1B
0.0361	-1.04223	NEURL4
0.00647	2.1934	NEUROD4
0.0132	2.96935	NF2
0.00765	2.92779	NFAT5
0.0196	1.18457	NFATC1
0.0264	0.632257	NFU1
0.0016	8.82129	NFYA
0.0114	1.99477	NHS
0.0143	0.613486	NIN
0.00692	0.601356	NIPSNAP3A
0.0251	-0.449762	NIT1
0.0409	0.640104	NKG7
0.0325	1.60053	NKX2-8
0.0359	2.32691	NLRP1
0.0327	-1.57413	NLRP8
0.0343	0.660323	NME1-NME2
0.0149	-0.555183	NME2
0.00444	3.07576	NMS
0.0142	-0.602888	NODAL
0.000513	1.295	NOL12
0.0444	1.64833	NOL3
0.00445	0.80741	NOMO1
0.0285	1.96558	NOMO2
0.00788	1.86766	NOS2
0.0117	-1.45663	NOXO1
0.0135	1.81744	NPAS3
0.00206	1.65814	NPC1
0.0094	-1.3775	NPEPPS
0.00656	1.85522	NPHP1
0.018	1.68334	NPHP4
0.0257	0.642427	NPRL2
0.035	0.485337	NPTN
0.00337	3.03778	NPTX1
0.0482	-0.567347	NR1D1
0.0337	1.1471	NR1I2
0.0423	0.507664	NR2C1
0.0394	-1.47391	NR5A2
0.0196	0.674033	NRBF2
0.000306	2.96219	NRL
0.000589	3.29223	NRN1
0.0164	1.58897	NRXN2
0.00256	2.33125	NSL1
0.0372	0.715087	NTAN1
0.0382	-0.728844	NTN1
0.0252	-1.77873	NTSR1
0.0067	0.716583	NUAK1
0.0088	1.37389	NUAK2
0.0314	-0.658995	NUCKS1
0.0229	0.629275	NUDCD2
0.0073	2.50129	NUDT1
0.0454	-1.95724	NUDT19
0.0396	0.492401	NUDT3
0.018	3.99585	NUP35
0.0145	1.67328	NUP50
0.0146	-1.88602	NXPE1
0.0462	-2.42443	NXPH1
0.00274	-0.771734	OAS1
0.0161	2.34558	OAS3
0.000113	4.76998	OBP2B
0.00755	-5.21839	OC90
0.0478	-0.913364	OCA2
0.0327	-2.73704	OCLM
0.00669	0.974262	ODF1
0.000992	3.69189	ODF2
0.0468	-0.560873	ODF4
0.0384	-1.06171	OGDH
0.0043	1.72258	OGFOD3
0.0181	-1.30586	OLA1
0.0425	2.25525	ONECUT2
0.0242	3.08148	OR10H5
0.00542	-2.68382	OR13C3
0.00981	3.35172	OR13C8
0.0152	2.3349	OR1N1
0.0356	3.36271	OR2A12
0.0271	-2.26015	OR2A2
0.0308	-1.5923	OR2A9P
0.00301	-1.69012	OR2AG2
0.003	2.9382	OR2D2
0.00244	2.60037	OR2J3
0.0322	3.03892	OR2M4
0.029	1.63599	OR4B1
0.00192	2.20259	OR4C15
0.00158	5.06279	OR4D2
0.00145	2.29186	OR4S1
0.0448	2.61655	OR5H2
0.00188	4.09637	OR5H6
0.0223	1.67676	OR5L1
1.4e-06	10.2948	OR5M3
0.00978	3.44598	OR6A2
0.0224	2.95496	OR6C2
0.0229	4.00714	OR8G1
0.0378	0.584887	ORM1
0.0194	-2.62026	OSBP2
0.0296	0.687833	OSBPL11
0.0135	0.643658	OSBPL2
0.0235	-0.971882	OSBPL3
0.0134	2.10492	OSBPL6
0.000296	2.35701	OSBPL7
0.00435	2.38305	OSCAR
0.0126	2.32982	OSCP1
0.0147	1.20812	OSGEPL1
0.0471	2.14375	OTOGL
0.0461	-1.61661	OTOP3
0.0336	0.480534	OTUD6B
0.00652	1.55756	OXTR
0.0353	3.3757	P2RX2
0.039	2.50017	P2RY10
0.0021	-2.40471	P4HA1
0.0124	-1.54863	PA2G4P4
0.0148	1.4848	PACRG-AS2
0.0477	-0.69566	PACS1
0.0138	3.83523	PADI4
0.000526	1.11008	PAG1
0.0148	0.697054	PALLD
0.0173	0.807777	PALM2
0.0139	0.645364	PAM
0.0406	2.06921	PAQR8
0.0192	1.07211	PARP8
0.0267	-0.500048	PARP9
0.0486	2.67052	PARVB
0.0103	1.14089	PARVG
0.0452	1.25109	PATJ
1.72e-06	8.00233	PAX2
0.0257	2.39171	PAX3
0.0039	4.61564	PAX8
0.0129	-0.813064	PAXBP1
0.00647	2.79049	PAXIP1-AS2
0.0132	-0.931692	PBX1
0.0409	1.98369	PCBP3
0.0379	1.45214	PCDH15
0.0387	1.1684	PCDHAC2
0.0438	-1.36729	PCDHB17P
0.0416	-0.527112	PCDHGA10
0.00996	2.59221	PCDHGA11
0.00966	2.00764	PCDHGA7
0.00974	-2.9771	PCDHGB5
0.0049	2.255	PCDHGB6
0.0247	2.77315	PCGEM1
0.0262	-0.580868	PCGF3
0.0265	2.20965	PCIF1
0.00449	2.96856	PCNA
0.0097	1.79323	PCSK6
0.0397	-1.18495	PCYT1B
0.0452	0.67685	PDCD2
0.00997	1.25416	PDE2A
0.0129	-2.57304	PDE5A
0.000204	2.91388	PDE6A
0.00614	3.98212	PDE7A
0.0156	-2.11362	PDE9A
0.0234	0.474475	PDF
0.00678	0.852446	PDGFRA
0.0461	-1.07675	PDGFRL
1.17e-05	6.6044	PDHA2
0.0244	0.620849	PDIA3P1
0.0269	0.618189	PDIK1L
0.0352	0.662068	PDK3
0.0422	-3.4108	PDLIM4
0.00578	3.3597	PDPN
0.0183	-1.20819	PDX1
0.0125	1.13642	PDXK
0.0499	2.30412	PDZRN4
0.0183	0.548127	PEA15
0.0395	0.513212	PEAR1
0.0014	2.42874	PEG10
0.00447	2.83335	PELI1
0.0198	0.541228	PEMT
0.0353	-1.14222	PER3
0.033	1.8232	PEX5L
0.0482	-0.597563	PFKFB3
0.00328	0.892181	PGAM1
0.0477	0.522113	PGAM4
0.0239	2.90087	PGBD4
0.0471	-1.91569	PGCP1
0.0226	0.608501	PGGT1B
0.007	-0.872787	PGLYRP4
0.000968	3.66791	PGPEP1
0.00329	1.32838	PGS1
0.0216	1.27742	PHF12
0.0152	-0.695898	PHF19
0.0407	-0.422536	PHF3
0.0284	0.598561	PHF5A
0.0126	1.32686	PHLDA1
0.000367	3.18162	PHLPP2
0.0136	0.9854	PHOSPHO2
0.0479	1.33408	PI4K2A
0.039	0.568662	PIGH
0.0221	3.38349	PIGN
0.049	-0.44375	PIK3CA
0.00277	4.64197	PIK3CG
0.00377	0.82093	PIK3R1
0.00661	0.993599	PIM1
0.0159	0.581075	PIP4K2A
0.0355	-0.999632	PIP4K2C
5.09e-05	2.30371	PIP5K1C
0.00302	5.23947	PKD1L2
0.025	-0.974919	PKD2
0.0309	-2.21777	PKD2L2
0.0282	-1.46298	PKDREJ
0.00898	2.9585	PKLR
0.0186	1.04166	PKM
0.00516	2.54229	PKMYT1
0.000239	1.70844	PKNOX1
0.0321	-5.58002	PKP3
0.026	-0.455189	PLA2G12B
0.0361	0.81976	PLA2G15
0.0397	-2.3474	PLA2G2E
0.0359	-1.31052	PLA2G6
0.043	2.12078	PLAC8L1
0.0458	1.0259	PLAC9
0.00831	-2.02071	PLCB4
0.00239	2.63829	PLEKHG5
0.0225	0.743858	PLEKHH3
0.0219	2.38064	PLET1
0.0204	-1.76892	PLGLA
0.0274	0.624838	PLGLB1
0.0112	0.526178	PLIN3
0.0317	-0.71997	PLK1
0.0107	1.38707	PLLP
0.0238	-0.728584	PLP1
0.042	1.59104	PLPP5
0.0172	1.12906	PLPP6
0.0473	2.36669	PLPPR4
0.0245	0.547043	PLSCR3
0.00172	1.28179	PLTP
0.0377	0.743253	PLXDC2
0.0251	2.00086	PLXNB2
0.0151	1.14348	PMS1
0.0334	0.568168	PMS2P2
0.0205	1.59432	PNMA2
0.0347	-1.2044	PNMA3
0.0259	1.12267	PODXL
0.0169	-1.60252	POF1B
0.0351	3.73833	POLD3
0.0337	1.15299	POLQ
0.0454	0.958462	POLR1A
0.00707	3.35652	POLR2M
0.0196	-2.23818	POM121L1P
0.00398	-1.25247	POMGNT2
0.0385	1.6833	POT1
0.00238	3.97349	POTEA
0.0158	3.56589	POU4F1
0.0231	1.42295	POU5F1
0.0425	-0.627541	PP14571
8.48e-06	2.39176	PP7080
0.0378	-0.624597	PPAT
0.0354	1.31031	PPBP
0.000789	3.0729	PPCDC
0.00529	2.54757	PPFIA1
0.014	1.04407	PPFIBP1
0.0188	0.839306	PPL
0.00138	1.98944	PPM1A
0.0233	-1.98214	PPM1K
0.0443	1.34011	PPP1R1C
0.00691	0.700282	PPP1R21
0.0145	1.80158	PPP1R2P9
0.0433	-0.512827	PPP1R35
0.0324	2.31458	PPP1R3B
0.00352	2.33617	PPP1R9A
0.0189	0.515186	PPP2CA
0.00981	0.647564	PPT1
0.00817	-0.707267	PRAC2
0.0351	1.83967	PRAME
0.0325	2.834	PRAMEF17
0.0305	-1.26727	PRAMEF34P
0.00766	3.78096	PRC1
0.0493	-1.48353	PRDM2
0.015	1.18273	PREB
0.0277	2.61146	PRELP
0.0365	2.51929	PRKACB
0.00496	3.08273	PRKAR1B
0.00887	0.72551	PRKCD
0.0182	0.998646	PRKCSH
0.00659	3.21627	PRKD1
0.0224	1.09491	PRMT2
0.0188	0.91322	PRMT6
0.048	-0.905998	PRMT8
0.00168	1.07926	PROZ
0.000411	2.24758	PRPF4B
0.000242	7.98112	PRPH
0.0155	2.73169	PRRT2
0.0164	1.1833	PRSS23
0.0322	3.15902	PRTG
0.0247	0.813022	PSAT1
0.0103	1.04993	PSEN1
0.0091	3.95701	PSG1
0.0286	2.04024	PSG4
0.00293	0.734636	PSMA6
0.0487	1.8312	PSMB9
0.0245	1.04331	PSMC4
0.0427	0.47158	PSMC6
0.0267	0.597473	PSMD10
0.0182	0.653602	PSMD6
0.00766	1.63231	PSME3
0.0399	0.525515	PSMG1
0.0307	1.85113	PSMG3
0.0495	-1.32517	PSTK
0.0093	-1.55337	PTER
0.00291	0.782711	PTGDS
0.000609	1.11461	PTGR1
0.0424	-0.874171	PTHLH
0.0131	-2.6198	PTPN13
0.00136	-1.0284	PTPN7
0.0248	0.939621	PTPRC
0.00308	0.797814	PTRF
0.0121	-1.42888	PTRH2
0.00812	2.20794	PUDP
0.0277	0.599415	PURB
0.00197	4.28239	PWAR4
0.0208	0.656764	PYCARD
0.0219	0.702868	PYGB
0.000341	2.661	PYY2
0.022	0.560258	QSOX1
0.0225	1.56466	QTRT2
0.033	0.41993	RAB10
0.0286	1.77058	RAB11FIP5
0.0458	1.35153	RAB25
0.00327	1.5933	RAB27A
0.000277	1.83377	RAB34
0.00245	1.91497	RAB37
0.0342	-0.497926	RAB40B
0.0291	0.762211	RAB5A
0.0491	-0.80531	RAB6B
0.00346	0.654164	RAB8B
0.044	0.535223	RABEP1
0.0332	1.64421	RABL3
0.0123	0.968887	RAC2
0.00631	2.30634	RAD21-AS1
0.00552	3.74491	RAD51AP2
0.018	2.03187	RAD51D
0.0216	-2.16425	RADIL
0.0442	-1.73796	RAET1G
0.0237	-0.463899	RAF1
0.00265	-0.763651	RAI14
0.0294	-0.696546	RALGPS2
0.00271	5.5921	RALYL
0.00267	0.954516	RANBP6
0.0327	1.21344	RAP1A
0.029	0.463276	RAP1B
0.0044	1.03905	RAP1GDS1
0.0221	0.669558	RAP2A
0.0108	-1.0222	RAP2B
0.0439	0.804882	RARA
0.0373	3.08831	RASSF10
0.0347	1.03733	RASSF2
0.00333	1.12502	RAVER1
0.00171	1.81188	RBBP5
0.0357	0.557653	RBBP9
0.0129	1.54387	RBFA
8.05e-06	2.53891	RBM18
0.00046	2.5271	RBM24
0.0274	0.727979	RBM39
0.00888	1.04877	RBM4
0.0339	-0.757637	RBM4B
0.039	0.574025	RBM7
0.018	1.95984	RBMS3
0.00423	-0.735728	RBMX2
0.00237	6.12409	RBMY1A1
0.0468	1.26021	RBMY2EP
0.0449	1.9977	RBMY3AP
0.0264	0.56312	RBPJ
0.0476	1.21909	RC3H2
0.00799	3.90522	RCC1
0.00829	1.70689	RCCD1
0.0215	-1.64578	RDH12
0.00891	0.735692	RECK
0.00392	1.26888	RECQL5
0.0172	0.503086	RELL1
0.0499	1.24593	RELN
0.0209	0.664729	RFK
0.00514	3.09331	RFX6
0.00678	0.619562	RGL1
0.037	-0.477065	RGMA
0.0197	4.04556	RGPD5
0.00206	3.93906	RGS11
0.00368	2.76088	RGS12
0.0408	1.45563	RGS18
0.0169	0.77123	RHBDF1
0.035	0.818774	RHNO1
0.0159	1.50844	RHOJ
0.00928	0.956351	RHOT1
0.000488	1.87577	RIOK1
0.0449	0.542254	RIPK1
0.00109	3.54942	RIT1
0.0416	-0.587633	RLF
0.00489	0.824787	RMND1
0.0194	2.45954	RMND5B
0.00613	1.88442	RNASE1
0.048	0.517051	RNASE4
0.0302	1.89189	RNASE6
0.000638	1.48359	RND2
0.0149	0.768994	RND3
0.00683	0.751915	RNF113A
0.00401	1.65036	RNF115
0.0469	2.60169	RNF148
0.0336	-1.54673	RNF151
0.00695	0.656687	RNF165
0.0448	-1.03262	RNF31
0.00515	3.29956	RNF41
0.0236	0.607971	RNPS1
0.0436	-1.59613	RNU11
0.0352	-1.55995	RNU1-1
0.00474	-2.5086	RNU2-1
0.0408	-2.27873	RNU5A-1
0.0476	-1.90098	RNVU1-18
0.0452	-0.422366	ROMO1
0.00895	-0.652098	ROPN1B
0.00627	5.97828	ROR2
0.00704	1.81894	RORC
0.0443	-1.31835	RP9P
0.0405	0.845404	RPE
0.00585	1.27266	RPIA
0.0219	-2.25207	RPL22L1
0.0167	1.67308	RPL23AP53
0.000367	-1.43057	RPL31P11
0.0326	1.09888	RPL34
0.00706	-0.877156	RPL37
0.0016	1.42342	RPLP0P2
0.047	3.2439	RPP14
0.041	-2.09881	RPP30
0.0432	-0.857447	RPPH1
0.0207	1.0629	RPS15
0.000242	1.41631	RPS23
0.0146	1.09466	RPS7
0.00699	-0.704534	RRAGD
0.0423	2.31374	RRH
0.045	-1.36878	RRN3P1
0.038	2.78309	RSPH10B
0.0478	3.37917	RSPH4A
0.0491	3.38472	RSRC1
0.0491	-1.27942	RTBDN
0.0141	2.29756	RUFY1
0.0321	-0.491854	RWDD2A
0.00365	-1.02879	RWDD2B
0.0162	-0.634985	RXRG
0.0471	1.39136	S100A9
0.0396	1.51484	S1PR3
0.0425	1.97828	S1PR5
0.0199	1.81305	SAA1
0.0351	-0.994707	SAMD11
0.02	0.546453	SAR1B
0.0325	0.724039	SAV1
0.00548	1.21649	SCAF4
0.0486	-1.96727	SCARNA1
0.0105	-1.66858	SCARNA18
0.0451	2.50523	SCFD1
0.0133	2.46757	SCG3
0.00553	3.29761	SCIN
0.0202	-1.01933	SCN3A
0.0264	1.7722	SCN3B
0.00196	0.676341	SCOC
0.014	-0.528354	SCP2
0.00449	1.40916	SCUBE1
0.00683	0.850137	SDCBP
0.0451	0.577309	SDPR
0.00605	-0.887559	SDS
0.0373	0.544649	SEC11C
0.0418	-0.579471	SEC14L1
0.00865	1.30003	SEC14L3
0.00945	-1.39221	SEC1P
0.0246	0.463699	SEC24C
0.00196	2.37418	SELE
0.0274	-2.35526	SELK
0.0303	1.29524	SEMA4D
0.0308	-0.552087	SEMA6B
0.0388	0.737897	SENP5
0.0239	-1.05381	SERF1B
0.0247	-0.659092	SERPINA4
0.0366	-0.949031	SERPINB7
0.0481	-0.430675	SERPINF2
0.0358	-0.437882	SETD2
0.0214	0.669373	SETD9
0.00193	-0.769225	SETDB2
0.0354	2.66248	SEZ6L2
0.011	-0.638756	SF1
0.00405	1.88113	SF3B3
0.0159	0.781205	SFPQ
0.0209	1.44418	SFTA2
0.0102	0.887565	SGCB
0.0254	2.7997	SGCD
0.0227	1.02483	SGK1
0.0024	2.45799	SGK2
0.00531	4.55112	SGTB
0.0463	0.697587	SH2D1A
0.00755	-1.27616	SH2D4A
0.0366	-1.68712	SH2D7
0.0328	1.28072	SH3BGR
0.0429	2.63006	SH3KBP1
0.0151	1.05073	SHE
0.0311	-1.33583	SHISA2
3.36e-05	4.69082	SHISA8
0.0444	0.478464	SHMT1
0.0142	-4.74111	SHOX
0.0438	-0.422515	SIAE
0.0197	-2.54327	SIGLEC5
0.019	1.12871	SIMC1
0.00521	1.16428	SIRPA
0.00255	4.12411	SIRPG
0.00543	-0.609925	SIRT1
0.00629	1.48499	SIRT3
0.00683	5.51146	SKA2
0.0473	-2.05845	SKP2
0.00135	1.5935	SLC12A2
0.0228	1.46921	SLC12A4
0.0106	0.872484	SLC16A14
0.0283	-0.52603	SLC16A2
0.00037	-1.44874	SLC16A4
0.0423	1.04672	SLC16A7
0.00829	1.39774	SLC16A9
0.0376	0.460698	SLC18B1
0.0253	1.37866	SLC1A1
0.00932	-1.93223	SLC1A6
0.00262	3.0357	SLC22A12
0.0346	2.27588	SLC22A4
0.00102	2.72543	SLC22A5
0.0376	1.01631	SLC22A7
0.000782	-0.905892	SLC23A2
0.0259	0.480771	SLC25A20
0.0203	0.761716	SLC25A32
5.43e-05	1.87032	SLC25A33
0.0206	-1.0018	SLC25A3P1
0.0142	4.50405	SLC26A3
0.0162	2.42837	SLC26A5
0.0167	0.776301	SLC2A10
0.00351	2.35249	SLC2A11
0.00241	0.897464	SLC30A5
0.0313	-0.570143	SLC38A3
0.013	2.93926	SLC43A2
0.0116	0.656069	SLC44A2
0.0255	2.03722	SLC45A2
0.0146	3.2011	SLC45A4
0.00644	3.83697	SLC4A10
0.00325	0.772722	SLC4A7
0.00543	-1.10485	SLC51A
0.0382	2.88505	SLC52A1
0.0112	2.88843	SLC5A10
0.0131	1.85102	SLC5A12
0.018	-0.559077	SLC6A12
0.0381	3.14765	SLC7A6
0.0405	1.22634	SLC7A8
0.00332	2.10828	SLC9A4
0.00509	-2.28832	SLC9C1
0.0119	4.18149	SLCO3A1
0.0334	1.45895	SLF1
0.0488	0.915101	SLFN11
0.0272	0.501755	SLTM
0.0478	-0.773358	SMAD7
0.0484	-1.77608	SMAP1
0.0364	-0.698828	SMAP2
0.0281	-0.537875	SMG5
0.0372	-1.86409	SMOC1
0.0328	1.56314	SMPD2
0.0294	-1.54888	SMR3B
0.0004	1.36775	SMYD4
0.0131	1.49259	SNAI2
0.0426	-0.959557	SNCB
0.00877	-0.632991	SNHG11
0.0087	3.13327	SNORA50A
0.0089	-1.25342	SNORA62
0.0155	1.88202	SNORA69
0.0349	1.42341	SNORA7A
0.00282	1.82737	SNORA81
0.0441	2.03018	SNORD113-4
0.0445	-1.27683	SNORD114-1
0.0137	-1.93028	SNORD114-11
0.00496	6.56517	SNORD114-29
0.0225	-0.781511	SNORD13
0.0178	-0.596534	SNORD139
0.0138	1.68768	SNORD1C
0.00205	-2.22115	SNORD41
0.0273	-1.54494	SNORD56B
0.0307	1.10474	SNORD57
0.0151	1.83548	SNORD66
0.00989	4.01226	SNORD70
0.0272	-1.18039	SNORD91B
0.0476	-1.29716	SNORD96A
0.00308	0.645605	SNRNP27
0.0472	3.39526	SNRNP48
0.00305	2.52687	SNRPN
0.0154	-0.844971	SNX13
0.0464	0.522137	SNX19
0.0495	-0.563009	SNX29P2
0.00586	1.17796	SNX30
0.0113	-1.37122	SNX32
0.0402	0.794154	SNX8
0.0447	0.774428	SOBP
0.00488	4.60966	SORBS1
0.000441	4.30562	SORCS1
0.0238	-0.787788	SOSTDC1
0.0135	2.37141	SOWAHA
0.011	2.13582	SOX11
0.0364	-0.930471	SOX6
0.00759	1.28321	SOX7
0.0149	2.01942	SP100
0.00805	-0.798429	SP6
0.0254	-1.24077	SP8
0.00133	2.45612	SPA17
0.0305	1.56804	SPAG9
0.0479	0.534709	SPARC
0.0301	-1.54145	SPATA19
0.00684	3.07249	SPATA31D1
0.0331	1.73049	SPDYA
0.0128	1.56213	SPDYE2
0.0129	-0.654155	SPECC1L
0.0189	2.14232	SPEF2
0.0049	1.25572	SPI1
0.0121	-0.951186	SPIN1
0.000221	1.50676	SPIN3
0.0253	1.24858	SPINK9
0.0226	-1.1797	SPINT1
0.00923	3.39057	SPINT4
0.0469	-0.584102	SPIRE2
0.00121	2.56664	SPO11
0.0316	1.71955	SPOCD1
7.39e-06	1.75096	SPOCK2
0.0312	-0.414316	SPP2
0.0199	-1.34854	SPRED3
0.0405	5.20182	SPRR2D
0.0112	1.58971	SPSB1
0.00245	1.94253	SPTA1
0.0315	1.25032	SPTSSB
0.0265	1.40593	SRC
0.0346	1.06972	SRD5A3
0.000139	1.47862	SRGN
0.0412	0.993048	SRI
0.00379	0.68599	SRP14
0.00271	0.987274	SRPX
0.00252	2.32114	SRRD
0.0342	1.66852	SRRM2-AS1
0.0214	-0.530828	SSBP2
0.0267	-0.665681	SSBP3
0.00516	1.36414	ST13P4
1.13e-06	5.28598	ST6GALNAC3
0.00271	1.25895	ST6GALNAC4
0.016	3.04757	ST7-AS2
0.0106	1.59886	STAG1
0.0396	0.773453	STAM
0.000359	1.57347	STAMBPL1
0.0449	0.494026	STAT3
0.0292	0.623383	STK36
0.0479	0.972235	STK38
0.0227	0.938553	STOX2
0.0439	0.405348	STRAP
0.0454	0.621544	STRBP
0.0469	-0.526287	STRIP1
0.00865	1.35263	STT3B
0.0463	2.44914	STX1B
0.0256	-0.515901	STX2
0.0197	-3.32516	STXBP1
[truncated: 376 more rows]

## Sheet: up regulated
P.Value	logFC	Gene.symbol
0.000308	3.64614	ABCC4
0.0218	1.47192	ABCC5
0.00803	2.41326	ABCC9
0.00173	3.35956	ABCG1
0.00103	2.47673	ACAP1
0.0423	1.7782	ACER1
0.0432	2.75579	ACSL4
0.0105	1.08217	ACTA2
0.00496	5.45213	ACTL7A
0.016	1.24974	ACTR3B
0.00387	2.91909	ACVR1C
0.0172	2.83539	ADAM12
0.0224	7.00901	ADAM20
0.0413	1.07535	ADAM5
0.0131	3.31424	ADAMTS2
0.0425	2.34715	ADCK5
0.0122	2.73978	AGAP11
0.0401	3.39095	AGL
0.00456	1.63235	AGR3
0.00714	1.35767	AGTPBP1
0.0375	2.1393	AIPL1
0.00172	4.64202	AK5
0.000134	7.26893	AKAP14
0.000375	7.19279	AKAP5
3.47e-07	14.6153	AKNAD1
0.027	1.1122	AKR1A1
6.37e-05	1.21129	ALDOA
0.000299	1.7552	ALOX5AP
0.000351	3.2133	AMOTL1
0.00081	4.53401	ANAPC2
0.00511	1.0699	ANKRD13D
0.00123	2.21233	ANKRD18DP
0.0197	3.13291	ANKRD20A1
0.0197	2.46913	ANKS1B
0.0104	1.30183	ANO9
0.00468	2.05174	ANXA8
0.000305	1.34356	APAF1
0.02	2.65465	APBB2
0.00898	1.54097	APIP
0.0126	4.34731	APOBEC3G
0.0429	1.60137	APP
0.00102	1.99955	ARFIP1
0.000127	4.08631	ARHGAP29
0.0278	1.60189	ARHGAP9
6.03e-05	3.58925	ARHGEF1
0.024	3.84122	ARL9
0.00601	1.49862	ARMC5
0.00316	1.1876	ARMCX1
1.26e-05	6.88654	ART5
0.0361	4.5788	ASB4
0.0142	1.16928	ASB7
0.0206	1.11259	ASB9
0.00274	1.04211	ASPN
0.0153	2.64537	ASTE1
0.0168	2.0916	ASTN2
0.0487	3.30197	ASZ1
0.00034	4.45888	ATG4C
0.000572	1.05549	ATG4D
0.000828	1.84248	ATP2B2
0.0165	2.88649	ATP6V1G2
0.00199	5.99239	ATXN2L
0.00169	2.82381	AURKB
0.015	1.39497	B3GLCT
0.00109	2.80062	BACH2
0.000545	6.72356	BAZ1A
0.000608	1.28551	BCDIN3D
0.00182	1.72712	BCL6B
0.00698	1.56905	BCL7C
0.000182	3.53932	BCRP3
0.0179	2.0125	BDKRB2
0.0375	2.97382	BEND2
0.0151	1.73485	BEND3
8.77e-05	2.6036	BEND5
0.0327	1.82213	BEST1
0.0476	1.04946	BICD1
0.0372	3.30922	BOLL
0.00697	1.64795	BPIFA2
0.00837	3.85102	BPY2C
0.0155	2.26936	BRD4
0.00705	1.69847	BRK1
0.0236	2.53783	BSPRY
0.00833	3.98491	BTBD11
0.00133	2.49065	BTG4
0.0458	1.61298	BTN3A2
0.00122	2.35572	BTN3A3
0.00366	3.43262	C10orf128
0.0268	2.52457	C10orf53
0.00748	2.88717	C11orf91
0.0449	1.32536	C11orf95
0.00317	2.74253	C15orf32
0.0017	1.2636	C15orf52
0.0148	1.84975	C16orf78
0.0352	1.29075	C17orf53
0.00727	1.01047	C1D
0.00482	1.00075	C1orf162
0.00101	3.48952	C1orf229
0.00214	1.92463	C1QL3
0.00751	3.13685	C1QTNF3
0.000333	1.14656	C1QTNF5
0.0264	3.74566	C20orf144
0.00362	2.15253	C20orf78
0.0281	1.54654	C21orf91
0.0053	2.06978	C2CD4A
0.00278	2.11438	C2orf15
0.0245	2.35666	C3AR1
0.036	1.47115	C3orf49
0.0386	1.56502	C6orf15
0.00251	1.03062	C7
1.8e-06	2.29927	C7orf43
0.0133	1.17536	C8orf4
0.00149	4.14504	C8orf58
0.04	1.06567	C9orf129
0.00364	2.96034	C9orf170
0.0203	3.0701	C9orf72
0.000236	2.60722	CA12
0.0068	2.48175	CACNA1A
0.0431	1.40746	CACNA1G
0.00917	1.74103	CADM2
0.0211	1.54424	CADPS
0.0458	1.1548	CAMK1D
0.00489	2.78359	CAMK4
0.0344	1.28423	CARD17
0.0413	1.27905	CARD8
0.00633	4.3611	CARMIL2
0.000163	1.18005	CARS2
0.0018	5.90773	CASC2
8.22e-06	3.06836	CASC4
0.00665	1.76752	CASKIN2
0.00466	1.73202	CBY1
0.00247	2.8208	CC2D1B
0.00105	2.59493	CCDC13
0.00223	2.93346	CCDC146
0.00575	2.77738	CCDC151
0.0339	1.39568	CCDC7
0.00131	4.82383	CCIN
0.0352	1.40337	CCKAR
0.0315	1.35511	CCL23
0.0356	1.01357	CCL4
0.00931	2.57978	CCM2L
0.03	1.26803	CCNB3
0.0013	1.86672	CCNG2
0.00515	1.98541	CCT7
0.00058	1.67881	CD151
0.0499	2.61211	CD3D
0.00175	2.11138	CD48
0.0033	1.18462	CD59
0.0129	2.68145	CDC14C
0.0194	6.35041	CDC25A
0.00766	4.84625	CDC37L1
0.017	1.3481	CDC42
0.0037	5.56457	CDH12
0.011	2.84922	CDH17
0.0249	1.83948	CDK16
0.0166	1.13477	CDK5RAP2
0.0353	5.22297	CDKL4
0.00208	1.53423	CDKN2C
0.00709	2.97614	CDNF
0.0101	1.0739	CEACAM21
0.000683	4.4896	CEACAM7
0.00247	1.69872	CECR1
0.0284	2.56852	CELA3A
0.0445	1.41659	CENPA
0.01	2.8611	CENPH
0.000749	4.15208	CEP170
0.000645	2.14348	CEP57L1
0.0126	3.30403	CES5A
0.00405	2.64815	CFAP126
0.0142	2.46102	CFAP77
0.000129	6.01758	CGB2
0.0375	1.42537	CHCHD7
0.0154	5.10447	CHEK2
0.000587	1.16887	CHORDC1
0.0178	1.79402	CHRNA3
0.00343	4.34237	CHRNB3
0.0287	1.0974	CHST9
0.0135	1.49487	CIDEA
0.00116	2.07444	CIDECP
0.00137	3.19756	CIT
0.0133	3.36361	CLASP2
0.00238	1.56876	CLCA1
0.0137	1.88585	CLDN10
0.0116	1.29279	CLDN11
0.0396	2.88124	CLEC12A
0.0479	3.37356	CLEC12B
0.0385	1.22932	CLEC4M
0.0402	2.74439	CLEC7A
0.0393	2.16429	CLIP2
0.000185	3.33884	CLK2P1
0.0349	1.0843	CLP1
0.0201	4.09547	CLRN1-AS1
0.00752	1.7422	CMIP
0.0104	2.43129	CMTM3
0.014	1.69108	CMTM7
0.0449	1.4383	CNGA3
0.0326	1.69105	CNOT6L
0.000726	2.11173	COG1
0.0293	1.145	COL12A1
0.0081	1.10007	COL1A2
0.00141	1.02425	COL3A1
0.0239	4.18868	COL4A6
0.0133	1.91155	COL5A3
0.0475	1.55705	COL6A5
0.00764	1.03293	CORO1C
0.016	1.28595	CPE
0.0171	3.11849	CPEB2-AS1
0.0168	3.35273	CPNE1
0.0202	3.02045	CPNE7
0.00661	2.5056	CRNN
0.00797	4.83515	CRX
0.0219	1.97996	CRYBB1
3.74e-05	6.4059	CRYGD
0.00603	1.13135	CSF1R
0.0315	3.8287	CSGALNACT1
0.0336	1.53988	CSNK1G1
0.0296	2.71999	CT45A5
0.0379	5.02636	CT55
0.0041	2.74422	CT62
0.0415	1.71857	CTAGE5
0.0194	2.04041	CTBP2
0.00524	1.04303	CTCF
0.0289	1.33223	CTGF
0.0295	2.90259	CTNNA3
0.0121	3.30836	CTNNB1
0.0216	3.03622	CTNNBIP1
0.00943	2.30748	CTSE
0.00596	3.57494	CTTNBP2NL
0.0157	3.18082	CTU2
0.0427	1.17928	CUX1
0.0413	1.42632	CXADRP2
0.0115	2.85371	CXCL1
0.0268	1.11127	CXCL10
0.0153	1.6247	CXCL2
0.0018	1.81268	CXCL5
0.0314	1.17513	CYB561D1
0.000349	1.96792	CYBB
0.0138	1.97157	CYP2B6
0.0316	5.63221	CYP2F1
0.00308	2.00253	CYSLTR1
0.000726	1.94951	DAB2
0.000103	10.7475	DAZ1
0.012	1.03709	DBN1
0.02	1.61536	DBT
0.0108	1.04564	DCAF13P3
0.00379	4.51624	DCLRE1B
0.0463	1.09368	DDHD2
0.0428	2.43492	DDI2
0.00667	1.69635	DDR1
0.0258	4.00883	DDX31
0.0161	1.57613	DDX51
0.000332	3.40658	DDX52
0.0269	1.14042	DEFB118
0.0479	1.98497	DGAT2L6
7.96e-05	1.94585	DGCR5
0.0118	3.18926	DHX40
0.0482	1.02907	DIDO1
0.01	4.90226	DIRC3
0.0197	1.20014	DISC1
0.0259	1.12147	DKK3
0.0164	1.48156	DKKL1
0.033	1.68899	DLGAP1
0.00198	2.63611	DMP1
0.00609	3.29338	DMRT1
0.0304	1.88976	DMXL2
0.0369	2.62106	DNAH12
0.000108	4.85299	DNAH7
0.00842	2.53329	DNAJB7
0.000261	2.23119	DNAJC3
0.0113	2.7026	DNASE2B
0.0273	1.31177	DNMT3B
0.00389	1.14226	DNMT3L
3.43e-05	3.79782	DPEP1
0.00214	3.32072	DPH1
0.00314	1.98084	DPPA3
0.00573	3.34874	DPY19L2P2
0.0293	1.07348	DRC7
0.00357	5.12747	DSC1
0.0114	1.59147	DST
0.000412	3.04716	DTNBP1
0.029	2.50623	DUOX1
0.0401	2.41131	DUSP27
0.00168	1.02126	DYNC1I2
0.02	1.02106	DYNC2LI1
0.0257	3.6675	EBAG9
0.0497	2.61767	EDDM3A
0.0224	1.2356	EID1
0.00016	2.53929	EIF1AD
0.000373	1.42849	EIF4ENIF1
0.0202	1.06265	EIF4G2
0.00608	1.23397	ELF3
3.2e-07	9.08627	ELMSAN1
0.033	3.154	EML6
0.0312	1.80866	EN2
0.000107	2.67012	ENDOV
0.0182	1.65928	ENPP2
0.0346	1.30758	ENPP4
0.0477	1.9647	ENTPD2
0.0369	1.02564	EOMES
0.00779	1.18296	EPCAM
0.0194	1.53397	EPHA8
0.00525	1.99931	ERAP2
0.00578	2.0923	ERCC4
0.0304	1.77882	ERI1
0.0234	3.0811	ERICH6B
0.00398	2.81216	ESRP2
0.00734	2.05185	ESRRG
0.0254	4.9472	EXOC1
0.0472	1.74331	EYS
0.0157	1.44678	F2RL2
0.0153	1.52619	F3
0.0245	2.41311	FABP12
0.00634	3.31423	FABP5
0.00201	3.27289	FABP5P3
0.0277	1.37973	FAF1
0.00568	1.20685	FAIM
0.00774	3.10211	FAM111A
0.00151	2.36049	FAM150B
0.0129	2.27913	FAM163A
6.7e-05	8.93998	FAM169A
0.0124	2.99458	FAM170B
0.0318	2.75604	FAM174B
0.0251	1.70957	FAM183A
0.0263	2.9165	FAM19A3
0.00953	1.10333	FAM210A
0.0167	1.14244	FAM216A
0.0105	2.44546	FAM21C
0.000273	2.34828	FAM221A
0.00958	3.49561	FAM24A
0.009	2.08201	FAM25A
0.0351	1.51721	FAM27C
0.0229	1.2742	FAM35A
0.00448	2.35609	FAM3D
0.0189	1.39685	FAM43B
0.0437	3.70745	FAM71C
0.00322	2.90988	FAM72D
0.0373	3.8815	FAM74A4
0.0336	1.75028	FAM84A
0.0309	2.64287	FAM86B3P
0.000483	3.9412	FAM92A1P2
0.00425	3.56959	FANCA
0.00156	4.88971	FANCD2
0.0015	5.64022	FANCD2OS
0.00115	1.51993	FATE1
0.0457	1.63714	FAXC
0.0228	3.27667	FBLN1
0.0247	2.81207	FBXL14
0.0109	1.83017	FBXL5
0.0242	1.36392	FBXO16
0.0156	1.84395	FBXO45
0.00352	2.57093	FBXO46
0.0163	2.39295	FBXO9
0.00479	1.6	FCER1G
0.0165	1.83107	FCN1
0.0218	1.6986	FCRL6
0.0221	1.46787	FGD6
0.0207	2.13588	FHOD1
0.0128	6.30558	FIGNL2
0.0412	2.37426	FILIP1L
0.00161	3.84454	FKBP10
0.0483	1.3923	FLNA
0.0468	3.90168	FMN2
0.027	1.62548	FN3K
0.0296	2.62855	FNDC1
0.00171	2.79788	FOXD4L5
0.0276	2.07084	FOXI1
0.000268	3.19455	FOXK2
0.00923	2.62998	FPGT
0.0175	1.61606	FRMD6
0.0243	4.07542	FRYL
0.0155	2.66527	FSCN2
0.000494	5.72785	FUNDC2
0.0134	1.98505	G0S2
0.0207	1.01491	G3BP2
0.021	1.91959	G6PD
0.00977	2.39998	GAB1
0.00174	1.70174	GABPB1
0.00227	1.21178	GADD45A
0.0259	2.5782	GAGE4
0.0231	2.68873	GAL3ST2
0.0318	2.09907	GALNT9
0.0093	1.33298	GARNL3
0.00993	4.25172	GAS7
0.00112	4.28976	GATA6
0.00274	1.16553	GATAD1
0.0349	1.74561	GCH1
0.0146	1.00217	GCSAML
0.00131	3.10424	GDF3
0.039	3.17156	GDPD3
0.0117	1.89463	GFM2
0.0115	1.2256	GGA3
0.02	2.36815	GGT1
0.0069	3.9877	GGTLC1
0.00302	2.35222	GH1
0.0218	1.36156	GIMAP7
0.00424	1.57171	GLT8D2
0.00971	1.31911	GM2A
4.2e-05	2.6618	GMPPB
0.000324	3.20092	GNB5
0.00494	2.59725	GNG12
0.000697	4.08761	GOLGA6L1
0.0453	1.87349	GOLGA6L22
0.00217	3.90009	GOLGA7B
0.00287	2.04261	GPBAR1
0.000534	2.24397	GPNMB
0.00554	3.67938	GPR22
0.0492	1.5823	GPR27
0.00093	1.82951	GPR37
4.57e-05	5.02111	GPR52
0.0186	1.3963	GPR65
0.0461	2.33154	GPR83
0.0104	1.75303	GPX7
0.00341	1.1417	GRAMD4
0.0172	2.16019	GRM7
0.0325	2.43979	GSTM5
0.0116	2.65434	GTDC1
0.0479	1.00053	GTPBP1
0.00178	3.40288	GTSF1L
0.0138	1.82259	GUCA1C
0.0077	3.17916	GUCY1A3
0.0113	4.18871	GXYLT2
0.000811	1.89276	GZMK
0.00273	4.25463	H6PD
0.0295	1.36874	HAUS6
0.0005	1.63951	HAUS8
0.00231	1.59568	HBA1
0.00704	1.33924	HBA2
0.0018	1.843	HBB
0.0374	4.27608	HBD
0.0342	2.00021	HBE1
0.0391	2.73826	HDAC7
0.0137	2.13079	HDGFRP2
0.000517	2.83371	HHIP
0.0427	2.43904	HHLA1
0.0348	1.69746	HIST1H3J
0.00954	3.13738	HIST2H2BF
0.03	1.21919	HIST3H3
0.0054	4.71969	HIST4H4
2.35e-10	10.0367	HLA-C
7.08e-05	15.2121	HMGB4
2.32e-05	1.24377	HMGN1
0.0143	1.39563	HNF4A
0.000881	2.67418	HNRNPA1
0.0388	1.75213	HNRNPAB
0.032	3.55068	HOPX
0.0191	1.92641	HORMAD2
0.0193	2.41161	HOXA11-AS
0.0312	1.92751	HPS4
0.0336	3.00069	HPVC1
0.00111	4.94099	HS6ST2
0.022	2.67502	HSDL1
0.00315	2.40669	HSPA12A
0.000353	2.5794	HSPB6
0.0142	1.49913	HTATSF1
0.0417	1.7721	HUS1B
0.0107	1.56353	HYLS1
0.0422	2.2244	IARS
0.0465	1.74998	ICA1
0.000701	2.567	ID1
0.0319	1.3192	IER3
0.023	1.86901	IER5L
0.00334	4.84754	IFIT1B
1.34e-05	4.10123	IFIT5
3.89e-05	4.87805	IFNA8
0.0257	3.24935	IFNW1
0.00485	4.43661	IGSF10
0.0328	1.56993	IKZF1
0.0383	3.31008	IKZF2
0.021	3.50821	IL17RA
0.00169	3.18036	IL20RB
0.0311	1.85866	IL25
0.00593	2.16225	IL2RA
0.00063	1.77308	IL32
0.0376	2.36451	IL6
0.00208	1.955	IMPDH1
0.0172	5.02437	INHBA
0.0152	1.24013	INSRR
0.0385	2.23163	INTS6L
0.0316	1.21649	IP6K2
0.025	3.18617	IQCJ
0.00142	5.55286	ISM2
0.0255	5.12986	ISPD
0.0278	1.11923	ITGA6
0.00638	4.2601	ITGB6
0.0334	1.70681	ITIH5
0.000149	2.09696	ITPR3
0.00345	1.1247	IWS1
0.0112	1.29654	JAK1
0.00126	5.87237	JAKMIP1
0.00208	2.87755	JAM2
0.00785	1.85039	KANK2
0.00141	5.01664	KATNAL1
0.0186	2.57561	KCNA7
0.0416	1.19181	KCNAB1
0.0141	4.93547	KCNH1
0.00616	3.47082	KCNH5
0.012	1.75834	KCNIP4-IT1
0.036	2.11541	KCNK2
0.00923	1.55188	KDM5C
0.0142	1.1129	KEAP1
0.000293	1.65231	KIAA0100
0.0112	1.13001	KIF1BP
0.0424	2.07561	KIR2DL5B
0.0332	2.58706	KIR2DS3
0.0339	1.14654	KIT
0.0277	2.14994	KLHL38
0.0319	2.51438	KRT17P5
0.00504	6.07384	KRT25
0.0347	1.96937	KRTAP13-1
0.0357	1.83679	KRTAP2-2
0.045	4.3406	KRTAP4-3
0.00122	2.6985	KSR2
0.00124	1.30595	KTI12
0.0493	1.5267	L3MBTL3
0.000782	1.00658	LAD1
0.0293	2.45401	LAIR2
0.039	1.97009	LAMA1
0.0277	4.02729	LAMA2
0.0245	1.92074	LAMP5
0.0349	1.02833	LAMTOR3
0.0103	3.32376	LANCL3
0.00251	2.94157	LBX1
0.0351	2.84506	LCE1B
0.0171	3.42781	LCE6A
0.000705	5.55541	LCT
0.0443	1.69721	LDB3
0.0197	1.59282	LDLRAD2
0.0201	1.30873	LEMD2
0.0289	1.89772	LEXM
0.00112	1.48022	LGALS3
0.016	3.1987	LGALS9B
0.0241	2.43539	LGR6
0.0242	1.14001	LHX6
0.00655	3.63068	LILRA6
0.00227	1.15269	LILRB5
0.00947	2.3897	LINC00152
0.00726	1.14032	LINC00339
0.0306	2.5684	LINC00473
0.0126	1.50678	LINC00476
0.000209	3.73179	LINC00520
0.00024	5.41124	LINC00689
0.00285	2.36877	LINC00950
0.00728	2.04745	LINC00997
0.00684	4.18151	LIX1L
6.37e-06	3.74355	LOC100128164
0.00289	2.26814	LOC100130872
0.0156	1.21554	LOC100419583
0.00035	2.82474	LOC100652930
0.0421	1.24842	LOC101927635
0.00125	3.26257	LOC101929288
0.00256	1.63878	LOC220729
0.0466	1.85976	LOC285147
0.0241	3.07964	LOC286254
0.00768	1.83445	LOC401463
0.0172	1.32366	LOC440895
0.0149	1.03006	LOC641367
0.0272	1.93636	LOC643802
0.0416	1.12339	LOXL3
0.0164	3.27649	LPCAT4
0.00881	4.04788	LRFN4
0.0491	1.01333	LRIG2
0.00744	2.00571	LRIT1
0.0125	3.53162	LRRC14B
0.00425	2.32572	LRRC37A3
0.0235	1.75459	LRRC40
0.00767	1.38757	LRRC45
0.0432	1.45722	LRRC46
0.000732	4.15459	LRRC69
0.0306	1.78293	LRRC74A
0.000299	2.57911	LSMEM1
0.00931	4.58641	LSP1
0.000156	4.62506	LTBP1
3.11e-05	7.44312	LTC4S
0.00222	1.97935	LY9
0.00435	2.94946	LYPD2
0.0357	1.05381	LYVE1
0.0011	2.21858	LYZ
0.00205	3.04687	MACROD2
0.0353	1.92603	MAD1L1
0.0443	1.13771	MAD2L1BP
0.0389	1.94567	MADD
0.00178	2.1712	MAGEA1
0.00325	4.89666	MAGEC3
0.0428	1.49826	MAGIX
0.0132	3.13882	MAJIN
0.0101	1.94651	MAP2
0.0157	1.9928	MAP2K3
0.000855	1.70855	MAP3K2
0.0161	1.52886	MAP3K8
0.0246	1.1706	MAP4K3
0.00492	2.41117	MAP6
0.0255	3.89563	MAPK8IP3
0.0238	2.74397	MAPT
0.000342	2.8012	MBD2
0.00358	1.6476	MBD3L3
0.00376	2.69292	MBD3L5
0.0293	2.78695	MCM7
0.0275	1.01539	MCUB
0.0155	4.0248	MDK
0.0317	1.23865	MED8
0.0238	1.69656	MEIS2
0.00262	4.13629	METTL1
0.00508	4.11391	METTL10
0.00463	2.79278	MFAP3L
0.0315	2.18681	MFSD8
0.0102	1.61829	MGC72080
0.0107	2.44995	MID1
0.0404	1.0364	MID1IP1
0.0316	1.14196	MINCR
0.0278	1.37797	MIR122
0.0122	4.07428	MIR1298
0.00284	4.21754	MIR1301
0.00662	5.52546	MIR141
0.026	1.79997	MIR152
0.0293	4.03963	MIR187
0.0024	4.66934	MIR196A2
0.0294	4.76463	MIR2053
0.00538	4.46878	MIR26B
0.0459	2.58021	MIR30C2
0.000201	3.19757	MIR339
0.0102	2.57653	MIR34A
2.8e-05	4.58155	MIR361
0.0373	2.80706	MIR412
0.0498	3.84477	MIR424
0.0268	1.84295	MIR450B
0.00922	2.19847	MIR503
0.0311	5.15837	MIR520H
0.00526	4.56815	MIR526A2
0.0305	1.60936	MIR578
0.0169	2.86971	MIR609
0.0349	1.33924	MIR611
0.0449	3.64671	MIR634
0.00278	2.71107	MIR637
0.000154	2.346	MIR655
0.0234	3.52379	MIR659
0.0174	1.87514	MIR660
0.00376	3.22458	MIR889
0.00193	7.58982	MIR99A
0.036	1.07073	MIRLET7F1
0.00324	3.22758	MKKS
0.00653	1.05567	MMD
0.00956	2.4405	MNS1
0.00202	3.18924	MOBP
0.000885	1.32891	MOCS2
0.00195	6.76256	MOXD1
0.00463	1.13487	MRGPRF
0.00242	1.30774	MRM1
0.00336	1.52927	MRPL47
0.0212	2.25173	MRPS12
0.00277	3.52679	MRVI1
0.0479	2.61464	MS4A1
0.0384	1.5335	MS4A13
0.00234	1.04985	MS4A7
0.000524	5.90062	MSGN1
0.00834	7.1031	MSI2
0.00456	1.77438	MSR1
0.00301	1.6933	MSS51
5.27e-07	6.0884	MTERF1
0.0266	5.30172	MTG1
0.0307	2.34846	MTHFD2
0.011	1.95822	MTUS2
0.00123	1.65116	MUC1
0.0145	1.40184	MXD1
0.0297	2.60161	MXI1
0.00581	1.67516	MXRA7
0.0203	2.63982	MYH7B
0.0308	2.93588	MYL1
0.0027	3.10783	MYL7
0.0361	1.29183	MYO5C
0.00276	2.28838	MYOD1
0.0148	2.26474	MYOM2
0.000622	3.0138	MYPN
0.00257	1.85609	NAA30
0.00317	1.53101	NAA35
0.0162	1.25801	NABP2
0.00543	1.93526	NAIF1
0.000184	4.18392	NAMA
0.00299	1.06687	NAMPT
0.0322	2.07766	NAT1
0.0104	2.63629	NBL1
0.00238	2.15574	NBN
0.0259	2.03131	NBPF1
0.00121	1.48921	NBPF3
2.23e-05	1.90141	NCBP2
0.0373	1.869	NCEH1
2.38e-05	3.07512	NCF1
0.00656	3.4012	NCMAP
0.00535	2.10924	NCOA3
0.0395	2.3797	NECTIN1
0.0262	1.24812	NEDD9
0.0154	1.80987	NELL1
0.0285	2.02499	NEMP1
0.00647	2.1934	NEUROD4
0.0132	2.96935	NF2
0.00765	2.92779	NFAT5
0.0196	1.18457	NFATC1
0.0016	8.82129	NFYA
0.0114	1.99477	NHS
0.0325	1.60053	NKX2-8
0.0359	2.32691	NLRP1
0.00444	3.07576	NMS
0.000513	1.295	NOL12
0.0444	1.64833	NOL3
0.0285	1.96558	NOMO2
0.00788	1.86766	NOS2
0.0135	1.81744	NPAS3
0.00206	1.65814	NPC1
0.00656	1.85522	NPHP1
0.018	1.68334	NPHP4
0.00337	3.03778	NPTX1
0.0337	1.1471	NR1I2
0.000306	2.96219	NRL
0.000589	3.29223	NRN1
0.0164	1.58897	NRXN2
0.00256	2.33125	NSL1
0.0088	1.37389	NUAK2
0.0073	2.50129	NUDT1
0.018	3.99585	NUP35
0.0145	1.67328	NUP50
0.0161	2.34558	OAS3
0.000113	4.76998	OBP2B
0.000992	3.69189	ODF2
0.0043	1.72258	OGFOD3
0.0425	2.25525	ONECUT2
0.0242	3.08148	OR10H5
0.00981	3.35172	OR13C8
0.0152	2.3349	OR1N1
0.0356	3.36271	OR2A12
0.003	2.9382	OR2D2
0.00244	2.60037	OR2J3
0.0322	3.03892	OR2M4
0.029	1.63599	OR4B1
0.00192	2.20259	OR4C15
0.00158	5.06279	OR4D2
0.00145	2.29186	OR4S1
0.0448	2.61655	OR5H2
0.00188	4.09637	OR5H6
0.0223	1.67676	OR5L1
1.4e-06	10.2948	OR5M3
0.00978	3.44598	OR6A2
0.0224	2.95496	OR6C2
0.0229	4.00714	OR8G1
0.0134	2.10492	OSBPL6
0.000296	2.35701	OSBPL7
0.00435	2.38305	OSCAR
0.0126	2.32982	OSCP1
0.0147	1.20812	OSGEPL1
0.0471	2.14375	OTOGL
0.00652	1.55756	OXTR
0.0353	3.3757	P2RX2
0.039	2.50017	P2RY10
0.0148	1.4848	PACRG-AS2
0.0138	3.83523	PADI4
0.000526	1.11008	PAG1
0.0406	2.06921	PAQR8
0.0192	1.07211	PARP8
0.0486	2.67052	PARVB
0.0103	1.14089	PARVG
0.0452	1.25109	PATJ
1.72e-06	8.00233	PAX2
0.0257	2.39171	PAX3
0.0039	4.61564	PAX8
0.00647	2.79049	PAXIP1-AS2
0.0409	1.98369	PCBP3
0.0379	1.45214	PCDH15
0.0387	1.1684	PCDHAC2
0.00996	2.59221	PCDHGA11
0.00966	2.00764	PCDHGA7
0.0049	2.255	PCDHGB6
0.0247	2.77315	PCGEM1
0.0265	2.20965	PCIF1
0.00449	2.96856	PCNA
0.0097	1.79323	PCSK6
0.00997	1.25416	PDE2A
0.000204	2.91388	PDE6A
0.00614	3.98212	PDE7A
1.17e-05	6.6044	PDHA2
0.00578	3.3597	PDPN
0.0125	1.13642	PDXK
0.0499	2.30412	PDZRN4
0.0014	2.42874	PEG10
0.00447	2.83335	PELI1
0.033	1.8232	PEX5L
0.0239	2.90087	PGBD4
0.000968	3.66791	PGPEP1
0.00329	1.32838	PGS1
0.0216	1.27742	PHF12
0.0126	1.32686	PHLDA1
0.000367	3.18162	PHLPP2
0.0479	1.33408	PI4K2A
0.0221	3.38349	PIGN
0.00277	4.64197	PIK3CG
5.09e-05	2.30371	PIP5K1C
0.00302	5.23947	PKD1L2
0.00898	2.9585	PKLR
0.0186	1.04166	PKM
0.00516	2.54229	PKMYT1
0.000239	1.70844	PKNOX1
0.043	2.12078	PLAC8L1
0.0458	1.0259	PLAC9
0.00239	2.63829	PLEKHG5
0.0219	2.38064	PLET1
0.0107	1.38707	PLLP
0.042	1.59104	PLPP5
0.0172	1.12906	PLPP6
0.0473	2.36669	PLPPR4
0.00172	1.28179	PLTP
0.0251	2.00086	PLXNB2
0.0151	1.14348	PMS1
0.0205	1.59432	PNMA2
0.0259	1.12267	PODXL
0.0351	3.73833	POLD3
0.0337	1.15299	POLQ
0.00707	3.35652	POLR2M
0.0385	1.6833	POT1
0.00238	3.97349	POTEA
0.0158	3.56589	POU4F1
0.0231	1.42295	POU5F1
8.48e-06	2.39176	PP7080
0.0354	1.31031	PPBP
0.000789	3.0729	PPCDC
0.00529	2.54757	PPFIA1
0.014	1.04407	PPFIBP1
0.00138	1.98944	PPM1A
0.0443	1.34011	PPP1R1C
0.0145	1.80158	PPP1R2P9
0.0324	2.31458	PPP1R3B
0.00352	2.33617	PPP1R9A
0.0351	1.83967	PRAME
0.0325	2.834	PRAMEF17
0.00766	3.78096	PRC1
0.015	1.18273	PREB
0.0277	2.61146	PRELP
0.0365	2.51929	PRKACB
0.00496	3.08273	PRKAR1B
0.00659	3.21627	PRKD1
0.0224	1.09491	PRMT2
0.00168	1.07926	PROZ
0.000411	2.24758	PRPF4B
0.000242	7.98112	PRPH
0.0155	2.73169	PRRT2
0.0164	1.1833	PRSS23
0.0322	3.15902	PRTG
0.0103	1.04993	PSEN1
0.0091	3.95701	PSG1
0.0286	2.04024	PSG4
0.0487	1.8312	PSMB9
0.0245	1.04331	PSMC4
0.00766	1.63231	PSME3
0.0307	1.85113	PSMG3
0.000609	1.11461	PTGR1
0.00812	2.20794	PUDP
0.00197	4.28239	PWAR4
0.000341	2.661	PYY2
0.0225	1.56466	QTRT2
0.0286	1.77058	RAB11FIP5
0.0458	1.35153	RAB25
0.00327	1.5933	RAB27A
0.000277	1.83377	RAB34
0.00245	1.91497	RAB37
0.0332	1.64421	RABL3
0.00631	2.30634	RAD21-AS1
0.00552	3.74491	RAD51AP2
0.018	2.03187	RAD51D
0.00271	5.5921	RALYL
0.0327	1.21344	RAP1A
0.0044	1.03905	RAP1GDS1
0.0373	3.08831	RASSF10
0.0347	1.03733	RASSF2
0.00333	1.12502	RAVER1
0.00171	1.81188	RBBP5
0.0129	1.54387	RBFA
8.05e-06	2.53891	RBM18
0.00046	2.5271	RBM24
0.00888	1.04877	RBM4
0.018	1.95984	RBMS3
0.00237	6.12409	RBMY1A1
0.0468	1.26021	RBMY2EP
0.0449	1.9977	RBMY3AP
0.0476	1.21909	RC3H2
0.00799	3.90522	RCC1
0.00829	1.70689	RCCD1
0.00392	1.26888	RECQL5
0.0499	1.24593	RELN
0.00514	3.09331	RFX6
0.0197	4.04556	RGPD5
0.00206	3.93906	RGS11
0.00368	2.76088	RGS12
0.0408	1.45563	RGS18
0.0159	1.50844	RHOJ
0.000488	1.87577	RIOK1
0.00109	3.54942	RIT1
0.0194	2.45954	RMND5B
0.00613	1.88442	RNASE1
0.0302	1.89189	RNASE6
0.000638	1.48359	RND2
0.00401	1.65036	RNF115
0.0469	2.60169	RNF148
0.00515	3.29956	RNF41
0.00627	5.97828	ROR2
0.00704	1.81894	RORC
0.00585	1.27266	RPIA
0.0167	1.67308	RPL23AP53
0.0326	1.09888	RPL34
0.0016	1.42342	RPLP0P2
0.047	3.2439	RPP14
0.0207	1.0629	RPS15
0.000242	1.41631	RPS23
0.0146	1.09466	RPS7
0.0423	2.31374	RRH
0.038	2.78309	RSPH10B
0.0478	3.37917	RSPH4A
0.0491	3.38472	RSRC1
0.0141	2.29756	RUFY1
0.0471	1.39136	S100A9
0.0396	1.51484	S1PR3
0.0425	1.97828	S1PR5
0.0199	1.81305	SAA1
0.00548	1.21649	SCAF4
0.0451	2.50523	SCFD1
0.0133	2.46757	SCG3
0.00553	3.29761	SCIN
0.0264	1.7722	SCN3B
0.00449	1.40916	SCUBE1
0.00865	1.30003	SEC14L3
0.00196	2.37418	SELE
0.0303	1.29524	SEMA4D
0.0354	2.66248	SEZ6L2
0.00405	1.88113	SF3B3
0.0209	1.44418	SFTA2
0.0254	2.7997	SGCD
0.0227	1.02483	SGK1
0.0024	2.45799	SGK2
0.00531	4.55112	SGTB
0.0328	1.28072	SH3BGR
0.0429	2.63006	SH3KBP1
0.0151	1.05073	SHE
3.36e-05	4.69082	SHISA8
0.019	1.12871	SIMC1
0.00521	1.16428	SIRPA
0.00255	4.12411	SIRPG
0.00629	1.48499	SIRT3
0.00683	5.51146	SKA2
0.00135	1.5935	SLC12A2
0.0228	1.46921	SLC12A4
0.0423	1.04672	SLC16A7
0.00829	1.39774	SLC16A9
0.0253	1.37866	SLC1A1
0.00262	3.0357	SLC22A12
0.0346	2.27588	SLC22A4
0.00102	2.72543	SLC22A5
0.0376	1.01631	SLC22A7
5.43e-05	1.87032	SLC25A33
0.0142	4.50405	SLC26A3
0.0162	2.42837	SLC26A5
0.00351	2.35249	SLC2A11
0.013	2.93926	SLC43A2
0.0255	2.03722	SLC45A2
0.0146	3.2011	SLC45A4
0.00644	3.83697	SLC4A10
0.0382	2.88505	SLC52A1
0.0112	2.88843	SLC5A10
0.0131	1.85102	SLC5A12
0.0381	3.14765	SLC7A6
0.0405	1.22634	SLC7A8
0.00332	2.10828	SLC9A4
0.0119	4.18149	SLCO3A1
0.0334	1.45895	SLF1
0.0328	1.56314	SMPD2
0.0004	1.36775	SMYD4
0.0131	1.49259	SNAI2
0.0087	3.13327	SNORA50A
0.0155	1.88202	SNORA69
0.0349	1.42341	SNORA7A
0.00282	1.82737	SNORA81
0.0441	2.03018	SNORD113-4
0.00496	6.56517	SNORD114-29
0.0138	1.68768	SNORD1C
0.0307	1.10474	SNORD57
0.0151	1.83548	SNORD66
0.00989	4.01226	SNORD70
0.0472	3.39526	SNRNP48
0.00305	2.52687	SNRPN
0.00586	1.17796	SNX30
0.00488	4.60966	SORBS1
0.000441	4.30562	SORCS1
0.0135	2.37141	SOWAHA
0.011	2.13582	SOX11
0.00759	1.28321	SOX7
0.0149	2.01942	SP100
0.00133	2.45612	SPA17
0.0305	1.56804	SPAG9
0.00684	3.07249	SPATA31D1
0.0331	1.73049	SPDYA
0.0128	1.56213	SPDYE2
0.0189	2.14232	SPEF2
0.0049	1.25572	SPI1
0.000221	1.50676	SPIN3
0.0253	1.24858	SPINK9
0.00923	3.39057	SPINT4
0.00121	2.56664	SPO11
0.0316	1.71955	SPOCD1
7.39e-06	1.75096	SPOCK2
0.0405	5.20182	SPRR2D
0.0112	1.58971	SPSB1
0.00245	1.94253	SPTA1
0.0315	1.25032	SPTSSB
0.0265	1.40593	SRC
0.0346	1.06972	SRD5A3
0.000139	1.47862	SRGN
0.00252	2.32114	SRRD
0.0342	1.66852	SRRM2-AS1
0.00516	1.36414	ST13P4
1.13e-06	5.28598	ST6GALNAC3
0.00271	1.25895	ST6GALNAC4
0.016	3.04757	ST7-AS2
0.0106	1.59886	STAG1
0.000359	1.57347	STAMBPL1
0.00865	1.35263	STT3B
0.0463	2.44914	STX1B
0.0381	3.29324	SUPT20H
0.0168	1.32319	SUSD6
0.0446	1.65663	SVEP1
0.00427	2.87321	SYNGR1
0.00237	4.10387	SYNPO2L
0.0199	1.09589	SYT15
0.000644	1.18966	SYT7
0.0167	3.15215	TAF1
0.00835	2.36481	TAF1A
0.0464	1.8116	TAGLN3
0.0248	1.47202	TANGO2
0.000434	3.29524	TANGO6
0.013	2.22002	TARBP1
0.0391	1.50077	TBC1D19
0.0287	2.39985	TBX18
0.0288	1.59827	TBX2
0.0355	3.36072	TCEAL4
0.0499	3.55927	TDP1
0.018	1.00678	TEFM
0.00547	2.17411	TENM3
0.00248	2.12961	TEPP
0.0276	3.17533	TES
0.000118	9.20383	TEX101
0.0355	1.71769	TFEC
0.0101	3.1046	TGFBR3L
0.000141	5.80047	THADA
0.0115	1.34764	THAP2
0.00286	2.15029	THAP7
4.25e-05	1.93886	THBS1
0.0246	1.85325	THOC3
0.025	1.29517	THUMPD3
0.0043	1.93712	TIGD7
0.0468	2.89263	TIMD4
0.00102	1.03405	TIMP1
0.00826	1.23383	TIPRL
0.0491	2.27249	TLDC1
0.00276	1.71779	TLR3
0.0053	1.89222	TM2D2
0.00446	1.0042	TMEM159
0.018	1.71755	TMEM199
0.0177	1.90016	TMEM204
0.00045	2.83464	TMEM220
0.027	1.83922	TMEM221
0.0181	3.21466	TMEM242
0.0239	4.12905	TMEM268
0.000261	1.53515	TMEM41A
0.0183	2.57951	TMEM98
0.0232	3.01842	TMPO-AS1
3.7e-05	2.62376	TMPRSS2
0.0275	1.60197	TMPRSS7
3.76e-06	3.28928	TNC
0.00524	2.44969	TNFSF4
0.0226	3.6299	TNIK
0.00053	2.15538	TNK1
0.0421	1.77799	TOR1AIP2
0.000559	3.30834	TOR3A
0.0451	1.11268	TOX3
0.0133	5.04893	TP53AIP1
0.03	3.84297	TP53I11
0.000745	3.10875	TP63
0.0199	4.30535	TPCN1
0.00817	5.28442	TPTE
1.01e-05	3.04703	TRAF3
0.0302	5.70029	TRAPPC10
0.018	1.3517	TRAPPC13
0.0377	4.1593	TRAPPC2
0.0103	1.57486	TRAPPC9
0.00169	1.48689	TRIB3
0.00521	2.00065	TRIM49C
0.00694	1.61082	TRIM50
0.0271	1.85476	TRIM60
0.0103	1.36416	TRMT12
0.0281	1.79479	TROVE2
0.0139	1.61292	TSC22D2
0.000231	1.33489	TSEN15
0.00168	3.75449	TSHZ3
0.019	1.42381	TSPAN13
8.06e-05	8.22296	TSPO2
0.00272	2.12896	TSPYL2
0.00252	4.9509	TTC21B
0.0199	1.27909	TTLL6
0.0492	1.82381	TTTY17A
0.00119	1.16469	TUBA1A
0.0447	1.03937	TUBA1C
0.00293	1.2631	TUBA3D
0.016	5.37635	TVP23A
0.00112	1.16647	TXNIP
0.0357	2.10033	U2AF2
0.000131	1.97188	UBA3
0.0087	2.30575	UBA5
0.00252	2.14183	UBD
0.0187	3.60446	UBE2K
0.0466	1.08835	UBE2Q2P1
0.00173	1.27579	UBE3B
0.0329	1.97784	UBOX5
0.00517	2.5821	UBXN8
5.84e-05	9.2178	UCP3
0.00213	1.50777	UGT1A7
0.0232	1.03584	UGT2A3
0.000427	1.28799	UHRF1BP1
0.00352	3.83762	UNC45A
0.00222	1.22421	UPF3B
0.0184	1.63018	UPRT
0.0393	1.08418	URB2
0.00328	2.0714	USP17L28
0.00558	2.10095	USP17L30
0.0205	1.30743	USP18
0.00643	1.87858	USP32P2
0.019	1.16342	USP9X
0.039	1.59483	UTP20
0.00938	2.63454	UTY
0.018	1.01045	VIM
0.00234	1.3033	VIMP
0.0316	1.05391	VNN3
0.0121	2.09502	VPS13B
0.0359	1.50108	VRK1
0.0366	1.08439	VRK3
0.000279	1.92272	VSIG2
0.00469	1.37259	VWF
0.038	1.87833	WASH7P
0.0182	2.7673	WBP11
0.0372	1.70703	WBSCR28
0.015	2.52539	WDR1
0.00666	1.22065	WDR11
6e-06	2.76097	WDR20
0.0411	3.04402	WDR38
0.000193	1.64585	WDR41
0.0409	1.92695	WDR49
0.0141	1.9029	WDR54
0.0171	2.94517	WFIKKN1
0.0157	4.0468	WHAMM
0.000793	4.54392	WHAMMP2
1.05e-05	4.93067	WHAMMP3
0.0225	1.41018	WHRN
0.0112	2.05598	WNK3
0.00294	1.93368	WNT2
0.0177	3.18054	WNT8B
0.0258	1.13633	WRN
0.00113	2.89609	WSCD2
0.0288	1.94329	WT1-AS
1.59e-05	6.12335	XGY2
0.0324	3.38982	XIST
0.0138	1.1556	XKR6
0.022	2.85775	XPR1
0.0279	1.07412	XRCC5
0.00531	2.35278	XYLT1
0.037	1.02357	YAF2
0.0191	2.10244	YY2
6.08e-05	2.96514	ZBBX
9.5e-06	2.32944	ZBTB17
0.000211	5.07866	ZBTB3
0.00582	1.47852	ZC2HC1A
3.72e-06	5.49894	ZDHHC11
0.00182	1.39008	ZDHHC23
0.0438	2.62671	ZDHHC9
0.014	1.0024	ZFAND3
0.0411	2.79161	ZFHX4
0.0246	1.39128	ZFP30
0.0478	2.73567	ZFP64
0.000594	2.65884	ZIC2
0.0271	1.21011	ZKSCAN7
0.0127	1.165	ZMAT5
0.00389	3.30541	ZMYND19
0.0442	2.45137	ZMYND8
0.0464	1.55178	ZNF124
0.0297	2.94951	ZNF136
0.00113	1.17475	ZNF195
0.002	1.00462	ZNF217
0.0342	1.37368	ZNF229
0.0279	1.33307	ZNF234
0.0342	1.77074	ZNF24
0.0393	3.1096	ZNF292
0.00148	4.02744	ZNF296
0.0391	2.39727	ZNF3
0.0231	1.72536	ZNF302
0.0357	1.38789	ZNF326
0.00678	1.05838	ZNF33B
0.00724	2.8202	ZNF37A
0.00288	1.47433	ZNF420
0.00567	4.58517	ZNF438
0.00146	2.6199	ZNF473
0.00378	5.81135	ZNF48
0.00329	5.55551	ZNF483
0.0214	3.07931	ZNF487
0.00731	2.73311	ZNF493
0.00341	1.21229	ZNF500
0.0341	3.11152	ZNF534
7.92e-06	6.42201	ZNF544
0.03	1.06089	ZNF571
0.0143	1.19348	ZNF585A
0.0148	2.28657	ZNF609
0.0297	1.00101	ZNF618
0.00663	2.24459	ZNF658B
0.0246	1.65927	ZNF688
0.00121	1.13424	ZNF706
0.000136	5.45765	ZNF727
0.0153	2.18678	ZNF737
0.0282	3.50982	ZNF761
0.0277	2.90719	ZNF778
0.00805	3.79378	ZNF782
0.0402	4.83674	ZNF789
0.0163	1.81358	ZNF815P
0.0035	2.14134	ZNF816
0.0168	2.01927	ZNF83
0.00114	3.23973	ZNF837
0.0437	1.76142	ZNF846
0.0319	2.81042	ZNF92
0.0187	1.24793	ZPBP
0.0107	2.76936	ZXDA

## Sheet: down regulated
P.Value	logFC	Gene.symbol
0.0201	-1.58245	ACVR1B
0.00393	-1.45014	ADAM3A
0.0363	-1.70507	ADAMTS5
0.0122	-1.59638	ADAMTSL1
0.00352	-1.69933	ADIRF
0.0434	-1.19159	ALDH1L2
0.0168	-2.05225	ALDH3B2
0.00579	-1.63866	ALOX12P2
0.0329	-1.03244	APBA1
0.0449	-1.23137	APOBEC3F
0.0148	-1.03182	ARHGEF37
0.0264	-2.647	ARL4C
0.0286	-2.21252	ARL6
0.0241	-1.07545	ARPC2
0.0196	-3.01792	ASB15
0.0297	-2.11159	ASIC1
0.0322	-2.4369	ASPHD1
0.00931	-1.94433	ASXL3
0.0478	-1.35844	ATE1
0.0248	-1.39012	ATF3
0.028	-1.02644	ATP11A
0.0285	-3.94598	ATP8B3
0.0448	-2.58464	ATXN3L
0.0389	-1.77465	BANF2
0.0445	-3.35326	BBS7
0.0059	-1.72379	BHLHA15
0.0339	-2.80733	BZW1
0.00456	-1.36409	C1orf186
0.0268	-1.35444	C2orf27A
0.0114	-1.02141	C2orf57
0.0276	-3.42575	C2orf81
0.0343	-2.42902	C9orf84
0.00119	-1.21131	CA9
0.0155	-1.08587	CABP5
0.00854	-2.40308	CACYBP
0.0366	-2.92145	CAPN14
0.0381	-1.55176	CBFA2T3
0.0176	-1.80709	CBX2
0.0381	-1.3319	CBX5
0.0334	-2.95421	CCDC102B
0.038	-1.46043	CCDC105
0.0379	-2.02337	CCNB2
0.0445	-2.84042	CCNI2
0.0225	-1.01098	CDA
0.0481	-1.95797	CDKN2A
0.0344	-1.51233	CFAP99
0.0385	-1.10363	CGB8
0.01	-1.20847	CLCN5
0.0369	-1.38332	CLNK
0.0324	-1.31457	CLUAP1
0.000123	-1.12286	CMC2
0.0419	-2.44318	COL10A1
0.0224	-1.70064	COL8A1
0.0333	-1.15884	CPEB2
0.00207	-1.05129	CR1
0.0265	-1.19659	CTRC
0.0321	-2.18489	CXADRP3
0.03	-1.08587	DCD
0.0205	-1.31838	DCUN1D4
0.00294	-2.03034	DFFB
0.0451	-1.9175	DFNB59
0.0274	-1.10974	DIRAS2
0.0126	-1.02341	DIRAS3
0.0381	-1.65345	DLG5-AS1
0.0138	-1.02387	DNA2
0.0331	-1.53048	DNAH2
0.0498	-2.65108	DNAJC28
0.0231	-1.86678	DND1
0.015	-2.62073	DPF3
0.0386	-1.43025	DPRXP4
0.0058	-1.37735	DUSP15
0.00966	-2.37477	EIF4G1
0.0124	-1.72811	EMX2OS
0.0082	-1.4087	ENTPD8
0.0179	-1.85305	EPB42
0.0172	-1.09412	ERI3
0.0128	-1.9944	ERVFRD-1
0.0353	-1.83306	ESRRB
0.0379	-5.02607	ETV1
0.0345	-2.77044	ETV3L
0.00384	-1.36328	ETV7
0.0132	-1.40972	F2RL3
0.0429	-1.32418	F7
0.00391	-2.94342	FAM171B
0.00975	-2.57402	FAM175A
0.0044	-1.29181	FAM184A
6.26e-05	-1.25596	FAM219A
0.044	-1.23314	FAM26D
0.0486	-1.0829	FBXL18
0.032	-1.87555	FCRL3
0.0226	-1.27323	FEN1
0.0167	-1.40875	FEZ1
0.0284	-1.1095	FGD2
0.0133	-1.47205	FGFR1
0.0426	-4.66046	FGFR2
0.0373	-1.33715	FLYWCH2
0.0115	-1.12312	FOXD4
0.041	-1.39122	FOXE3
0.0158	-1.13506	FOXM1
0.00995	-1.61974	FRA10AC1
0.038	-2.16674	FSHR
0.0486	-4.00235	GABRA2
0.0272	-1.9582	GABRA5
0.0374	-1.54122	GABRG3
0.0425	-2.11857	GAGE12D
0.0473	-2.31615	GAGE8
0.00134	-1.18188	GDAP1L1
0.0348	-2.7138	GFI1
0.0443	-1.0592	GLOD5
0.00722	-1.70339	GNA12
0.02	-1.43714	GOLM1
0.025	-1.75487	GPR18
0.0274	-1.76609	GRB14
0.0484	-2.21335	GRB7
0.0493	-1.52362	GREB1
0.0414	-2.10026	GTF3C4
0.0336	-1.90983	GUCY2D
0.00553	-1.02165	HAUS4
0.041	-1.82864	HDGFL1
0.00436	-6.22901	HGH1
0.0361	-2.21665	HIST1H2AH
0.0408	-1.98152	HOXA3
0.0175	-2.0819	HPN
0.0415	-1.0121	HS3ST6
0.00937	-1.57402	HUS1
0.0317	-2.27179	IFNK
0.00334	-1.00775	IGF2BP1
0.0267	-1.24133	IGFBP2
0.00694	-1.41868	IGFL4
0.0338	-1.05271	IKBKE
0.00683	-2.03886	IL21
0.0258	-1.64272	IL9
0.0135	-3.36323	INPP4A
0.0407	-1.25613	KANSL1L
0.0419	-1.0331	KAZN
0.0229	-2.1094	KCNAB3
0.031	-1.98067	KCNH7
0.0471	-1.20792	KCNK7
0.0373	-1.72113	KCNK9
0.0338	-3.54679	KCNMB3
0.035	-2.56318	KIAA0895L
0.00972	-1.18086	KIAA1683
0.00734	-1.26722	KIF26B
0.0494	-1.27357	KLHL21
0.0366	-1.45747	KLK11
0.0459	-2.13934	KLLN
0.00589	-2.05325	KNL1
0.000648	-1.06015	KRT73
0.047	-1.1112	LAT
0.0217	-1.36986	LELP1
0.00326	-1.30061	LIMD2
0.032	-1.98849	LINC00052
0.0343	-1.42448	LINC00633
0.0478	-1.01268	LINC00672
0.0459	-1.90579	LINC00887
0.0278	-1.44114	LINC01072
0.0447	-2.31381	LINC01293
0.0427	-1.1379	LMNTD2
0.042	-2.52311	LMOD1
0.0136	-1.58304	LOC100131174
0.0158	-2.02326	LOC100133315
0.0295	-2.06047	LOC101926975
0.0469	-2.23322	LOC155060
0.0432	-2.14687	LOC283788
0.0287	-1.58841	LOC284933
0.00247	-1.88046	LOC285422
0.0265	-1.60594	LOC90768
0.0362	-1.27449	LRMP
0.0382	-2.44296	LRRC23
0.0281	-1.28339	LRRC26
0.0405	-1.41312	LRRC37A
0.0241	-1.66574	LURAP1
0.00284	-1.21473	LYZL1
0.0401	-1.08524	MAGI1
0.0112	-2.07619	MAPK8IP1
0.0155	-1.09106	MAS1
0.0428	-1.79656	MAT2B
0.0261	-1.96221	METTL9
0.046	-1.52029	MGAT5B
0.0191	-1.84192	MICA
0.0329	-1.98373	MIMT1
0.0416	-1.43135	MIR1226
0.0456	-2.19955	MIR1255A
0.025	-4.73447	MIR1282
0.0483	-1.24791	MIR192
0.0476	-1.86233	MIR196B
0.0239	-1.23707	MIR449C
0.0407	-1.71204	MIR563
0.0107	-1.35181	MIR574
0.0259	-1.69322	MIR581
0.0363	-2.04365	MIR631
0.0486	-2.8883	MIR668
0.0373	-1.00778	MITF
0.0065	-1.4513	MMP16
0.0475	-2.4464	MSMB
0.0227	-1.14877	MTFR1L
0.0388	-1.71247	MUC4
0.0472	-3.19675	MVB12B
0.0233	-1.07696	NAPSB
0.00943	-1.67295	NDC80
0.0345	-1.705	NEK11
0.0361	-1.04223	NEURL4
0.0327	-1.57413	NLRP8
0.0117	-1.45663	NOXO1
0.0094	-1.3775	NPEPPS
0.0394	-1.47391	NR5A2
0.0252	-1.77873	NTSR1
0.0454	-1.95724	NUDT19
0.0146	-1.88602	NXPE1
0.0462	-2.42443	NXPH1
0.00755	-5.21839	OC90
0.0327	-2.73704	OCLM
0.0384	-1.06171	OGDH
0.0181	-1.30586	OLA1
0.00542	-2.68382	OR13C3
0.0271	-2.26015	OR2A2
0.0308	-1.5923	OR2A9P
0.00301	-1.69012	OR2AG2
0.0194	-2.62026	OSBP2
0.0461	-1.61661	OTOP3
0.0021	-2.40471	P4HA1
0.0124	-1.54863	PA2G4P4
0.0438	-1.36729	PCDHB17P
0.00974	-2.9771	PCDHGB5
0.0397	-1.18495	PCYT1B
0.0129	-2.57304	PDE5A
0.0156	-2.11362	PDE9A
0.0461	-1.07675	PDGFRL
0.0422	-3.4108	PDLIM4
0.0183	-1.20819	PDX1
0.0353	-1.14222	PER3
0.0471	-1.91569	PGCP1
0.0309	-2.21777	PKD2L2
0.0282	-1.46298	PKDREJ
0.0321	-5.58002	PKP3
0.0397	-2.3474	PLA2G2E
0.0359	-1.31052	PLA2G6
0.00831	-2.02071	PLCB4
0.0204	-1.76892	PLGLA
0.0347	-1.2044	PNMA3
0.0169	-1.60252	POF1B
0.0196	-2.23818	POM121L1P
0.00398	-1.25247	POMGNT2
0.0233	-1.98214	PPM1K
0.0305	-1.26727	PRAMEF34P
0.0493	-1.48353	PRDM2
0.0495	-1.32517	PSTK
0.0093	-1.55337	PTER
0.0131	-2.6198	PTPN13
0.00136	-1.0284	PTPN7
0.0121	-1.42888	PTRH2
0.0216	-2.16425	RADIL
0.0442	-1.73796	RAET1G
0.0108	-1.0222	RAP2B
0.0215	-1.64578	RDH12
0.0336	-1.54673	RNF151
0.0448	-1.03262	RNF31
0.0436	-1.59613	RNU11
0.0352	-1.55995	RNU1-1
0.00474	-2.5086	RNU2-1
0.0408	-2.27873	RNU5A-1
0.0476	-1.90098	RNVU1-18
0.0443	-1.31835	RP9P
0.0219	-2.25207	RPL22L1
0.000367	-1.43057	RPL31P11
0.041	-2.09881	RPP30
0.045	-1.36878	RRN3P1
0.0491	-1.27942	RTBDN
0.00365	-1.02879	RWDD2B
0.0486	-1.96727	SCARNA1
0.0105	-1.66858	SCARNA18
0.0202	-1.01933	SCN3A
0.00945	-1.39221	SEC1P
0.0274	-2.35526	SELK
0.0239	-1.05381	SERF1B
0.00755	-1.27616	SH2D4A
0.0366	-1.68712	SH2D7
0.0311	-1.33583	SHISA2
0.0142	-4.74111	SHOX
0.0197	-2.54327	SIGLEC5
0.0473	-2.05845	SKP2
0.00037	-1.44874	SLC16A4
0.00932	-1.93223	SLC1A6
0.0206	-1.0018	SLC25A3P1
0.00543	-1.10485	SLC51A
0.00509	-2.28832	SLC9C1
0.0484	-1.77608	SMAP1
0.0372	-1.86409	SMOC1
0.0294	-1.54888	SMR3B
0.0089	-1.25342	SNORA62
0.0445	-1.27683	SNORD114-1
0.0137	-1.93028	SNORD114-11
0.00205	-2.22115	SNORD41
0.0273	-1.54494	SNORD56B
0.0272	-1.18039	SNORD91B
0.0476	-1.29716	SNORD96A
0.0113	-1.37122	SNX32
0.0254	-1.24077	SP8
0.0301	-1.54145	SPATA19
0.0226	-1.1797	SPINT1
0.0199	-1.34854	SPRED3
0.0197	-3.32516	STXBP1
0.0322	-1.0119	SULT2A1
0.0019	-1.19466	SULT2B1
0.0327	-1.186	SURF2
0.0316	-2.51165	TAS2R1
0.00639	-2.46148	TAS2R50
0.00885	-1.06332	TBC1D20
0.0192	-1.28512	TBX1
0.00205	-2.03837	TCF21
0.0312	-1.58292	TCF23
0.00533	-1.2106	TERF1
0.0463	-2.76723	THUMPD3-AS1
0.018	-1.18067	TLK2
0.0117	-1.41609	TMEM107
0.0448	-1.12075	TMEM151A
0.042	-1.27646	TMEM202
0.0185	-1.19113	TMEM50B
0.0358	-1.01164	TMOD3
0.017	-3.39007	TNFRSF18
0.0326	-1.62104	TNK2
0.00761	-3.01657	TPD52L3
0.0129	-1.71292	TRAPPC3L
0.0461	-1.2905	TRDN
0.0138	-1.35143	TRIM23
0.0254	-6.47398	TRIM71
0.0459	-2.62634	TRIOBP
0.00919	-1.35418	TRPV2
0.0313	-1.5436	TSPAN5
0.0155	-1.12602	TXNL4B
0.0221	-1.99045	UACA
0.0216	-1.83261	UNC13A
0.0363	-2.92403	USP17L24
0.0125	-3.27491	USP50
0.0267	-2.45605	USP51
0.0276	-2.08006	VPS13A-AS1
0.0105	-1.16266	VSIG10
0.0307	-1.69107	WASH3P
0.00141	-7.98061	WNT3A
0.00747	-1.08571	ZCCHC6
0.0363	-2.50704	ZNF117
0.00686	-1.2036	ZNF222
0.011	-1.2736	ZNF274
0.0173	-1.22722	ZNF28
0.0486	-2.46958	ZNF41
0.019	-2.11985	ZNF546
0.0311	-1.29073	ZNF580
0.0195	-3.32781	ZNF705D
0.0186	-1.80277	ZNF750
0.0228	-1.50287	ZNF836
