# Supplementary material for: Analysis of Differentially Expressed Genes That Aggravate Metabolic Diseases in Depression
Source: Life (Basel). 2021 Nov 7;11(11):1203. doi: 10.3390/life11111203 (PMC8620538; doi:10.3390/life11111203)
Supplement: Supplementary file 1 [file life-11-01203-s001.zip › Supplemental data 5.xlsx]

## Sheet: expression of 5 common DEGs
Gene.symbol	disease	P.Value	logFC
DIDO1	diabetes	0.0111	-1.1364
	depression	0.000795	-1.47
	obesity	0.788	-1.07756
	NASH	0.0482	1.02907
PRDM2	diabetes	0.0522	1.85119
	depression	0.0149	-1.11
	obesity	0.216	1.02863
	NASH	0.0493	-1.48353
CXCL1	diabetes	0.000582	3.20592
	depression	0.0239	2.48
	obesity	0.231	-1.44331
	NASH	0.0115	2.85371
PHLDA1	diabetes	0.00208	2.64334
	depression	0.0132	1.13
	obesity	0.29	-1.76729
	NASH	0.0126	1.32686
CDA	diabetes	0.00134	1.42111
	depression	0.0446	1.69
	obesity	0.191	-1.5054
	NASH	0.0225	-1.01098
