# Supplementary material for: Analysis of Differentially Expressed Genes That Aggravate Metabolic Diseases in Depression
Source: Life (Basel). 2021 Nov 7;11(11):1203. doi: 10.3390/life11111203 (PMC8620538; doi:10.3390/life11111203)
Supplement: Supplementary file 1 [file life-11-01203-s001.zip › Supplemental data 1.xlsx]

## Sheet: Sheet1
P.Value	logFC	Gene symbol
0.0039	-1.45	KDM2B
0.0122	-1.05	KIAA0319L
0.011	-0.833	OK/SW-CL.58
0.0253	-0.774	TNFRSF14
0.0369	-0.783	RBM14
0.00445	-0.878	ARHGAP17
1.38e-09	-2.61	HLA-B
0.00516	-1.8	TTN
0.000309	-1.27	PYCR2
0.0146	-0.876	FBXO17
0.00553	-0.82	GFM1
0.0421	-0.777	LOC101927770
0.0202	-0.62	FAAP20
0.0234	-0.824	EME2
0.0235	-1.32	LINC00937
0.00434	-1.97	ABHD17A
0.00621	-0.852	YEATS2
0.0169	-0.73	ZNF329
0.0436	-0.825	LOC649294
6.27e-05	-1.6	LOC285178
0.0245	-1.18	LOC100127972
0.0435	-1.27	SERF2-C15ORF63
0.00743	-1.08	LOC283140
0.0114	-1.46	CCDC88B
0.0103	-0.684	PCNX4
0.0185	-1.12	LOC100131053
0.0373	-1.25	SEC13
0.00797	-1.23	LOC100129572
0.0175	-0.762	PGM5P2
0.0304	-0.719	LOC100131829
0.00334	-1.82	RASGRP2
0.00411	-1.44	LOC651337
0.0105	-0.837	TMEM262
0.000555	-4.87	LINC01291
0.0363	-1.46	AKNA
0.0282	-0.611	CLDN4
0.024	-0.998	LOC100128494
0.00402	-1.4	FLJ44715
0.0156	-0.745	LOC100129888
0.0321	-0.772	LINC00910
0.0156	-0.858	LOC100505530
0.00203	-1.16	GS1-24F4.2
0.0114	-0.656	LOC102723968
0.0131	-0.989	CATSPERD
0.0205	-0.603	LOC100129186
0.0269	-1.07	MTMR14
0.0228	-0.822	CD247
0.0425	-0.775	LOC100996291
0.0364	-1.06	LOC729275
0.0068	-1.41	BICDL1
0.00884	-1.13	LOC100133032
0.036	-1.17	LOC100128077
0.00283	-1.76	FMNL2
0.0206	-0.974	GAK
0.0407	-0.974	LOC100128477
0.00702	-1.08	TPTEP1
0.00792	-1.18	RNPC3
0.0199	-1.09	RAD52
0.0194	-1.4	WDR74
0.021	-0.648	GTF3C5
0.0146	-1.12	PMPCA
0.0394	-0.833	RASSF1
0.0213	-1.44	CD2
0.00811	-1.4	NAIP
0.0146	-0.8	D2HGDH
0.0422	-0.64	MC1R
0.0307	-1.04	ERCC6L2
0.00965	-0.8	LOC84214
0.00983	-0.781	ovos2
0.0116	-0.869	SIGIRR
0.0422	-0.796	LOC554174
0.0297	-1.05	RRBP1
0.0222	-0.606	LOC653581
0.00555	-1.71	AKAP17A
0.00584	-1.02	WTAP
0.0146	-0.992	VPS53
0.0447	-0.706	LOC440346
0.00343	-1.07	CNOT4
0.0285	-1.04	TRIP12
0.0419	-0.707	c19orf68
0.0178	-0.953	FAM120AOS
0.0212	-1.36	NR1D2
0.00459	-1.01	AAK1
0.000658	-1.42	EEF1DP3
0.0478	-0.675	LYRM4-AS1
0.0182	-0.722	NID2
0.00129	-1.81	MAN1B1
0.0318	-0.774	LGALS8
0.00542	-2.71	ITGB2
0.0285	-1.07	HSP90AA2P
0.0324	-1.4	ACADS
0.0238	-0.889	cpt2
0.00193	-1.26	TAZ
0.0247	-0.782	ENG
0.0243	-0.652	ESR1
0.00161	-1.95	JAK3
0.0236	-0.79	ciita
0.0414	-0.79	MYO5A
0.0268	-1.39	PDE6B
0.0204	-0.762	PROC
0.00302	-1.45	PEX5
0.037	-0.906	cryaa
0.0443	-0.633	ERCC2
0.0263	-0.807	AK1
0.0384	-1	ATRX
0.00267	-1.01	GALNS
9.57e-05	-2	MAN2B1
0.014	-1.24	PMS2
0.0385	-1.69	IL6R
0.0296	-1.19	LTA
0.0003	-1.22	C8G
0.00816	-1.31	GSR
0.00638	-1.34	AHCY
0.0387	-0.683	CHRNB4
0.0211	-0.654	CSF1
0.0253	-1.25	GRINA
0.00242	-0.843	plcb3
0.0226	-1.07	PPP3R1
0.00171	-2.03	TBC1D3B
0.0288	-0.932	BTBD7
0.0079	-1.14	BRPF1
0.039	-0.86	RREB1
0.0374	-1.43	ARHGEF35
0.0105	-1.09	BMF
0.00614	-1.57	ALG11
0.0174	-0.793	qsox1
0.0168	-1.09	VHLL
0.00105	-1.42	PLA2G6
0.0131	-1.88	DNM2
0.02	-1.24	PKP4
0.0121	-1.79	ATP8B2
0.00773	-1.15	LRRC37A2
0.0243	-1.04	MAPKAP1
0.00649	-1.19	MAPKAP1
0.00967	-1.31	TCOF1
0.047	-1.36	IL4R
0.0349	-0.778	PPP1CA
0.044	-1.05	ZNF121
0.0434	-1.07	SH3D19
0.0132	-0.77	B3GNTL1
0.0488	-0.603	LELP1
0.0182	-0.958	ERCC6L2
0.015	-0.781	FAM171A1
0.0345	-1.09	BCAS4
0.0368	-0.808	2020-09-07
0.0247	-1.03	ANO9
0.0178	-1.36	SGO1
0.00219	-1.12	CTBP1
0.00589	-0.963	MYPOP
0.0119	-1.44	CTU2
0.0472	-0.851	C16orf86
0.00471	-0.859	PRR25
0.00734	-0.835	CARS
0.0398	-0.888	NLE1
0.0394	-0.922	LLGL2
0.0112	-0.705	P4HA2
0.0467	-1.04	CORO1B
0.0402	-0.816	ABCC5
0.0152	-1.03	SH3KBP1
0.0286	-0.927	SPTB
0.0254	-1.18	RAB12
0.00827	-1.63	CPTP
0.00146	-1.73	AP2B1
0.0147	-1.43	SPN
0.0469	-0.885	SPDYE2
0.0174	-0.869	SRSF7
0.000312	-2.11	INF2
0.0044	-1.21	IZUMO4
0.00071	-0.91	NLRP1
0.00389	-1.12	AGBL5
0.00134	-1.37	UNKL
0.000504	-1.37	cyfip2
0.0293	-0.7	HELZ2
0.011	-0.784	GOLGA6A
0.0143	-0.984	C20orf27
0.000417	-2.19	ATAD3C
0.000536	-2.67	MARK2
0.000551	-1.13	THEMIS2
0.00385	-1.91	DNAJB2
0.0458	-0.809	ZNF550
0.0155	-0.823	TIRAP
0.0201	-1.4	NBPF10
0.00939	-0.638	GPX4
0.00305	-0.944	PROSER3
0.00549	-0.961	FAM83G
0.0349	-0.611	FAM133B
0.0029	-1.2	MYH11
0.0223	-1.27	ARAP1
0.0168	-1	ACTR3B
0.0093	-1.07	AGTRAP
0.0382	-1.23	FAM98B
0.0206	-1.23	CLN3
0.0171	-1.39	PSAP
0.00064	-2.01	MAZ
0.0264	-0.903	LTBP4
0.012	-0.818	ENGASE
0.000351	-2.01	MFSD12
0.0146	-1.07	STAG2
0.00376	-1.59	STAG2
0.00205	-1.84	CEMP1
0.0142	-1.38	TNFRSF1B
0.00875	-0.905	UBTF
0.000252	-1.62	TSC2
0.00345	-1.25	atg9a
0.0133	-1.55	RBM23
0.0141	-1.52	APH1A
0.0181	-0.89	AGAP7P
0.0498	-0.808	FAM127B
0.0272	-0.999	ZAP70
0.00504	-1.25	HNRNPUL2
0.0367	-0.773	ZNF629
0.0266	-0.951	TNRC18
0.00961	-1.07	SETD5
0.0368	-1.22	UNC119B
0.00962	-1.54	TRABD2A
0.0291	-0.817	TOM1L2
0.0272	-1.21	NAA60
0.0205	-1.16	ZBTB40
0.0341	-1.6	CTNNB1
0.0309	-0.688	CRTC1
0.00405	-1.5	OBSCN
0.024	-1.32	SH3RF3
0.00592	-1.03	NUTM2A
0.0387	-0.753	CCNK
0.0488	-0.658	ULK3
0.011	-1.02	ZNF578
0.0125	-2.1	Potef
0.0167	-0.967	FBXL19
0.00101	-1.5	IMMT
0.00771	-1.27	MECP2
0.0454	-0.603	PDE4A
0.0034	-2.58	ECE1
0.0333	-0.755	MGAT1
0.00954	-1.45	MFSD10
0.0475	-0.824	PABPC1L
0.000749	-2.18	AP1B1
0.0134	-0.901	TET2
0.0069	-1.44	CDCA7L
0.0382	-0.711	PMS1
0.00418	-1.45	SRRT
0.00298	-2.15	ABHD17A
0.0365	-0.704	IPCEF1
0.0014	-1.82	ARHGEF18
0.0273	-1.53	CIZ1
0.00308	-1.38	MAP4
0.0134	-0.674	KLC2
0.00457	-0.789	DNAJB5
0.0155	-0.856	ARAP1
0.0285	-1.84	PABPC4
0.0151	-0.789	NFYC
0.025	-0.881	C22orf46
0.00177	-2.27	BSDC1
0.0106	-0.806	NBPF6
0.0445	-0.841	NKIRAS2
0.0125	-0.87	CRACR2A
0.0195	-0.831	LRRC10B
0.00238	-1.18	SP9
0.00603	-1.19	NCOA4
0.00912	-1.16	ABHD11
0.0137	-0.767	TYW1B
0.00149	-0.965	EHMT1
0.0167	-0.691	GATA2
0.0152	-1.33	HOMER3
0.0423	-0.912	MEF2B
0.00604	-1.73	SH3BP2
0.00552	-1.03	ZNF407
0.00853	-1.01	FAAP20
0.0124	-1.37	KDM5C
0.016	-1.46	ANK3
0.0447	-0.827	ABR
0.0122	-0.832	PROB1
0.00734	-1.99	ARHGEF2
0.043	-0.762	SYNRG
0.00227	-1.86	APBB1
0.0466	-1.05	LRCH1
0.00398	-0.967	BHLHA9
0.0168	-0.901	GOLGA6L10
0.00374	-1.25	EIF4ENIF1
0.0272	-1.26	PRKAR1B
0.0221	-1.05	STRADA
0.0382	-0.99	ZSCAN30
0.0136	-0.828	SLC26A11
0.00728	-1.15	CD244
0.03	-1.02	sbno1
0.0219	-0.635	PPP1R12B
0.0113	-1.04	slc35a1
0.0142	-1.14	FAM21C
0.0327	-1.06	MBNL3
0.00313	-1.71	NBPF15
0.0219	-0.959	FAM3A
0.000106	-2.66	GGA1
0.0209	-1.17	SPEG
0.00627	-1.37	RABL6
0.0355	-0.884	FGFR1
0.00771	-1.23	POLL
0.0373	-0.821	LGALS3
0.019	-1.24	KLHDC4
0.0275	-0.907	PHF8
0.0231	-0.797	TMEM238
0.0135	-1.59	SIRT2
0.0215	-1.17	ZNF850
0.00544	-1.59	c17orf62
0.0126	-0.61	RNF225
0.00627	-1.3	COG4
0.043	-0.729	FAM64A
0.022	-0.664	RINL
0.0115	-1.1	NFS1
0.0204	-1.83	EIF3C
0.0108	-1.01	KCNAB2
0.0201	-0.74	MARK4
0.0479	-1.28	RPL36A-HNRNPH2
0.0279	-0.939	ZNF816-ZNF321P
0.00963	-0.873	CUX1
0.00305	-1.75	MINOS1
0.0248	-1.47	ANK3
0.0195	-1.38	ISY1-RAB43
0.0098	-1.88	SELPLG
0.0107	-0.721	GTF3C3
0.00489	-1.53	POU2F2
0.0389	-0.721	LOC643802
0.02	-1.02	LOC554223
0.00929	-1.03	CAMK2D
0.00595	-1.21	PITRM1
0.00334	-2.1	hla-a
0.00824	-1.21	AP2A2
0.00206	-1.28	PXN
0.00867	-1.43	RABGAP1L
0.0292	-0.821	CDK3
0.0075	-0.95	CHD2
0.0123	-0.764	CHD4
0.00163	-1.97	CLCN7
0.00202	-1.89	CLPTM1
0.0321	-0.826	CRIP2
0.0351	-0.976	DBP
0.0283	-0.729	DIO3
0.031	-0.926	DLG2
0.02	-1.33	ECE1
0.000743	-1.37	MEGF8
0.00886	-0.606	EN1
0.00591	-2.23	FLNA
0.0352	-0.771	FLT3LG
0.0112	-1.07	GABBR1
0.00468	-1.51	B4GALT1
0.0159	-1.41	GTF3C1
0.00981	-1.25	SLC29A2
0.00494	-1.12	PRMT1
0.012	-0.944	INPPL1
0.0452	-0.745	abca2
0.018	-1.56	AHNAK
0.0186	-1.17	AKT2
0.00592	-1.25	SLC25A6
0.0205	-0.944	APEH
0.0133	-0.774	CCNF
0.0439	-0.693	2020-09-07
0.031	-0.7	CDX1
0.00591	-1.54	CENPB
0.0161	-1.11	DUSP7
0.0132	-1.39	E2F4
0.0148	-0.66	EEF2
0.00251	-2.44	EIF5A
0.0184	-1.02	DMTN
0.00502	-1.66	GNA11
0.0174	-0.97	GSPT1
0.034	-0.903	GYPC
0.0274	-1.49	HOXB2
0.00275	-1.66	FOXN2
0.014	-0.981	IDH2
0.00366	-1.21	IGHMBP2
0.0251	-1.13	IL3RA
0.0162	-3.05	JUNB
0.0224	-0.761	KRT8
0.0427	-0.734	MAFK
0.0294	-0.861	MAP4
0.017	-0.898	MAZ
0.00794	-1.17	MDM2
0.0142	-0.904	MGAT1
0.0247	-1.4	MKI67
0.0194	-0.867	MPG
0.00762	-0.786	muc2
0.0128	-1.31	MVD
0.00195	-2.14	MYH9
0.0192	-0.963	PPP1R12B
0.0331	-0.66	NFIX
0.0276	-0.9	nthl1
0.00537	-0.98	OAZ2
0.0196	-0.968	OGG1
0.00702	-1.43	FURIN
0.00542	-0.959	PAPPA
0.00914	-0.947	PDC
0.0495	-1.06	PDE9A
0.00932	-1.3	PGAM1
0.00719	-0.946	POU5F1
0.0334	-1.06	PRKACA
0.0119	-1.24	PRKAR1B
0.0126	-1.71	PKN1
0.00215	-1.87	PRKCSH
0.00817	-1.77	MAPK3
0.0349	-0.696	mapk13
0.00117	-1.34	PSMD3
0.016	-1.16	PTPRC
0.0033	-1.03	PTPRN
0.0278	-0.877	PCYT2
0.0093	-1.1	RAD23B
0.00344	-1.72	RFNG
0.0217	-0.795	MRPL12
0.0332	-0.731	RPS6KA1
0.0219	-0.965	MAPK12
0.00188	-1.52	SELENOW
0.0318	-1.4	SET
0.00696	-1.15	SRSF2
0.0129	-0.846	SLC4A2
0.00472	-2.45	SNRNP70
0.000352	-1.9	SPG7
0.0117	-1.23	SRF
0.0234	-0.799	SUV39H1
0.0218	-0.794	TCF7
0.0289	-1.05	ARFRP1
0.000798	-1.76	TM7SF2
0.0153	-1.4	TXNRD1
0.00959	-1	TYK2
0.0453	-0.671	UCN
0.000536	-1.87	USF2
0.00658	-1.93	VASP
0.00842	-0.701	CLIP2
0.0458	-0.855	ZKSCAN1
0.0279	-0.934	SLC30A3
0.0132	-1.48	RASSF7
0.0175	-1.18	USP5
0.0336	-0.658	hmga2
0.0153	-0.839	AKAP1
0.0234	-0.919	AXIN1
0.034	-0.997	PLA2G6
0.0155	-1.12	PLA2G10
0.027	-0.955	SLC25A11
0.00865	-0.998	TAGLN2
0.00333	-1.1	ANXA9
0.0446	-0.689	CUL2
0.0497	-0.91	PEX3
0.000298	-1.8	CBX4
0.0422	-1.06	CDC14B
0.0403	-0.878	YARS
0.014	-1.25	KHSRP
0.00206	-0.843	NOP14
0.0203	-0.911	JRKL
0.0134	-1.01	CTNNAL1
0.00137	-2.17	GPAA1
0.0283	-1.1	TNFSF12
0.0286	-0.685	TNFRSF6B
0.0175	-0.745	MATN4
0.0256	-0.707	GALR2
0.00159	-1.81	LDB1
0.0363	-0.85	SYNJ2
0.0255	-1.6	FUBP3
0.0345	-0.815	AP3D1
0.0181	-0.829	BRSK2
0.00219	-1.4	UBE2M
0.00427	-2.44	dok2
0.0135	-1.14	AMPD2
0.0266	-1.3	CAPS
0.0191	-1.38	CCNG1
0.00303	-0.968	NDUFB7
0.0175	-0.956	PSMB8
0.0389	-0.755	PIGQ
0.0237	-1.04	SLC28A2
0.00666	-1.25	RAB11B
0.0186	-1.16	CYTH2
0.021	-0.815	TGFBRAP1
0.028	-1	BAX
0.000593	-1.67	BCR
0.0333	-0.864	CDC34
0.00984	-1.18	DVL1
0.0248	-0.897	ELF3
0.028	-0.937	ESRRA
0.00531	-1.88	FLOT2
0.00608	-1.49	FUT7
0.0169	-1.05	GOLGB1
0.00853	-1.48	arhgap35
0.00324	-2.8	HDGF
0.0489	-1.11	HOXB7
0.0361	-0.643	USP6
0.00824	-1.14	MAP4K2
0.0374	-0.89	RABGGTA
0.0189	-0.666	DDX39B
0.0112	-1.67	USP11
0.00126	-1.61	BAP1
0.0319	-1.1	ATG12
0.00367	-1.84	pcsk7
0.0306	-0.671	MAP3K13
0.00225	-1.62	ARHGEF2
0.0302	-1.19	VAPB
0.0147	-1.73	CYTH1
0.0162	-1	BCL7C
0.00805	-0.861	SNAP29
0.0313	-0.981	LONP1
0.0381	-1.32	GRAP2
0.00304	-1.84	FXR2
0.0219	-0.779	MPDU1
0.000169	-2.43	PITPNM1
0.0367	-0.945	AQP3
0.0051	-1.32	MARK2
0.017	-1.1	FUS
0.0124	-0.64	kcnd1
0.00814	-0.961	kras
0.00612	-1.76	MARS
0.0325	-0.687	NFKBIL1
0.00167	-2.07	PIK3CD
0.0235	-0.967	SEL1L
0.00869	-1.34	TLE3
0.0263	-0.763	CBFA2T2
0.000142	-2	SLC27A4
0.00469	-2.04	UNC119
0.0148	-1.1	abl1
0.0414	-0.877	APLP1
0.0302	-0.93	CAPN1
0.037	-0.823	CCNC
0.0423	-0.653	DDOST
0.0196	-2.1	DIAPH1
0.0173	-1.18	ELK1
0.0412	-0.972	ERCC4
0.0182	-1.11	GNB2
0.0351	-0.851	GNL1
0.0389	-0.916	PDIA3
0.0325	-1.17	GZMM
0.022	-0.954	Hist1h1a
0.00497	-1.68	WDR46
0.0105	-0.826	SNCAIP
0.0384	-0.872	NAALADL1
0.00749	-1.28	ACOT8
0.00456	-1.05	FRAT1
0.00676	-1.53	MED16
0.0246	-1.12	CHAF1A
0.0481	-0.602	CFL1
0.00843	-1.41	HSF1
0.0441	-0.913	KIFC3
0.0045	-1.84	LYL1
0.0426	-0.823	ATP8B1
0.0147	-1.18	slc1a5
0.0344	-1.06	SOS1
0.0164	-0.74	TSPAN5
0.0046	-1.11	ACTR1B
0.0248	-1.01	DNAL4
0.0324	-0.691	CHST4
0.00316	-1.66	NUTF2
0.0339	-0.822	PAK4
0.016	-1.33	FMNL1
0.0263	-1.29	MAP1B
0.00831	-1.3	MCM7
0.000394	-1.98	MFGE8
0.00695	-1.7	MLLT1
0.0262	-0.932	AFF1
0.00151	-1.4	FOXO4
0.00822	-1.58	MXI1
0.0118	-1.3	NAP1L4
0.00103	-3.17	H1FX
0.0492	-0.847	PNMA1
0.0352	-1.23	TOMM40
0.00654	-1.37	CAPZA1
0.0126	-0.79	NFRKB
0.00712	-1.75	NUCB1
0.00453	-1.68	NUMA1
0.0387	-0.858	PIN1
0.0103	-1.14	POLE
0.0197	-1.13	PPARD
0.00332	-1.16	PPP2R5B
0.000865	-2.37	PPP5C
0.00449	-1.81	SMC1A
0.0385	-1.21	CDIPT
0.00921	-0.981	HMG20B
0.0119	-1.04	BAIAP2
0.0467	-0.646	MAD2L2
0.00741	-1.52	TIMM44
0.0112	-2.23	CAP1
0.0186	-0.864	SYNCRIP
0.00207	-1.09	KAT5
0.00709	-1.61	TXNRD2
0.000519	-2.05	TBL3
0.000544	-2.53	MXD4
0.0143	-0.83	HEXIM1
0.035	-0.835	TAF6L
0.025	-0.876	RGS14
0.0447	-0.658	RASA2
0.0102	-0.902	TRIM27
0.017	-1.46	ELL
0.0126	-0.966	GMEB1
0.0153	-0.804	MASP2
0.0404	-1.07	GRAP
0.00408	-1.69	2020-09-09
0.0172	-0.975	SDCCAG8
0.0104	-1.82	SRCAP
0.00616	-1.02	USP19
0.00183	-1.59	MAP3K4
0.0184	-1.5	SNTB2
0.0101	-1.31	TCEA1
0.00177	-1.23	TNNT3
0.0401	-0.886	LZTR1
0.0241	-1.27	QKI
0.0029	-1.31	ZFPL1
0.0447	-0.661	LMAN2
0.023	-0.839	STIP1
0.0113	-1.08	TLK2
0.0169	-1.14	TMED1
0.0171	-1.59	ripk3
0.00731	-1.08	rasa4
0.0172	-1.13	WASF2
0.0193	-1.15	DDX52
0.0208	-1.05	TMEM115
0.0186	-1.54	CDC37
0.0204	-1.31	TFDP1
0.0414	-1.58	NR1H2
0.0277	-1.22	PICALM
0.0376	-0.675	HRH3
0.0316	-0.864	LYPLA2
0.0278	-1.22	TWF2
0.0414	-0.825	ABL2
0.0116	-0.938	KIF22
0.0175	-1.76	cyb5r3
0.00882	-1.32	OGFR
0.0164	-0.764	TMED3
0.0139	-0.77	BRD3
0.0321	-1.15	APPL1
0.00781	-1.24	DNPEP
0.0322	-0.692	BACE1
0.0141	-0.746	EML2
0.0482	-0.762	TSPAN17
0.0115	-1.28	FKBP8
0.0266	-0.678	FOXB1
0.00311	-1.72	NUBP2
0.0131	-2	GTPBP6
0.00265	-1.99	SIRT2
0.00118	-1.98	PLD3
0.0273	-1.35	TLK1
0.00372	-1.25	LSM4
0.0304	-0.924	NFATC2
0.0212	-0.89	GMEB2
0.000869	-1.29	PSD4
0.0374	-0.832	WBP2
0.00107	-1.45	IKZF3
0.014	-0.963	POLM
0.0287	-1.03	CPSF1
0.0161	-1.05	TRA2A
0.0447	-0.83	CNOT4
0.00799	-1.39	PRRC2B
0.00175	-1.98	PYCR2
0.00219	-1.69	GMPPA
0.00157	-1.69	SEC61A1
0.0177	-0.882	TFPT
0.00859	-0.641	PNMA3
0.0413	-0.917	ANAPC2
0.0414	-0.61	ZDHHC8
0.0032	-1.28	DPP7
0.00785	-1.47	NRBP1
0.0398	-0.879	TONSL
0.0396	-0.681	STOML2
0.00203	-1.31	ST6GALNAC6
0.0233	-0.79	GCDH
0.0182	-1.06	IKBKE
0.0262	-0.799	DHX38
0.0194	-1.26	FOXP3
0.00429	-1.08	GIT1
0.00181	-1.18	LRP10
0.0104	-1.26	DBNL
0.0208	-1.08	ZNF770
0.00202	-1.35	WDR91
0.0154	-1.05	ADD1
0.016	-1.99	UBL4A
0.00335	-1.25	PES1
0.00199	-1.87	PIK3R5
0.0188	-1.9	EDC4
0.033	-0.959	CLDN15
0.0225	-0.924	TBC1D22A
0.0269	-1.06	AKAP8L
0.0148	-1.49	TP53TG5
0.0296	-0.805	TOR1B
0.00575	-0.997	APOBEC3C
0.0022	-2.82	TAX1BP3
0.0146	-0.686	PPM1F
0.0311	-0.626	FAM53B
0.00768	-1.26	VGLL4
0.00467	-1.87	CROCC
0.000707	-2.38	TMEM63A
0.00244	-2.12	ACAP1
0.000834	-1.39	clstn3
0.0192	-1.08	TCAF1
0.0392	-0.601	BCLAF1
0.0156	-0.708	IST1
0.0219	-0.902	RNF40
0.0491	-1.08	PLEKHM1
0.0108	-0.926	cep350
0.00432	-1.61	MED24
0.00453	-1.18	ZC3H11A
0.0134	-1.59	UBAP2L
0.000357	-1.4	AP5Z1
0.0163	-0.97	NCAPD2
0.00116	-1.7	MFN2
0.00439	-1.44	SUGP2
0.00678	-0.842	PDAP1
0.0124	-0.982	AAK1
0.0184	-0.728	PPP6R1
0.00279	-1.01	TCF25
0.00247	-1.23	ACIN1
0.00719	-0.829	KDM1A
0.00885	-0.817	KDM4B
0.00276	-1.17	MAST3
0.0217	-0.951	ZHX3
0.00776	-1.6	CMTR1
0.00892	-0.91	DDN
0.0304	-0.826	SMG1
0.00361	-1.63	ATG2A
0.0421	-0.784	ANKLE2
0.0178	-1.26	CIC
0.00272	-1.18	MPRIP
0.0465	-0.633	LARP4B
0.0086	-0.841	PMPCA
0.00387	-2.15	PLEKHM2
0.0085	-1.03	XPO6
0.00532	-2.38	NBEAL2
0.0148	-0.888	RHOBTB2
0.0243	-1.35	SYNE2
0.0121	-0.994	PLCB1
0.00512	-1.03	CLUH
0.0115	-0.989	MGRN1
0.0154	-1.67	KIF13B
0.00206	-1.63	KIAA0930
0.0117	-0.849	KIAA1033
0.0173	-0.733	VPS39
0.0492	-1.19	SPECC1L
0.00148	-1.6	NUP188
0.0182	-0.677	R3HDM1
0.00818	-1.42	PRR5
0.000282	-2.34	SUN2
0.0111	-1.1	COG4
0.0217	-0.78	DPCD
0.00244	-1.3	NELFB
0.00808	-0.792	GEMIN5
0.00109	-2.49	SH2B1
0.0111	-1.09	NECAP1
0.00774	-0.816	TBC1D10B
0.00249	-1.19	NSMF
0.026	-1.15	UBXN7
0.0192	-0.951	ABHD12
0.0273	-0.956	CCZ1
0.00649	-1.46	PRPF31
0.00296	-1.25	TRPC4AP
0.0139	-0.985	IRF2BP1
0.00394	-1.55	NOC2L
0.0403	-0.673	SENP3
0.0222	-0.939	ZNF777
0.00321	-1.9	RRP7A
0.00286	-1.79	SGSM3
0.000867	-1.96	GLTSCR2
0.0402	-0.709	dcaf8
0.0194	-0.799	TACR1
0.00437	-1.07	LMO7
0.00269	-1.84	MBD1
0.0149	-1.11	PRDM2
0.0229	-0.889	CDC40
0.000992	-2.08	STMN3
0.00319	-1.71	PIAS4
0.0251	-0.819	TEX264
0.014	-0.862	NOSIP
0.0141	-0.734	ERGIC3
0.0304	-0.874	MED23
0.0458	-1.39	ADIPOR1
0.0439	-0.91	PHF20L1
0.0496	-0.635	APH1A
0.000999	-1.35	NSFL1C
0.0186	-1.01	RAB4B
0.0208	-0.835	ING4
0.0159	-0.701	PIAS1
0.0258	-0.675	sufu
0.0083	-1.87	SDF4
0.00213	-1.68	MAN1B1
0.00844	-1.41	AKAP11
0.00112	-1.73	PLEKHO1
0.0191	-0.821	HP1BP3
0.0301	-0.775	TRAP1
0.0173	-0.65	PHF20
0.0174	-0.962	prkd2
0.00623	-1.24	SHISA5
0.00468	-2.11	2020-03-02
0.0147	-0.961	CDK12
0.0475	-0.665	PIPOX
0.0426	-0.99	ZNF581
0.0175	-0.768	SIRT7
0.0378	-0.834	C1RL
0.00203	-1.69	SCAND1
0.0271	-0.956	SLC22A17
0.00474	-1.48	PTOV1
0.00321	-1.33	DUOX1
0.00361	-1.93	WDR1
0.0208	-0.875	TMED9
0.03	-1.04	HAUS7
0.0169	-0.904	CDV3
0.0299	-1.18	INO80
0.00882	-1.11	ZNF853
0.0322	-0.613	VEZT
0.0288	-0.916	OTUD5
0.0236	-1.15	notch1
0.0119	-1.56	BORCS6
0.0329	-0.725	BCAS3
0.00556	-1.17	PGPEP1
0.0249	-0.942	cc2d1a
0.00224	-1.86	BTBD2
0.00504	-1.22	YTHDF1
0.0381	-0.602	dus2
0.0343	-1.07	lime1
0.0142	-0.631	WRAP73
0.0217	-0.942	EXD3
0.0117	-0.865	UCKL1
0.00401	-1.37	BANP
0.0219	-1.87	CPSF3L
0.0125	-1.18	CLN6
0.032	-1.23	WDR13
0.00819	-0.992	PINX1
0.0316	-0.728	TPCN1
0.0157	-0.646	TMCO3
0.0436	-0.698	LAMTOR1
0.00647	-1.05	STX17
0.0317	-0.978	PTCD3
0.00562	-1.36	SCYL2
0.0452	-1.43	TRMU
0.0455	-0.624	TAPBPL
0.00115	-2.37	wdr6
0.0123	-0.922	VAC14
0.0202	-0.723	WRAP53
0.0465	-1.02	DARS2
0.000827	-2.08	RNF220
0.0309	-0.777	CKAP2
0.0194	-0.786	CDK5RAP2
0.0247	-0.982	PRR11
0.0428	-1.03	LRRN3
0.0288	-1.19	PLCXD1
0.00198	-1.47	TMEM63B
0.00621	-1.15	UBAP2
0.0201	-1.34	FEM1A
0.0457	-0.89	sh3bp1
0.0049	-0.851	NPAP1
0.0446	-0.94	SSH1
0.0289	-0.755	KCTD5
0.0271	-0.987	FBXW5
0.0185	-0.962	MIEF1
0.000661	-2.03	chpf2
0.0285	-0.782	PRMT7
0.0488	-0.715	APBB1IP
0.0382	-0.607	WDR44
0.00834	-1.12	GNL3L
0.0127	-0.988	GTPBP2
0.0188	-0.787	DMAP1
0.0195	-0.855	TNXB
0.0107	-0.814	SMG9
0.0186	-0.656	PPP1R37
0.0258	-0.733	LTB4R2
0.00538	-2.31	LARS
0.0265	-0.733	SPHK2
0.0117	-0.996	UBQLN4
0.0046	-1.92	SH3GLB2
0.0134	-1.01	GPR137
0.0223	-1.29	EXOSC5
0.0388	-1.27	CELF4
0.00844	-0.9	XAB2
0.00493	-0.947	SEMA4B
0.00239	-1.96	ATXN7L3
0.00233	-1.77	PPAN
0.00994	-1.01	PLSCR3
0.0183	-1.31	MAN1C1
0.00481	-1.37	PLXDC1
0.0427	-0.947	TUBGCP6
0.0266	-1.09	ANK1
0.00344	-2.19	PBXIP1
0.00225	-1.22	RCN3
0.0313	-0.911	ZNF287
0.00198	-1.18	MIF4GD
0.0175	-0.675	TBC1D24
0.0402	-0.812	RIC1
0.00146	-1.96	DTX2
0.00492	-1.11	UVSSA
0.00081	-2.65	GRAMD1A
0.0108	-0.935	MOV10
0.00508	-1.33	DEAF1
0.00334	-1.25	SORBS2
0.00074	-2.43	LTBP3
0.0137	-0.838	KAT2A
0.0453	-0.971	SLC5A6
0.0375	-0.616	PSIP1
0.00265	-1.46	RBAK
0.00246	-1.72	RAB40C
0.0318	-0.83	RAP2C
0.0104	-1.38	LY6G5B
0.0401	-0.861	SCAF1
0.00464	-1.23	FAM60A
0.0101	-1.14	ELK4
0.0071	-1.18	FAM3A
0.00616	-1.07	ZNF69
0.00879	-1.17	RIC8A
0.00908	-1.77	EEFSEC
0.00263	-1.32	ZFAND3
0.0318	-0.989	RELA
0.00333	-1.57	RXRB
0.0364	-0.668	DEF6
0.0272	-0.722	MANBAL
0.0266	-0.869	GPATCH3
0.000895	-1.41	ATP13A2
0.0232	-0.664	ZNF335
0.000795	-1.47	DIDO1
0.00135	-1.55	PRDM15
0.014	-0.633	P3H1
0.00536	-1.18	PDE4DIP
0.00194	-2.32	MLST8
0.00907	-0.823	rnf25
0.0363	-1.02	HS1BP3
0.00218	-1.77	INF2
0.0489	-0.668	ALDH8A1
0.00681	-1.53	TRMT2A
0.0132	-1	COPS7B
0.0108	-1.15	FAM160B2
0.00989	-1.54	PCED1A
0.0224	-0.728	MTHFSD
0.000354	-2.26	MICAL1
0.00673	-1.12	CEP85
0.0308	-1.02	RMND5A
0.0151	-0.839	TUT1
0.0163	-0.848	PLEKHG2
0.00706	-1.43	NOL6
0.0149	-0.644	KRI1
0.0309	-0.761	FRY
0.0477	-0.719	PYCRL
0.00153	-1.61	CAPN10
0.0159	-1	AACS
0.0353	-0.915	RASL11B
0.024	-0.803	DDX50
0.00539	-1.51	KXD1
0.0147	-1.15	SECISBP2
0.0287	-0.99	ASPSCR1
0.0148	-1.24	METTL16
0.0141	-1.22	c9orf16
0.00336	-1.84	c6orf106
0.0192	-1.87	PHF23
0.0294	-0.851	PLEKHF1
0.0094	-0.782	c1orf35
0.00223	-0.915	ZNF576
0.0161	-1.06	PGS1
0.0413	-0.806	CERS4
0.0349	-1.21	ARMT1
0.000456	-1.36	ROGDI
0.00297	-1.43	HECTD3
0.0202	-1	BEND5
0.0178	-0.979	GAL3ST4
0.000366	-1.45	COLGALT1
0.0108	-1.29	KCTD17
0.00835	-1.3	TBC1D17
0.0199	-0.847	ASB13
0.00773	-1.1	ISOC2
0.00911	-1.7	ACBD4
0.00987	-1.32	ZNF408
0.00253	-2.46	EHMT1
0.00291	-0.726	ZNF552
0.035	-0.794	ZDHHC11
0.00377	-1.94	DCAKD
0.0177	-0.953	DENND1A
0.0236	-0.827	CCDC134
0.0135	-0.824	HDAC11
0.0263	-0.986	KIAA0319L
0.000853	-2.16	COQ8B
0.00509	-1.46	SLC35E1
0.0293	-1.47	PLPPR3
0.0288	-1.33	TRMT2B
0.00422	-1.22	NUP210
0.0191	-0.664	SLC8B1
0.0325	-0.827	MCF2L
0.0488	-0.787	BBOF1
0.0175	-1.19	PTGES2
0.00842	-1.24	CENPT
0.00125	-2	PGGHG
0.00843	-1.02	ANKRD36B
0.00312	-1.85	TRABD
0.00654	-1.11	FLAD1
0.00135	-2.1	UBXN6
0.0427	-0.794	ACAD10
0.0482	-0.974	upk3b
0.00155	-1.58	INTS5
0.00993	-2.34	APOL6
0.00327	-1.36	MAP2K2
0.00817	-0.609	RAI1
0.0238	-1.34	AKNA
0.0205	-0.922	HM13
0.0485	-0.663	TDRD3
0.00745	-1.58	ATG16L1
0.0237	-1.33	NDEL1
0.0232	-0.819	ANKRD13C
0.000696	-1.35	ZNF696
0.0204	-1.07	SEMA6C
0.0364	-1.24	LBH
0.023	-1.39	ITM2C
0.00672	-1.53	TSPAN14
0.0402	-1.14	unc93b1
0.0145	-1.57	TSC22D4
0.013	-0.941	MED25
0.0125	-0.683	SHARPIN
0.00559	-2.15	RAB1B
0.0138	-1.16	ABHD17A
0.00736	-1.67	HDHD3
0.0459	-0.846	RBCK1
0.0485	-1.13	CDK13
0.00736	-1.41	INO80B
0.0222	-0.698	DRC3
0.0237	-0.868	RNF208
0.0235	-0.948	DOHH
0.0297	-1.49	HUWE1
0.00248	-1.56	GUCD1
0.0186	-1.32	c19orf12
0.0117	-1.02	L3MBTL2
0.0181	-1.31	C1QTNF4
0.00452	-1.57	atad3b
0.00643	-1.11	TBC1D10A
0.0266	-0.704	SPRTN
0.00292	-1.01	TSSK6
0.0126	-1.61	TMEM222
0.0269	-0.81	FAM161A
0.00466	-1.11	SON
0.00287	-1.46	ELMOD3
0.0113	-1.32	SLA2
0.0225	-1.46	ANKRD17
0.0046	-1.45	CHD6
0.0089	-1.07	PCNX3
0.00576	-1.22	POMK
0.00435	-1.09	ANKRD20A1
0.00837	-1.18	CCDC88B
0.0109	-1.5	MAF1
0.00467	-1.45	ZDHHC18
0.0244	-0.741	FBXW9
0.0114	-0.763	PSMG3
0.00454	-1.05	HAGHL
0.0154	-0.833	PYM1
0.0134	-1.27	THOC3
0.00416	-1.9	ZNF414
0.00713	-1.52	AKT1S1
0.0137	-1.68	ELOF1
0.0392	-0.759	COG8
0.00413	-1.35	CARD11
0.0451	-0.7	CC2D1B
0.00382	-1.18	MROH1
0.00712	-1.29	KIAA1841
0.0427	-0.789	PDZD4
0.0126	-1.1	GLYR1
0.0207	-0.937	HDGFRP2
0.0306	-1.26	PAPOLA
0.00816	-1.11	CYHR1
0.0352	-0.608	TUBA1C
0.00319	-1.63	MAFG
0.000806	-1.21	KLHL22
0.00301	-1.55	ZDHHC12
0.00105	-2.18	MIGA2
0.0052	-1.14	ORAI2
0.016	-0.972	RITA1
0.0396	-0.613	ATG4C
0.0108	-1.67	MUM1
0.00787	-1.15	TIGD5
0.00432	-1.4	SYTL1
0.00636	-1.05	ATG4D
0.00927	-0.848	RAB11FIP4
0.0326	-0.736	ARRDC1-AS1
0.0252	-0.648	POLR2C
0.042	-0.973	CASP2
0.00108	-1.84	MYO1G
0.00448	-1.46	LMF2
0.0091	-1.23	TRIM14
0.0323	-0.965	PML
0.0491	-0.653	MRFAP1
0.0186	-0.755	DMKN
0.0169	-1.05	MICALL1
0.0118	-1.01	ZNF764
0.00494	-1.08	MVB12B
0.00725	-0.799	ABCC10
0.0193	-0.82	CDK11B
0.00188	-2.25	TPGS1
0.0102	-1.08	YIF1B
0.0474	-0.707	LUZP1
0.0192	-1.39	CTDP1
0.00803	-1.18	2020-09-01
0.00068	-1.56	ADCK2
0.0098	-1.83	PIK3IP1
0.0374	-0.664	LRRC37B
0.0152	-1.81	RNF157
0.0108	-1.59	LENG8
0.0194	-0.902	PWWP2A
0.0155	-1.66	CDK10
0.00219	-1.05	COMMD7
0.0226	-0.866	RBM33
0.0299	-0.805	FN1
0.0252	-0.71	PEX16
0.0102	-1.33	PI4KA
0.0246	-0.833	ANTXR2
0.00471	-1.62	EXOSC6
0.0458	-0.859	UPF2
0.0211	-1.25	ZSWIM1
0.0212	-0.675	DUSP15
0.0107	-1.43	PEX11G
0.0125	-1.31	PRRC2A
0.0073	-1.04	TREX2
0.027	-1.11	EGLN2
0.0389	-0.676	SYTL4
0.0431	-0.728	FAM65C
0.035	-1.54	SPSB3
0.0493	-0.606	MXI1
0.00108	-1.85	MADD
0.041	-0.728	MEN1
0.0149	-1.17	WWOX
0.00427	-1.4	APBB3
0.0064	-1.14	LRPPRC
0.00491	-1.1	whsc1
0.0002	-1.66	TTN
0.00663	-1.28	RAVER1
0.00797	-1.88	PPP1R18
0.021	-1.02	POFUT2
0.0031	-1.51	HPCAL1
0.00041	-2.15	tp53i13
0.019	-0.946	SAMD1
0.00986	-1.24	DCAF15
0.0161	-0.841	LRSAM1
0.0258	-0.701	G6PC3
0.00495	-1.55	SHKBP1
0.00829	-0.759	2020-03-09
0.00647	-1.29	MVB12A
0.0386	-0.644	RDH13
0.00661	-0.811	EXOC3-AS1
0.000295	-1.14	CHADL
0.00399	-1.61	CYHR1
0.0353	-1.03	PWWP2B
0.0116	-1.59	TAF8
0.0246	-0.633	PGAM5
0.00432	-0.766	BCL11B
0.0307	-1.46	BCL2L1
0.0366	-0.745	H2AFV
0.00945	-1.32	BCL2L12
0.0214	-0.903	BAX
0.00609	-2.18	R3HDM4
0.00911	-0.967	DPH7
0.0135	-0.965	ZNF653
0.0118	-0.857	LEO1
0.0323	-1.06	CANT1
0.00614	-1.16	ANKRD54
0.012	-0.932	ZFAND2B
0.00385	-1.2	TSPAN32
0.0185	-0.672	SMARCA2
0.00156	-1.9	DPP9
0.0135	-1.77	ORMDL3
0.00468	-1.37	MATK
0.00782	-1.35	OSBPL2
0.0103	-1.73	SLC39A3
0.014	-1.23	TMEM55B
0.0457	-0.748	HN1L
0.0135	-1.24	GLMP
0.0108	-0.877	FLCN
0.00413	-0.79	CYB5D1
0.01	-1.42	ZNF513
0.0231	-0.633	FAM131A
0.0173	-1.31	ZNF480
0.0233	-1.13	CAPN12
0.00224	-1.14	LSM14B
0.0232	-0.989	SMCR8
0.0113	-0.888	cxorf38
0.0281	-0.726	ZFC3H1
0.00404	-1.05	LRRC45
0.0498	-0.793	TSNARE1
0.00994	-1.08	CCDC7
0.00895	-1.26	TMEM106A
0.0139	-1.09	DNAJB7
0.00923	-1.13	ATP6V0E2
0.00191	-0.912	PRRT2
0.0463	-0.6	PIDD1
0.00702	-1.67	ITSN2
0.00388	-0.991	il11ra
0.0341	-0.791	ATXN2L
0.0227	-1.49	TNFRSF18
0.00118	-1.1	PIGQ
0.00192	-1.21	csnk1e
0.0465	-0.666	ARRDC1
0.00486	-1.33	LSM12
0.00168	-1.35	ANKRD13B
0.0182	-0.811	DIS3L2
0.00925	-2.32	DDX11
0.0268	-1.08	CEP128
0.014	-0.829	ZSCAN29
0.00139	-2.21	tmc8
0.00651	-1.3	C19orf25
0.0405	-0.795	SAMD3
0.0125	-1.28	ZNF746
0.00433	-1.02	THAP8
0.00379	-1.33	pomzp3
0.0361	-0.816	ANKFN1
0.000528	-1.61	ZNF461
0.0179	-1.16	CNEP1R1
0.00445	-1.29	EML3
0.00302	-1	C20orf96
0.0016	-1.14	snx33
0.0123	-1.08	ATXN7L2
0.0482	-0.732	SLC16A11
0.0165	-1.02	IL12RB1
0.0396	-0.82	ZFPM1
0.00114	-1.04	pom121
0.0467	-0.847	TAPBP
0.028	-0.682	SUGP1
0.0363	-1.08	PSENEN
0.00232	-0.987	SHPRH
0.025	-1.17	NFATC2
0.00186	-1.38	STK32C
0.0184	-0.686	CEP57L1
0.00192	-1.02	adck5
0.0132	-1.3	GPATCH11
0.000403	-2.54	ATP2A3
0.00137	-1.81	ST3GAL3
0.00565	-1.85	ST3GAL3
0.00292	-1.38	ST6GALNAC4
0.0066	-1.26	DDX51
0.0241	-0.741	RHOC
0.0494	-1.03	UHMK1
0.0302	-0.67	ZADH2
0.00353	-0.835	PRR18
0.00275	-1.32	NHLRC4
0.0437	-0.815	CCDC125
0.0217	-1.49	GATC
0.00778	-0.971	GGT7
0.00552	-1.44	TRIM50
0.0154	-0.909	PDZD2
0.0392	-0.73	FBXO18
0.04	-0.83	ZNF598
0.0463	-0.932	RASSF3
0.00903	-0.791	NEK8
0.0374	-0.74	PILRB
0.0145	-0.952	PILRA
0.0422	-0.771	DTX3
0.0394	-1.01	Inafm1
0.0114	-0.834	TMEM102
0.01	-1.11	GATS
0.0297	-0.869	kctd13
0.0143	-0.82	GOLGA8A
0.0214	-0.947	TAS2R42
0.00451	-1.41	GCC2
0.0144	-1.12	tcf20
0.00615	-1.31	LTB4R
0.00967	-1.28	BAGE4
0.0455	-0.953	TMCO4
0.000538	-2.11	ARHGAP30
0.0205	-0.8	mettl2a
0.0462	-0.784	FAAP20
0.0193	-0.941	SLC25A45
0.00104	-1.96	BCL9L
0.00192	-1.4	CTDSP1
0.0192	-1.39	RASSF5
0.0489	-0.614	ANKDD1A
0.0287	-0.858	elmo2
0.0227	-1.01	SNX20
0.00125	-2.02	WASH1
0.0222	-1.02	EIF4G1
0.0477	-0.693	KMT2E
0.0414	-0.735	OSGIN1
0.00118	-1.46	SHC1
0.025	-0.674	SEC13
0.00912	-1.03	UBE3B
0.0122	-0.865	nckipsd
0.0243	-0.725	DND1
0.0273	-1.07	rnf126
0.0247	-1.05	MAX
0.0011	-2.25	PDLIM2
0.0358	-0.883	HIBCH
0.0127	-0.938	SNRPB
0.0171	-1.3	RGS12
0.0148	-0.755	TERT
0.0173	-0.764	E2F6
0.04	-0.684	GALNT10
0.0176	-0.926	APOOL
0.0323	-0.785	ATP9B
0.0447	-0.788	ZNF699
0.0271	-1.19	MIA3
0.0416	-1.01	RAPGEF1
0.0263	-1.09	CELF1
0.0411	-1.15	amigo3
0.0244	-1.34	ALKBH6
0.0364	-0.607	UBE3D
0.00075	-2.33	arhgef1
0.0107	-1.62	MKNK2
0.0256	-0.756	UNC13D
0.00841	-1.14	CCDC137
0.00039	-1.8	THRA
0.0301	-1.08	LRRC37A3
0.00618	-1.28	SPG7
0.0264	-0.884	WWP2
0.0307	-1.18	COPE
0.0114	-1.09	ZNF644
0.0334	-0.799	RAB5C
0.0377	-0.633	NDRG2
0.00862	-0.666	USP33
0.0438	-0.635	TRIM41
0.0155	-1.26	mia2
0.0196	-0.703	FAM212A
0.0377	-0.655	RBM12B
0.0266	-1.02	CAMSAP2
0.0251	-0.686	nfic
0.011	-1.2	EMC10
0.0029	-1.59	ENSA
0.00527	-0.872	RNF216
0.0118	-0.858	PAOX
0.0191	-0.95	ADAM15
0.039	-0.791	ZC3H14
0.0136	-0.89	ZMYND11
0.0357	-1.11	ARID5A
0.015	-0.873	GPS1
0.0135	-1.35	STAT3
0.0268	-0.794	LOC407835
0.0283	-0.934	SNORA62
0.00493	-1.25	gnrhr2
0.0483	-0.734	Scarna9
0.0247	-0.693	SLC7A5P1
0.00719	-1.18	UBE2MP1
0.0299	-1.42	Snora81
0.018	-0.714	RPL32P3
0.0194	-1.3	PFN1P2
0.0495	-0.957	DNM1P46
0.015	-0.642	GOLGA2P6
0.0198	-0.967	LRRC37A6P
0.00732	-1.72	PI4KAP2
0.0237	-0.699	GVINP1
0.0184	-0.818	GHRLOS
0.0108	-1.3	SCAND2P
0.0452	-0.751	LOC107133515
0.0306	-1.05	MIR4435-2HG
0.00782	-1.41	LINC00957
0.00597	-1.33	LOC148413
0.0158	-1.12	PIN1P1
0.0495	-0.69	MRS2P2
0.0247	-0.612	LINC00235
0.00407	-0.908	FLJ37453
0.0341	-0.643	LOC284023
0.00607	-1.75	LINC01000
0.0354	-0.654	LINC00937
0.0351	-1.26	GUSBP11
0.0229	-1.27	LOC100190986
0.00883	-0.959	SNAP47
0.00463	-1.66	LOC100128573
0.00276	-1.06	LINC00999
0.00495	-0.989	DMTF1
0.0129	-1.21	LOC100130872
0.000986	-1.74	POM121L1P
0.0136	-0.881	MKRN7P
0.0267	-0.904	FAM66A
0.0346	-0.777	LOC441455
0.0248	-1.08	LINC00202-2
0.0127	-1.3	FLJ13224
0.0355	-1.62	ANKRD36BP1
0.0208	-1.3	MORC2-AS1
0.0227	-0.905	TTC28-AS1
0.0183	-0.875	A2M-AS1
0.00694	-1.14	LINC00265
0.0428	-0.798	GUSBP1
0.00367	-1.05	NKAPP1
0.00291	-1.24	SEPT7P9
0.0334	-0.74	CRHR1-IT1
0.00639	-1.87	MZF1-AS1
0.0484	-1.36	LOC389834
0.028	-0.918	BIN3-IT1
0.00772	-1.42	SBF1P1
0.0129	-1.09	ANKRD20A9P
0.00196	-1.83	PMS2P9
0.00822	-1.25	LINC01002
0.0309	-1.13	LOC100133331
0.0127	-0.794	LOC284412
0.0227	-1	LINC01347
0.0292	-0.68	YWHAEP1
0.00582	-1.02	LOC100132057
0.00703	-1.13	WASH5P
0.00156	-1.72	GOLGA8EP
0.0355	-0.824	SH3GL1P2
0.00438	-0.838	EPHA1-AS1
0.00219	-1.63	LOC100288069
0.00587	-0.993	LOC100128361
0.0154	-0.777	BCRP2
0.0142	-0.921	LINC01061
0.013	-1.12	LOC100130849
0.0321	-0.701	EFCAB14-AS1
0.0005	-1.61	CACTIN-AS1
0.00436	-1.17	LOC729737
0.00803	-1.48	TNRC6C-AS1
0.0346	-0.625	ANKRD20A5P
0.00189	-1.27	STAG3L2
0.0352	-0.633	TTLL10-AS1
0.0233	2.09	PHACTR1
0.0146	0.912	LOC100129973
0.0331	1.32	IGKV1D-8
0.0448	0.916	TPT1P8
0.0263	1.16	LOC100132319
0.0139	0.729	SLC25A37
0.0262	1.07	HS3ST3B1
0.00627	1.05	FLJ21408
0.0258	0.912	DYNLT1
0.00231	1.19	MARVELD2
0.0436	0.807	PCGF3
0.0234	0.792	LOC642620
0.0118	1.42	WDR86-AS1
0.0166	1.09	KRBOX4
0.0276	0.919	LOC729860
0.00713	1.16	DNM1L
0.048	1.18	LOC100130314
0.0179	0.914	LOC100129324
0.0389	1.24	MIR3142HG
0.0321	0.6	BFSP2-AS1
0.0365	0.655	RGR
0.0124	0.918	SNHG17
0.0408	0.737	DNAH6
0.03	1.2	MIR3945HG
0.0257	1	TLN1
0.0339	1.21	RPS21
0.0405	1.26	IGKV1-5
0.0195	0.787	STXBP5-AS1
0.0367	0.601	SP3P
0.0269	0.997	ZNF81
0.0241	0.761	LINC01296
0.031	0.714	SLC2A13
0.0298	0.912	LUZP1
0.0304	1.95	igkc
0.000305	1	CMPK2
0.00737	1.01	GALC
0.0386	0.82	ASS1
0.0394	0.751	ATP7A
0.00438	1.05	C2
0.0143	1.02	ERCC6
0.00346	0.846	GALC
0.0398	0.669	GCK
0.0343	0.747	MTR
0.00507	0.991	PEPD
0.00419	1.18	TPP1
0.02	0.738	REn
0.00467	0.959	RYR1
0.0261	2.79	IL1B
0.0208	0.77	CCR5
0.0138	0.657	SLC11A2
0.0189	2.56	CXCR1
0.037	1.64	ALOX5
0.00221	1.09	CA4
0.0364	0.869	DHFR
0.0125	0.718	GABRA3
0.00539	1.7	KCNJ2
0.0499	1.6	cyp4f3
0.0178	0.911	OPRD1
0.0484	1.24	PTGER2
0.0158	2.46	PTGS2
0.0321	0.687	TBC1D3B
0.0431	0.89	GRB10
0.0493	0.625	GMPR2
0.0364	0.658	NT5C1B
0.0409	0.81	ANXA2
0.00437	0.95	TWISTNB
2.56e-06	1.94	TRIM6
0.0154	1.03	TRIM34
0.0266	1.34	AKAP2
0.0364	1.07	ZNF813
0.0391	0.816	OR2T33
0.0208	0.91	OR4D6
0.012	0.864	OR52N4
0.0298	0.639	OR51G1
0.0234	1.24	NFASC
0.0128	0.682	OR4F21
0.0154	1.05	WDR33
0.0316	0.779	SPIN2B
0.0497	0.621	CT45A5
0.0029	1.26	2020-09-02
0.0076	0.759	TMEM64
0.0456	0.775	ZCCHC11
0.01	1.07	TMEM230
0.00793	0.988	TMEM244
0.0212	1.04	MSL1
0.00428	0.896	ANKRD20A2
0.0476	0.939	FOXP4
0.0146	0.862	CTBP1
0.0192	1.34	FIGNL2
0.0415	1.2	SRRD
0.0388	0.997	BAG5
0.0413	0.704	HDAC5
0.0324	1.1	TMCC1
0.0253	0.856	CARD16
0.00524	0.699	INPP5D
0.0175	0.772	ERMAP
0.0253	2.79	FCGR1B
0.0476	0.942	GNG10
0.0246	0.993	HIST2H2BF
0.0196	0.96	FNBP1L
0.00547	0.844	MBP
0.0065	1.14	CSNK1A1
0.0273	0.663	RAB12
0.0154	0.728	AMPD3
0.0256	1.44	ABHD17B
0.00776	1.17	RPS26
0.0211	0.913	PLEKHG1
0.00215	1.11	SLC10A7
0.0134	0.812	TMEM150A
0.0243	1.09	GPR155
0.0353	0.863	PDE4B
0.000592	1.09	ZNF630
0.0344	0.628	MARVELD2
0.00836	1.68	AP1S3
0.0106	1.13	KREMEN1
0.0124	1.41	TESMIN
0.00233	0.852	cklf
9.34e-05	1.73	btnl8
0.00135	1.5	SLC29A4
0.00413	1.01	PTPN20
0.0031	0.846	CAST
0.0131	1.04	SLC35A2
0.0288	0.773	MINA
0.0486	0.716	ENGASE
0.0493	0.732	trak1
0.0395	0.767	SLA
0.0245	0.702	SLC12A2
0.0151	0.931	SSTR4
0.0314	0.876	TNFRSF1A
0.0229	2.41	WTH3DI
0.0147	1.44	ALG9
0.0497	0.915	SLC29A1
0.0306	0.79	ZBTB38
0.0478	0.735	WHAMM
0.0134	0.665	DNA2
0.0445	0.629	PLEKHM3
0.0431	0.776	RBM44
0.00508	0.905	TMEM218
0.00911	0.681	POTEE
0.0263	0.832	ZNF655
0.0457	0.817	SFTPA2
0.0424	0.961	FAM210A
0.00214	1.09	2020-09-08
0.0383	0.807	ACPP
0.0123	1.29	zbtb34
0.0165	1.13	FOXD4L4
0.00717	1.03	ALG13
0.0153	0.783	PHACTR2
0.00728	1.08	SPATS2L
0.00955	0.8	SERPINE3
0.0452	0.658	SLFN11
0.0244	0.701	ACVR1
0.0224	0.899	ZFYVE16
0.0219	0.99	FAM58BP
0.0356	0.62	USP17L9P
0.0111	0.915	ADAM8
0.0122	0.866	C17orf51
0.00443	0.921	PHTF2
0.0409	0.921	METTL21A
0.0225	0.818	LRRC69
0.0458	0.854	SYCE1L
0.0467	0.829	FERMT2
0.0185	0.761	SMIM13
0.000456	1.66	MICAL3
0.0296	0.741	ZNF843
0.0347	0.665	CNST
0.0259	1.14	NFYC
0.00205	1.08	ITPK1
0.031	0.653	NEURL1B
0.0352	0.729	ERI2
0.0183	0.867	MXD3
0.045	0.945	TBC1D7
0.00958	0.841	C6orf52
0.00926	1.77	MYADML2
0.0434	0.699	CEP44
0.0223	0.676	OTUD1
0.0223	0.928	FAM71E2
0.012	0.914	MORN2
0.0323	0.999	NUPR2
0.0309	2.2	BEGAIN
0.0172	0.755	DPYD
0.00459	0.837	MECOM
0.00692	1.19	HERC6
0.0213	1.03	NKX2-5
0.0104	0.787	SYNPO
0.000124	1.03	FREM3
0.00276	1.25	PEX2
0.0257	1.35	KLHL7
0.0411	0.631	ZFYVE28
0.00348	1.02	BAGE
0.0303	0.68	PRR36
0.00741	0.819	CASP12
0.0278	1.6	TNFRSF17
0.0116	0.66	C19orf84
0.0484	0.653	Tmem35b
0.035	0.687	BTN3A2
0.0116	1.21	PRDM1
0.044	1.17	PPP1R3B
0.0302	1.01	KCNA2
0.0193	1.16	STEAP4
0.00192	1.21	TRIM51GP
0.0357	0.807	CALU
0.0275	0.682	PFKP
0.0386	0.837	TTC39C
0.0473	1	PTBP3
0.0226	0.79	cds1
0.0393	0.752	CTSO
0.037	0.837	CXADR
0.0164	0.965	CELSR2
0.0146	2.08	FPR2
0.0277	0.989	GABBR1
0.0115	0.804	GAS8
0.0239	2.48	CXCL1
0.0418	1.06	IFIT2
0.000909	2.59	IFIT1
0.00358	2.14	IFIT3
0.0184	0.741	IGBP1
0.0124	0.827	IGFBP4
0.0403	1.87	IGFBP7
0.036	2.62	CXCR2
0.0499	1.06	IRAK2
0.000809	1.19	ACTA2
0.0235	1.03	PARP1
0.0314	0.636	ALPI
0.0341	0.84	APLP2
0.0289	1.01	CEACAM1
0.0138	0.917	BMX
0.0262	1.77	ENTPD1
0.0446	1.69	CDA
0.0329	0.64	CKS1B
0.0448	1.69	SLC31A2
0.037	0.708	COX7B
0.000535	2.1	CPA1
0.0128	1.58	CUX1
0.00166	1.31	HBEGF
0.0463	0.631	EYA3
0.0437	0.78	FMO4
0.0458	1.6	FPR1
0.0175	0.751	FPR3
0.0392	1.44	FUT4
0.041	0.709	FYN
0.0314	0.652	GZMK
0.0273	1.54	HOXB2
0.00824	1.35	IRF2
0.00996	1.62	KIR2DL4
0.0471	0.778	KPNA3
0.0434	0.93	LOX
0.0361	0.732	MXD1
0.0312	0.831	MX2
0.0219	0.896	NBN
0.029	0.852	NRAS
0.00879	1.16	OAS1
0.0174	0.744	PAFAH1B2
0.0132	2.48	PI3
0.0458	0.717	PIGC
0.0361	0.934	PIGF
0.0284	0.907	PIK3C2B
0.028	0.909	PNN
0.0432	1.18	ppp1cb
0.00596	1.17	PPP1R10
0.0305	1.03	PRKCI
0.0305	1.05	CHMP1A
0.0204	0.752	PTPRJ
0.0322	1.51	PTX3
0.0458	1.16	RBMS2
0.0193	1.1	RDX
0.000671	1.02	RPA3
0.00432	1.14	SAT1
0.008	1.14	SCTR
0.0142	2	SLC22A4
0.0315	0.639	SNRPG
0.021	0.871	SPTAN1
0.0137	2.3	TLR2
0.0312	0.876	UBE2N
0.0323	0.844	ZNF202
0.0164	0.68	DNALI1
0.0404	1.16	SOAT2
0.00848	0.767	TTF2
0.0209	0.954	SUPT3H
0.00785	2.76	PPFIBP2
0.0254	1.05	RTCA
0.0149	0.657	KCNK5
0.0198	1.25	VAMP4
0.0393	0.664	MBTPS1
0.0137	2.49	TNFRSF10C
0.0325	0.995	SAP30
0.0333	0.85	GGH
0.0342	1.61	FUBP1
0.0429	1.05	ST13
0.0136	0.854	STBD1
0.0166	0.724	CCRL2
0.0113	0.846	ATP6V0B
0.0267	0.797	BCL2A1
0.00584	1.47	CHN2
0.0219	1.11	RAB1A
0.000458	1.25	SLC1A1
0.0423	0.976	SLC1A3
0.0133	0.725	SNRPD3
0.0157	1.57	STX3
0.00514	1.77	NEURL1
0.0346	0.936	SEMA4F
0.00476	1.27	BUB1
0.00481	0.601	CCNG2
0.0362	0.618	CD81
0.0297	1	CDH1
0.0205	1.13	RCAN1
0.0394	0.6	ECM1
0.0295	0.718	NDUFS6
0.032	0.657	TCP10
0.0336	0.695	MTMR7
0.0445	1.11	ETF1
0.0216	1.27	B4GALT5
0.013	1.08	ABCG2
0.0261	0.714	ATG5
0.0294	0.699	CLOCK
0.0393	2.09	APOBEC3B
0.000784	0.849	ETV1
0.0226	1.23	JAK2
0.0164	0.61	MMP14
0.0228	1.05	NDUFA9
0.0399	0.627	PRKX
0.0111	0.626	SLC17A1
0.0408	0.853	ISG15
0.0124	0.841	TBX19
0.00841	1.42	PDCL
0.0342	0.906	RALA
0.00334	1.48	TP53BP2
0.0461	1.48	EOMES
0.0332	0.726	SH2B3
0.0015	1.4	MAMLD1
0.0399	0.611	IFI16
0.0015	2.96	IFI27
0.0251	0.604	LPA
0.0407	0.749	RBL2
0.0473	1.18	S100A11
0.0187	1.34	TERF2
0.044	1.05	MKRN3
0.00152	1.11	UST
0.0464	0.863	CTDSP2
0.0449	0.7	BCAP31
0.00051	1.97	DHRS9
0.0273	0.819	MPZL2
0.0213	1.12	STX6
0.0194	1.16	DCAF7
0.0425	1.11	STAG1
0.0241	0.778	EFS
0.00116	1.34	PRSS16
0.0393	0.773	CAPRIN1
0.0132	0.84	MAP3K5
0.0392	0.661	MICB
0.0479	0.665	UCHL3
0.0353	0.835	TLR6
0.0265	0.76	IRF9
0.0313	1.04	NDC80
0.0124	0.886	NSF
0.0184	0.843	ENPP1
0.047	1.06	PRB2
0.00328	1.32	S100A1
0.0114	1.03	stk3
0.0264	1.85	BASP1
0.0394	0.898	RAN
0.0201	1.63	C1D
0.0369	0.653	CRTAP
0.0141	1.09	PROCR
0.000506	1.64	IFI44
0.0316	0.968	st6galnac2
0.0208	1.22	POLR3F
0.0169	1.16	Cxcr6
0.0132	1.31	RFPL3
0.0355	0.867	PHTF1
0.0277	0.852	CAPN9
0.0434	0.912	CPLX2
0.00192	1.3	HPSE
0.00825	1.33	TPBG
0.0264	1.07	BLCAP
0.0477	1.07	AP3M2
0.0249	0.607	SERINC3
0.0456	1.04	OS9
0.000629	2.29	IFI44L
0.0309	0.768	STON1
0.0433	0.673	NPIPA1
0.0111	1.21	TLE4
0.0062	2.84	TNFAIP6
0.0263	0.881	RNF112
0.0418	1.12	MME
0.014	1.21	ATF6
0.0132	1.13	PHLDA1
0.0476	0.998	TARDBP
0.0466	0.915	CDC42EP4
0.0212	0.725	FBXW2
0.0326	1.44	RRAS2
0.017	2.04	TFEC
0.0454	0.735	ZNF212
0.00701	0.678	KCNE5
0.0143	0.95	TRAM2
0.0452	0.858	PXDN
0.000588	1.12	OR8B8
0.0171	1.05	ICMT
0.0406	1.57	QPCT
0.00312	0.824	RAD54B
0.0301	0.943	UCK2
0.0261	0.835	MYLPF
0.0221	1.38	HCFC2
0.017	1.09	PKN3
0.0429	0.743	TMEM14A
0.036	1	MCTS1
0.0332	0.858	UBE2T
0.0481	0.869	IMPA2
0.0224	1.12	KIR2DL2
0.0226	0.798	RNF7
0.00369	1.06	CELSR1
0.0121	0.68	SEC61G
0.0156	1.04	AIPL1
0.0155	1.45	CLEC4E
0.0334	1.14	SACS
0.0289	1.02	NSG1
0.0279	0.718	STAU2
0.0366	0.825	NEK6
0.00286	1.97	lamp3
0.018	0.995	RBMS3
0.0393	0.659	SCHIP1
0.0401	0.72	PLCH2
0.000419	0.892	DOCK4
0.0353	0.8	IFT140
0.00437	1.14	phyhip
0.0283	0.897	ZBTB24
0.0492	0.761	TOMM70
0.00777	0.946	zbed4
0.0397	0.734	TECPR2
0.00726	1.15	vash1
0.0457	0.602	SBNO2
0.0427	1.03	KIFAP3
0.034	1.2	SPG20
0.0356	1.02	TAB2
0.0172	0.843	NPHP4
0.0319	0.777	ALMS1
0.0146	1.08	FRMD4B
0.0124	0.724	SNX13
0.0225	0.934	RCOR1
0.0446	0.877	RRS1
0.0281	0.843	TBC1D1
0.0328	0.649	FBXO28
0.0179	0.708	ANGEL1
0.0275	0.998	LRRC8B
0.00534	0.876	CAMSAP1
0.00267	1.23	HEATR5A
0.0187	1.31	KBTBD2
0.042	0.777	creld1
0.0487	1.22	KRT23
0.0316	0.818	DST
0.0244	1.3	TOR1AIP1
0.000177	1.02	intu
0.0206	3.82	G0S2
0.0262	1.11	COL5A3
0.0487	0.895	GMNN
0.0048	1.14	LAP3
0.0376	1.12	POMP
0.0366	1.02	TMX2
0.0171	0.601	RPL26L1
0.00282	1.52	CLEC4A
0.0232	0.684	KIF20B
0.0448	0.636	ZNF44
0.0486	1.14	PDZD11
0.00282	1.17	CLIC5
0.0161	2.21	cklf
0.00238	1.67	USP18
0.0395	1.42	NUP54
0.00616	1.28	XAF1
0.0482	0.912	CNNM2
0.0162	1.13	TRPM6
0.0128	1.03	ANKRD10
0.0241	0.846	ZNF280C
0.00513	0.992	FERMT1
0.0253	1.12	ZCCHC2
0.0283	1.35	MTMR10
0.0106	1.03	FLVCR2
0.00561	1.07	CMTM6
0.00537	1.47	LPCAT2
0.0484	1.24	INTS8
0.0281	0.905	TTC12
0.023	0.764	SLC25A38
0.0173	1.23	HERC6
0.0124	0.966	DENND4C
0.0457	1.1	SUSD4
0.0285	1	C9orf40
0.021	0.605	WDR60
0.00571	1.19	NETO2
0.028	0.98	DOK4
0.0256	1.39	SDAD1
0.0141	0.778	PLEKHG6
0.0318	0.657	PARVA
0.0119	0.792	TMEM30A
0.0466	0.885	WDR41
0.0141	1.36	ZNF654
0.0355	0.663	PBRM1
0.0434	0.916	LRIF1
0.0346	0.81	PLCXD1
0.0296	1.12	MUC4
0.0269	0.933	SPATA7
0.043	0.68	SLC22A15
0.0205	0.809	EAPP
0.0354	0.945	ETNK1
0.0402	1.02	NXT2
0.0252	0.62	DNAJC10
0.00247	1.09	CHST7
0.00253	1.49	ERO1B
0.0259	0.847	EMSY
0.011	0.669	OTUD7B
0.00936	0.893	RNPEP
0.0482	1.07	CHPT1
0.0434	0.894	RALGAPB
0.042	0.675	PARP11
0.00146	2.68	CD177
0.00159	1.11	RHBG
0.0096	1.03	SMURF1
0.0136	1.24	ABHD6
0.0162	1.55	INTS2
0.0439	0.781	HACE1
0.0441	0.865	STAMBPL1
0.0341	0.891	KLHL8
0.0295	0.759	SIPA1L2
0.0403	0.638	CCDC191
0.0399	0.841	SH3RF1
0.0323	1.24	CALCOCO1
0.0499	0.615	KIAA1586
0.0216	3.09	AQP9
0.0226	0.629	Ifna4
0.0128	1.13	PLSCR1
0.0409	0.636	PPA1
0.0235	0.853	GRIP1
0.0253	0.744	RAP2C
0.0117	0.71	ABHD17C
0.00863	1.2	RRAGD
7.8e-06	1.78	CFL2
0.00557	1.51	sec24a
0.028	1.08	NXF3
0.0118	0.881	PERP
0.0178	1.59	RTP4
0.0156	1.11	NOD2
0.00911	0.795	TPK1
0.0247	0.83	XPO4
0.0338	0.669	IKZF4
0.0106	0.748	MPP5
0.0248	0.931	GZF1
0.0319	0.735	SUDS3
0.0388	0.839	ACTR6
0.00424	1.17	DGCR14
0.00776	1.46	ELOVL4
0.0346	1.07	USP46
0.0283	0.72	TMEM135
0.0361	0.909	RSRC2
0.0292	0.68	SOWAHC
0.0187	1.34	ZNF655
0.0392	0.722	TMEM38A
0.0343	0.612	SECISBP2
0.0375	0.743	SLC25A23
0.00801	1.15	glb1l
0.0319	0.731	NAA35
0.0117	0.718	ZYG11B
0.0396	0.815	NSUN7
0.0338	0.839	E2F8
0.0246	1.12	SNIP1
0.0344	1.13	PRR5L
0.0364	1.03	ATAT1
0.0185	1.11	TMEM156
0.0147	1.11	PGAP1
0.00201	1.34	EFHD1
0.0381	1	NDFIP1
0.0146	0.74	TET1
0.00436	1.12	CPEB4
0.0249	1.28	EEPD1
0.0223	0.815	TMX1
0.032	0.948	FAM83D
0.0266	0.634	ACSBG2
0.0079	1.49	CCR9
0.0223	1.42	FCRL5
0.00591	1.29	KATNAL2
0.0447	0.701	GABARAPL1
0.0337	0.995	FAM103A1
0.0316	0.928	PARP9
0.00944	1.23	ROPN1L
0.0388	0.654	SNX25
0.00987	1.44	B3GNT5
0.0295	1.04	L3MBTL1
0.0387	0.822	POLR3GL
0.0124	0.997	EFCAB2
0.0289	0.995	PDCD2L
0.0438	0.796	TMEM101
0.0109	1.27	CYSTM1
0.0411	0.805	MSANTD4
0.0198	0.885	CC2D1B
0.00477	1.24	ACTRT3
0.0155	0.837	CNFN
0.0335	0.778	PARD6B
0.027	0.765	KISS1R
0.0173	0.673	FAM126A
0.0419	0.998	ZNF577
0.0049	1.21	HAVCR2
0.0185	0.92	AIFM2
0.041	1.08	PPP1R15B
0.00864	0.715	ALG10
0.00428	0.924	CEP19
0.00836	1.07	ACPT
0.0252	1.13	EAF1
0.045	0.64	ALG2
0.0198	0.981	ZNF682
0.00096	1.37	CASP7
0.0104	0.838	ZNF622
0.0262	0.771	CIPC
0.0208	0.736	CNTNAP3
0.0297	0.716	PGLYRP2
0.0485	0.897	ACSM1
0.045	1.58	LRG1
0.0461	1.23	THEM4
[truncated: 182 more rows]

## Sheet: p<0.05
P.Value	logFC	Gene symbol
0.0183	-0.875	A2M-AS1
0.0159	-1	AACS
0.0124	-0.982	AAK1
0.0452	-0.745	abca2
0.00725	-0.799	ABCC10
0.0402	-0.816	ABCC5
0.013	1.08	ABCG2
0.00912	-1.16	ABHD11
0.0192	-0.951	ABHD12
0.0446	0.768	ABHD15
0.0138	-1.16	ABHD17A
0.0256	1.44	ABHD17B
0.0117	0.71	ABHD17C
0.0136	1.24	ABHD6
0.0148	-1.1	abl1
0.0414	-0.825	ABL2
0.0447	-0.827	ABR
0.0427	-0.794	ACAD10
0.0324	-1.4	ACADS
0.00244	-2.12	ACAP1
0.00911	-1.7	ACBD4
0.00247	-1.23	ACIN1
0.00749	-1.28	ACOT8
0.0383	0.807	ACPP
0.00836	1.07	ACPT
0.0266	0.634	ACSBG2
0.0485	0.897	ACSM1
0.000809	1.19	ACTA2
0.0046	-1.11	ACTR1B
0.0168	-1	ACTR3B
0.0388	0.839	ACTR6
0.00477	1.24	ACTRT3
0.0244	0.701	ACVR1
0.0191	-0.95	ADAM15
0.0111	0.915	ADAM8
0.00068	-1.56	ADCK2
0.00192	-1.02	adck5
0.0154	-1.05	ADD1
0.0458	-1.39	ADIPOR1
0.0262	-0.932	AFF1
0.0181	-0.89	AGAP7P
0.00389	-1.12	AGBL5
0.0093	-1.07	AGTRAP
0.00638	-1.34	AHCY
0.018	-1.56	AHNAK
0.0185	0.92	AIFM2
0.0156	1.04	AIPL1
0.0263	-0.807	AK1
0.0243	0.76	AK9
0.0153	-0.839	AKAP1
0.00844	-1.41	AKAP11
0.00555	-1.71	AKAP17A
0.0266	1.34	AKAP2
0.0269	-1.06	AKAP8L
0.0238	-1.34	AKNA
0.00713	-1.52	AKT1S1
0.0186	-1.17	AKT2
0.0489	-0.668	ALDH8A1
0.00864	0.715	ALG10
0.00614	-1.57	ALG11
0.00717	1.03	ALG13
0.045	0.64	ALG2
0.0147	1.44	ALG9
0.0244	-1.34	ALKBH6
0.0319	0.777	ALMS1
0.0141	1.09	ALOX12-AS1
0.037	1.64	ALOX5
0.0314	0.636	ALPI
0.0411	-1.15	amigo3
0.0291	0.69	AMOT
0.0135	-1.14	AMPD2
0.0154	0.728	AMPD3
0.0413	-0.917	ANAPC2
0.0179	0.708	ANGEL1
0.0266	-1.09	ANK1
0.0248	-1.47	ANK3
0.0489	-0.614	ANKDD1A
0.0361	-0.816	ANKFN1
0.0421	-0.784	ANKLE2
0.0128	1.03	ANKRD10
0.00168	-1.35	ANKRD13B
0.0232	-0.819	ANKRD13C
0.0225	-1.46	ANKRD17
0.00435	-1.09	ANKRD20A1
0.00428	0.896	ANKRD20A2
0.0346	-0.625	ANKRD20A5P
0.0129	-1.09	ANKRD20A9P
0.0491	0.945	ANKRD22
0.00843	-1.02	ANKRD36B
0.0355	-1.62	ANKRD36BP1
0.00614	-1.16	ANKRD54
0.0247	-1.03	ANO9
0.0246	-0.833	ANTXR2
0.0409	0.81	ANXA2
0.00333	-1.1	ANXA9
0.000749	-2.18	AP1B1
0.00836	1.68	AP1S3
0.00824	-1.21	AP2A2
0.00146	-1.73	AP2B1
0.0345	-0.815	AP3D1
0.0477	1.07	AP3M2
0.000357	-1.4	AP5Z1
0.00227	-1.86	APBB1
0.0488	-0.715	APBB1IP
0.00427	-1.4	APBB3
0.0205	-0.944	APEH
0.0496	-0.635	APH1A
0.0414	-0.877	APLP1
0.0341	0.84	APLP2
0.0358	2.94	APOBEC3A
0.0393	2.09	APOBEC3B
0.00575	-0.997	APOBEC3C
0.00993	-2.34	APOL6
0.0176	-0.926	APOOL
0.0321	-1.15	APPL1
0.00417	0.829	AQP1
0.0367	-0.945	AQP3
0.0119	1.27	AQP7P3
0.0216	3.09	AQP9
0.0155	-0.856	ARAP1
0.0289	-1.05	ARFRP1
0.00445	-0.878	ARHGAP17
0.000538	-2.11	ARHGAP30
0.00853	-1.48	arhgap35
0.00075	-2.33	arhgef1
0.0014	-1.82	ARHGEF18
0.00225	-1.62	ARHGEF2
0.0374	-1.43	ARHGEF35
0.0357	-1.11	ARID5A
0.0368	0.81	ARL11
0.0222	1.09	ARL5B
0.0349	-1.21	ARMT1
0.0465	-0.666	ARRDC1
0.0326	-0.736	ARRDC1-AS1
0.0199	-0.847	ASB13
0.0338	0.616	ASB7
0.0287	-0.99	ASPSCR1
0.0386	0.82	ASS1
0.00452	-1.57	atad3b
0.000417	-2.19	ATAD3C
0.0364	1.03	ATAT1
0.014	1.21	ATF6
0.0319	-1.1	ATG12
0.00745	-1.58	ATG16L1
0.00361	-1.63	ATG2A
0.0309	1.1	ATG4B
0.0396	-0.613	ATG4C
0.00636	-1.05	ATG4D
0.0261	0.714	ATG5
0.00345	-1.25	atg9a
0.000895	-1.41	ATP13A2
0.000403	-2.54	ATP2A3
0.0113	0.846	ATP6V0B
0.00923	-1.13	ATP6V0E2
0.0394	0.751	ATP7A
0.0426	-0.823	ATP8B1
0.0121	-1.79	ATP8B2
0.0323	-0.785	ATP9B
0.0384	-1	ATRX
0.0341	-0.791	ATXN2L
0.0123	-1.08	ATXN7L2
0.00239	-1.96	ATXN7L3
0.0234	-0.919	AXIN1
0.00987	1.44	B3GNT5
0.0132	-0.77	B3GNTL1
0.00468	-1.51	B4GALT1
0.0379	1.15	B4GALT4
0.0216	1.27	B4GALT5
0.0322	-0.692	BACE1
0.0388	0.997	BAG5
0.00348	1.02	BAGE
0.00967	-1.28	BAGE4
0.0119	-1.04	BAIAP2
0.00401	-1.37	BANP
0.00126	-1.61	BAP1
0.0264	1.85	BASP1
0.0214	-0.903	BAX
0.0488	-0.787	BBOF1
0.0449	0.7	BCAP31
0.0329	-0.725	BCAS3
0.0345	-1.09	BCAS4
0.00432	-0.766	BCL11B
0.0267	0.797	BCL2A1
0.0307	-1.46	BCL2L1
0.00945	-1.32	BCL2L12
0.0276	1.22	BCL2L14
0.0162	-1	BCL7C
0.00104	-1.96	BCL9L
0.0392	-0.601	BCLAF1
0.000593	-1.67	BCR
0.0154	-0.777	BCRP2
0.0309	2.2	BEGAIN
0.0202	-1	BEND5
0.0321	0.6	BFSP2-AS1
0.00398	-0.967	BHLHA9
0.0068	-1.41	BICDL1
0.028	-0.918	BIN3-IT1
0.0264	1.07	BLCAP
0.0105	-1.09	BMF
0.0138	0.917	BMX
0.0165	0.659	BOLA3
0.0119	-1.56	BORCS6
0.0139	-0.77	BRD3
0.0079	-1.14	BRPF1
0.0181	-0.829	BRSK2
0.00177	-2.27	BSDC1
0.00224	-1.86	BTBD2
0.0288	-0.932	BTBD7
0.035	0.687	BTN3A2
9.34e-05	1.73	btnl8
0.00476	1.27	BUB1
0.00672	0.783	C14orf178
0.0472	-0.851	C16orf86
0.0122	0.866	C17orf51
0.00544	-1.59	c17orf62
0.0186	-1.32	c19orf12
0.00651	-1.3	C19orf25
0.0419	-0.707	c19orf68
0.0116	0.66	C19orf84
0.0201	1.63	C1D
0.0493	0.67	C1GALT1C1
0.0094	-0.782	c1orf35
0.0181	-1.31	C1QTNF4
0.0378	-0.834	C1RL
0.00438	1.05	C2
0.00317	0.813	C20orf196
0.0143	-0.984	C20orf27
0.00302	-1	C20orf96
0.025	-0.881	C22orf46
0.0272	0.803	C3orf38
0.00336	-1.84	c6orf106
0.00958	0.841	C6orf52
0.0003	-1.22	C8G
0.0116	1.49	C8orf31
0.0141	-1.22	c9orf16
0.0285	1	C9orf40
0.00221	1.09	CA4
0.0005	-1.61	CACTIN-AS1
0.0323	1.24	CALCOCO1
0.0357	0.807	CALU
0.00929	-1.03	CAMK2D
0.00534	0.876	CAMSAP1
0.0266	-1.02	CAMSAP2
0.0323	-1.06	CANT1
0.0112	-2.23	CAP1
0.0302	-0.93	CAPN1
0.00153	-1.61	CAPN10
0.0233	-1.13	CAPN12
0.0277	0.852	CAPN9
0.0393	0.773	CAPRIN1
0.0266	-1.3	CAPS
0.00654	-1.37	CAPZA1
0.00413	-1.35	CARD11
0.0253	0.856	CARD16
0.00734	-0.835	CARS
0.00741	0.819	CASP12
0.042	-0.973	CASP2
0.00096	1.37	CASP7
0.0031	0.846	CAST
0.0131	-0.989	CATSPERD
0.0263	-0.763	CBFA2T2
0.000298	-1.8	CBX4
0.0249	-0.942	cc2d1a
0.0198	0.885	CC2D1B
0.0437	-0.815	CCDC125
0.0236	-0.827	CCDC134
0.00841	-1.14	CCDC137
0.0403	0.638	CCDC191
0.00994	-1.08	CCDC7
0.00837	-1.18	CCDC88B
0.037	-0.823	CCNC
0.0133	-0.774	CCNF
0.0191	-1.38	CCNG1
0.00481	0.601	CCNG2
0.0387	-0.753	CCNK
0.0208	0.77	CCR5
0.0079	1.49	CCR9
0.0166	0.724	CCRL2
0.0273	-0.956	CCZ1
0.00146	2.68	CD177
0.0213	-1.44	CD2
0.00728	-1.15	CD244
0.0228	-0.822	CD247
0.0352	1.1	CD59
0.0362	0.618	CD81
0.0446	1.69	CDA
0.0422	-1.06	CDC14B
0.0333	-0.864	CDC34
0.0186	-1.54	CDC37
0.0229	-0.889	CDC40
0.0466	0.915	CDC42EP4
0.0069	-1.44	CDCA7L
0.0297	1	CDH1
0.0471	0.64	CDHR3
0.0385	-1.21	CDIPT
0.0155	-1.66	CDK10
0.0193	-0.82	CDK11B
0.0147	-0.961	CDK12
0.0485	-1.13	CDK13
0.0292	-0.821	CDK3
0.0194	-0.786	CDK5RAP2
0.0245	0.921	CDKN2C
0.0226	0.79	cds1
0.0169	-0.904	CDV3
0.031	-0.7	CDX1
0.0289	1.01	CEACAM1
0.0263	-1.09	CELF1
0.0388	-1.27	CELF4
0.00369	1.06	CELSR1
0.0164	0.965	CELSR2
0.00205	-1.84	CEMP1
0.00591	-1.54	CENPB
0.00842	-1.24	CENPT
0.0268	-1.08	CEP128
0.00428	0.924	CEP19
0.0108	-0.926	cep350
0.0434	0.699	CEP44
0.0184	-0.686	CEP57L1
0.00673	-1.12	CEP85
0.00116	1.56	CEP85L
0.0413	-0.806	CERS4
0.0481	-0.602	CFL1
7.8e-06	1.78	CFL2
0.000295	-1.14	CHADL
0.0246	-1.12	CHAF1A
0.0242	1.32	CHCHD4
0.0075	-0.95	CHD2
0.0123	-0.764	CHD4
0.0046	-1.45	CHD6
0.0305	1.05	CHMP1A
0.00584	1.47	CHN2
0.000661	-2.03	chpf2
0.0482	1.07	CHPT1
0.0387	-0.683	CHRNB4
0.0324	-0.691	CHST4
0.00247	1.09	CHST7
0.0178	-1.26	CIC
0.0236	-0.79	ciita
0.0262	0.771	CIPC
0.0273	-1.53	CIZ1
0.0309	-0.777	CKAP2
0.0106	0.661	cklf
0.0329	0.64	CKS1B
0.00163	-1.97	CLCN7
0.033	-0.959	CLDN15
0.0282	-0.611	CLDN4
0.00282	1.52	CLEC4A
0.0155	1.45	CLEC4E
0.00282	1.17	CLIC5
0.00842	-0.701	CLIP2
0.0206	-1.23	CLN3
0.0125	-1.18	CLN6
0.0294	0.699	CLOCK
0.00202	-1.89	CLPTM1
0.000834	-1.39	clstn3
0.00512	-1.03	CLUH
0.00952	1.42	CMPK2
0.02	2.48	CMTM2
0.00561	1.07	CMTM6
0.00776	-1.6	CMTR1
0.0179	-1.16	CNEP1R1
0.0155	0.837	CNFN
0.0482	0.912	CNNM2
0.0447	-0.83	CNOT4
0.0347	0.665	CNST
0.0208	0.736	CNTNAP3
0.0111	-1.1	COG4
0.0392	-0.759	COG8
0.0262	1.11	COL5A3
0.000366	-1.45	COLGALT1
0.00219	-1.05	COMMD7
0.0307	-1.18	COPE
0.0132	-1	COPS7B
0.000853	-2.16	COQ8B
0.0467	-1.04	CORO1B
0.037	0.708	COX7B
0.000535	2.1	CPA1
0.00436	1.12	CPEB4
0.0434	0.912	CPLX2
0.0287	-1.03	CPSF1
0.0219	-1.87	CPSF3L
0.0238	-0.889	cpt2
0.00827	-1.63	CPTP
0.0125	-0.87	CRACR2A
0.0454	0.812	CRB3
0.042	0.777	creld1
0.0334	-0.74	CRHR1-IT1
0.0321	-0.826	CRIP2
0.00467	-1.87	CROCC
0.0369	0.653	CRTAP
0.0309	-0.688	CRTC1
0.037	-0.906	cryaa
0.0211	-0.654	CSF1
0.0065	1.14	CSNK1A1
0.00192	-1.21	csnk1e
0.0497	0.621	CT45A5
0.0146	0.862	CTBP1
0.0192	-1.39	CTDP1
0.00192	-1.4	CTDSP1
0.0464	0.863	CTDSP2
0.0134	-1.01	CTNNAL1
0.0341	-1.6	CTNNB1
0.0393	0.752	CTSO
0.0119	-1.44	CTU2
0.0446	-0.689	CUL2
0.0128	1.58	CUX1
0.037	0.837	CXADR
0.0239	2.48	CXCL1
0.0189	2.56	CXCR1
0.036	2.62	CXCR2
0.0169	1.16	Cxcr6
0.0113	-0.888	cxorf38
0.00413	-0.79	CYB5D1
0.0175	-1.76	cyb5r3
0.000504	-1.37	cyfip2
0.00609	0.965	CYGB
0.00399	-1.61	CYHR1
0.0499	1.6	cyp4f3
0.00873	0.837	CYP4V2
0.0109	1.27	CYSTM1
0.0147	-1.73	CYTH1
0.0186	-1.16	CYTH2
0.0146	-0.8	D2HGDH
0.0465	-1.02	DARS2
0.0104	-1.26	DBNL
0.0351	-0.976	DBP
0.00986	-1.24	DCAF15
0.0194	1.16	DCAF7
0.0402	-0.709	dcaf8
0.00377	-1.94	DCAKD
0.00892	-0.91	DDN
0.0423	-0.653	DDOST
0.00925	-2.32	DDX11
0.0189	-0.666	DDX39B
0.024	-0.803	DDX50
0.0066	-1.26	DDX51
0.0193	-1.15	DDX52
0.00508	-1.33	DEAF1
0.0364	-0.668	DEF6
0.0177	-0.953	DENND1A
0.0124	0.966	DENND4C
0.00424	1.17	DGCR14
0.0364	0.869	DHFR
0.00051	1.97	DHRS9
0.0262	-0.799	DHX38
0.0196	-2.1	DIAPH1
0.000795	-1.47	DIDO1
0.0283	-0.729	DIO3
0.0182	-0.811	DIS3L2
0.00581	0.865	DKFZP434L187
0.031	-0.926	DLG2
0.0188	-0.787	DMAP1
0.0186	-0.755	DMKN
0.00495	-0.989	DMTF1
0.0184	-1.02	DMTN
0.0134	0.665	DNA2
0.0408	0.737	DNAH6
0.00385	-1.91	DNAJB2
0.00457	-0.789	DNAJB5
0.0139	-1.09	DNAJB7
0.0252	0.62	DNAJC10
0.0248	-1.01	DNAL4
0.0164	0.68	DNALI1
0.0243	-0.725	DND1
0.00713	1.16	DNM1L
0.0495	-0.957	DNM1P46
0.0131	-1.88	DNM2
0.00781	-1.24	DNPEP
0.000419	0.892	DOCK4
0.0235	-0.948	DOHH
0.00427	-2.44	dok2
0.028	0.98	DOK4
0.0217	-0.78	DPCD
0.00911	-0.967	DPH7
0.0032	-1.28	DPP7
0.00156	-1.9	DPP9
0.0172	0.755	DPYD
0.0182	0.758	DRC1
0.0222	-0.698	DRC3
0.0316	0.818	DST
0.00146	-1.96	DTX2
0.0422	-0.771	DTX3
0.00321	-1.33	DUOX1
0.0381	-0.602	dus2
0.0212	-0.675	DUSP15
0.0161	-1.11	DUSP7
0.00984	-1.18	DVL1
0.0258	0.912	DYNLT1
0.0132	-1.39	E2F4
0.0173	-0.764	E2F6
0.0338	0.839	E2F8
0.0252	1.13	EAF1
0.0205	0.809	EAPP
0.02	-1.33	ECE1
0.0394	0.6	ECM1
0.0188	-1.9	EDC4
0.000658	-1.42	EEF1DP3
0.0148	-0.66	EEF2
0.00908	-1.77	EEFSEC
0.0249	1.28	EEPD1
0.0321	-0.701	EFCAB14-AS1
0.0124	0.997	EFCAB2
0.00201	1.34	EFHD1
0.0241	0.778	EFS
0.027	-1.11	EGLN2
0.000573	1.01	EHD4
0.00253	-2.46	EHMT1
0.0204	-1.83	EIF3C
0.00374	-1.25	EIF4ENIF1
0.0222	-1.02	EIF4G1
0.00251	-2.44	EIF5A
0.0248	-0.897	ELF3
0.0173	-1.18	ELK1
0.0101	-1.14	ELK4
0.017	-1.46	ELL
0.0418	0.922	elmo2
0.00287	-1.46	ELMOD3
0.0137	-1.68	ELOF1
0.00776	1.46	ELOVL4
0.011	-1.2	EMC10
0.0234	-0.824	EME2
0.0141	-0.746	EML2
0.00445	-1.29	EML3
0.0259	0.847	EMSY
0.00886	-0.606	EN1
0.0247	-0.782	ENG
0.0486	0.716	ENGASE
0.0184	0.843	ENPP1
0.0029	-1.59	ENSA
0.0262	1.77	ENTPD1
0.0236	1.6	ENTPD1-AS1
0.0461	1.48	EOMES
0.00438	-0.838	EPHA1-AS1
0.0443	-0.633	ERCC2
0.0412	-0.972	ERCC4
0.0143	1.02	ERCC6
0.0182	-0.958	ERCC6L2
0.0141	-0.734	ERGIC3
0.0352	0.729	ERI2
0.0175	0.772	ERMAP
0.00253	1.49	ERO1B
0.0243	-0.652	ESR1
0.028	-0.937	ESRRA
0.0445	1.11	ETF1
0.0354	0.945	ETNK1
0.000784	0.849	ETV1
0.0217	-0.942	EXD3
0.00661	-0.811	EXOC3-AS1
0.0223	-1.29	EXOSC5
0.00471	-1.62	EXOSC6
0.0463	0.631	EYA3
0.0136	1.19	FAAHP1
0.0462	-0.784	FAAP20
0.0144	0.924	FAAP24
0.0337	0.995	FAM103A1
0.0178	-0.953	FAM120AOS
0.0173	0.673	FAM126A
0.0498	-0.808	FAM127B
0.0231	-0.633	FAM131A
0.0349	-0.611	FAM133B
0.0187	0.878	FAM151B
0.0108	-1.15	FAM160B2
0.0269	-0.81	FAM161A
0.015	-0.781	FAM171A1
0.0424	0.961	FAM210A
0.0196	-0.703	FAM212A
0.0142	-1.14	FAM21C
0.00771	0.856	FAM221A
0.0269	0.824	FAM227B
0.0071	-1.18	FAM3A
0.0212	1.31	FAM41C
0.0311	-0.626	FAM53B
0.0219	0.99	FAM58BP
0.00464	-1.23	FAM60A
0.043	-0.729	FAM64A
0.0431	-0.728	FAM65C
0.0267	-0.904	FAM66A
0.0223	0.928	FAM71E2
0.0229	0.608	FAM74A1
0.032	0.948	FAM83D
0.00549	-0.961	FAM83G
0.0382	-1.23	FAM98B
0.0167	-0.967	FBXL19
0.0146	-0.876	FBXO17
0.0392	-0.73	FBXO18
0.0328	0.649	FBXO28
0.0212	0.725	FBXW2
0.0271	-0.987	FBXW5
0.0244	-0.741	FBXW9
0.0253	2.79	FCGR1B
0.0489	0.871	FCHO2
0.0223	1.42	FCRL5
0.0201	-1.34	FEM1A
0.00513	0.992	FERMT1
0.0467	0.829	FERMT2
0.0355	-0.884	FGFR1
0.0192	1.34	FIGNL2
0.0134	1	FKBP1A
0.0115	-1.28	FKBP8
0.00654	-1.11	FLAD1
0.0108	-0.877	FLCN
0.0127	-1.3	FLJ13224
0.00627	1.05	FLJ21408
0.00407	-0.908	FLJ37453
0.0426	0.644	FLJ37505
0.0235	1.22	FLJ42393
0.00257	2.09	FLJ44635
0.00402	-1.4	FLJ44715
0.00591	-2.23	FLNA
0.00531	-1.88	FLOT2
0.0352	-0.771	FLT3LG
0.0106	1.03	FLVCR2
0.016	-1.33	FMNL1
0.00283	-1.76	FMNL2
0.0437	0.78	FMO4
0.0299	-0.805	FN1
0.0196	0.96	FNBP1L
0.0266	-0.678	FOXB1
0.0165	1.13	FOXD4L4
0.00275	-1.66	FOXN2
0.0189	0.811	FOXN3-AS1
0.00151	-1.4	FOXO4
0.0194	-1.26	FOXP3
0.0476	0.939	FOXP4
0.0458	1.6	FPR1
0.0146	2.08	FPR2
0.0175	0.751	FPR3
0.00456	-1.05	FRAT1
0.000124	1.03	FREM3
0.0146	1.08	FRMD4B
0.0309	-0.761	FRY
0.0342	1.61	FUBP1
0.0255	-1.6	FUBP3
0.00702	-1.43	FURIN
0.017	-1.1	FUS
0.0392	1.44	FUT4
0.00608	-1.49	FUT7
0.00304	-1.84	FXR2
0.041	0.709	FYN
0.0206	3.82	G0S2
0.0258	-0.701	G6PC3
0.0447	0.701	GABARAPL1
0.0277	0.989	GABBR1
0.0125	0.718	GABRA3
0.0206	-0.974	GAK
0.0178	-0.979	GAL3ST4
0.00346	0.846	GALC
0.00267	-1.01	GALNS
0.04	-0.684	GALNT10
0.0256	-0.707	GALR2
0.0115	0.804	GAS8
0.0167	-0.691	GATA2
0.0217	-1.49	GATC
0.01	-1.11	GATS
0.00451	-1.41	GCC2
0.0233	-0.79	GCDH
0.0398	0.669	GCK
0.00808	-0.792	GEMIN5
0.00553	-0.82	GFM1
0.000106	-2.66	GGA1
0.0333	0.85	GGH
0.00778	-0.971	GGT7
0.0184	-0.818	GHRLOS
0.00429	-1.08	GIT1
0.00801	1.15	glb1l
0.000262	1.22	GLIS3-AS1
0.0135	-1.24	GLMP
0.0254	2.44	GLT1D1
0.000867	-1.96	GLTSCR2
0.0126	-1.1	GLYR1
0.0394	0.695	GMCL1P1
0.0126	-0.966	GMEB1
0.0212	-0.89	GMEB2
0.0487	0.895	GMNN
0.00219	-1.69	GMPPA
0.0493	0.625	GMPR2
0.00502	-1.66	GNA11
0.0336	0.964	GNAO1
0.0182	-1.11	GNB2
0.0476	0.942	GNG10
0.0351	-0.851	GNL1
0.00834	-1.12	GNL3L
0.00493	-1.25	gnrhr2
0.015	-0.642	GOLGA2P6
0.011	-0.784	GOLGA6A
0.0168	-0.901	GOLGA6L10
0.0143	-0.82	GOLGA8A
0.00156	-1.72	GOLGA8EP
0.0169	-1.05	GOLGB1
0.00137	-2.17	GPAA1
0.0132	-1.3	GPATCH11
0.0266	-0.869	GPATCH3
0.0134	-1.01	GPR137
0.0326	0.895	GPR146
0.0243	1.09	GPR155
0.015	-0.873	GPS1
0.00939	-0.638	GPX4
0.00081	-2.65	GRAMD1A
0.0404	-1.07	GRAP
0.0381	-1.32	GRAP2
0.0431	0.89	GRB10
0.0253	-1.25	GRINA
0.0235	0.853	GRIP1
0.00203	-1.16	GS1-24F4.2
0.00356	1.1	GSDMA
0.0174	-0.97	GSPT1
0.00816	-1.31	GSR
0.0302	1.03	GSTM2P1
0.0334	2.54	GSTM4
0.0159	-1.41	GTF3C1
0.0107	-0.721	GTF3C3
0.021	-0.648	GTF3C5
0.0127	-0.988	GTPBP2
0.0131	-2	GTPBP6
0.00248	-1.56	GUCD1
0.0428	-0.798	GUSBP1
0.0351	-1.26	GUSBP11
0.0356	0.932	GUSBP5
0.0237	-0.699	GVINP1
0.034	-0.903	GYPC
0.0248	0.931	GZF1
0.0314	0.652	GZMK
0.0325	-1.17	GZMM
0.00103	-3.17	H1FX
0.0366	-0.745	H2AFV
0.0439	0.781	HACE1
0.00454	-1.05	HAGHL
0.03	-1.04	HAUS7
0.0049	1.21	HAVCR2
0.00166	1.31	HBEGF
0.0237	1.25	HCCAT5
0.0221	1.38	HCFC2
0.0135	-0.824	HDAC11
0.0413	0.704	HDAC5
0.00324	-2.8	HDGF
0.0207	-0.937	HDGFRP2
0.00736	-1.67	HDHD3
0.00267	1.23	HEATR5A
0.00297	-1.43	HECTD3
0.0293	-0.7	HELZ2
0.0173	1.23	HERC6
0.0143	-0.83	HEXIM1
0.0358	-0.883	HIBCH
0.022	-0.954	Hist1h1a
0.0246	0.993	HIST2H2BF
0.00334	-2.1	hla-a
1.38e-09	-2.61	HLA-B
0.0205	-0.922	HM13
0.00921	-0.981	HMG20B
0.00118	1	HMGA1
0.0336	-0.658	hmga2
0.0457	-0.748	HN1L
0.0311	0.683	HNRNPLL
0.00504	-1.25	HNRNPUL2
0.0152	-1.33	HOMER3
0.0273	1.54	HOXB2
0.0489	-1.11	HOXB7
0.0191	-0.821	HP1BP3
0.0031	-1.51	HPCAL1
0.00192	1.3	HPSE
0.0376	-0.675	HRH3
0.0363	-1.02	HS1BP3
0.0262	1.07	HS3ST3B1
0.026	1.45	HSD11B1
0.00843	-1.41	HSF1
0.0285	-1.07	HSP90AA2P
0.000305	1.48	HUS1B
0.0297	-1.49	HUWE1
0.0171	1.05	ICMT
0.014	-0.981	IDH2
0.0399	0.611	IFI16
0.0015	2.96	IFI27
0.000506	1.64	IFI44
0.000629	2.29	IFI44L
0.000909	2.59	IFIT1
0.0418	1.06	IFIT2
0.00358	2.14	IFIT3
0.0195	0.626	IFITM4P
0.0226	0.629	Ifna4
0.0353	0.8	IFT140
0.0184	0.741	IGBP1
0.0124	0.827	IGFBP4
0.0403	1.87	IGFBP7
0.00366	-1.21	IGHMBP2
0.0304	1.95	igkc
0.0405	1.26	IGKV1-5
0.0331	1.32	IGKV1D-8
0.0182	-1.06	IKBKE
0.00107	-1.45	IKZF3
0.0338	0.669	IKZF4
0.00388	-0.991	il11ra
0.0165	-1.02	IL12RB1
0.0261	2.79	IL1B
0.0325	2.36	IL1RN
0.0251	-1.13	IL3RA
0.047	-1.36	IL4R
0.0385	-1.69	IL6R
0.0257	0.894	IMMP1L
0.00101	-1.5	IMMT
0.0481	0.869	IMPA2
0.0394	-1.01	Inafm1
0.00218	-1.77	INF2
0.0208	-0.835	ING4
0.0341	0.738	INGX
0.0299	-1.18	INO80
0.00736	-1.41	INO80B
0.00524	0.699	INPP5D
0.012	-0.944	INPPL1
0.0162	1.55	INTS2
0.00155	-1.58	INTS5
0.0484	1.24	INTS8
0.000177	1.02	intu
0.0365	-0.704	IPCEF1
0.0165	1.12	Ipw
0.0499	1.06	IRAK2
0.00824	1.35	IRF2
0.0139	-0.985	IRF2BP1
0.0265	0.76	IRF9
0.0408	0.853	ISG15
0.00773	-1.1	ISOC2
0.0156	-0.708	IST1
0.0195	-1.38	ISY1-RAB43
0.00542	-2.71	ITGB2
0.023	-1.39	ITM2C
0.00205	1.08	ITPK1
0.00702	-1.67	ITSN2
0.0044	-1.21	IZUMO4
0.0226	1.23	JAK2
0.00161	-1.95	JAK3
0.0203	-0.911	JRKL
0.0162	-3.05	JUNB
0.0137	-0.838	KAT2A
0.00207	-1.09	KAT5
0.00591	1.29	KATNAL2
0.0187	1.31	KBTBD2
0.0302	1.01	KCNA2
0.0108	-1.01	KCNAB2
0.0124	-0.64	kcnd1
0.00701	0.678	KCNE5
0.0158	1.84	KCNJ15
0.00539	1.7	KCNJ2
0.0149	0.657	KCNK5
0.0297	-0.869	kctd13
0.0108	-1.29	KCTD17
0.0289	-0.755	KCTD5
0.00719	-0.829	KDM1A
0.0039	-1.45	KDM2B
0.00885	-0.817	KDM4B
0.0124	-1.37	KDM5C
0.014	-1.25	KHSRP
0.0263	-0.986	KIAA0319L
0.00206	-1.63	KIAA0930
0.0117	-0.849	KIAA1033
0.0499	0.615	KIAA1586
0.00712	-1.29	KIAA1841
0.0154	-1.67	KIF13B
0.00504	1.08	KIF1B
0.0232	0.684	KIF20B
0.0116	-0.938	KIF22
0.0427	1.03	KIFAP3
0.0441	-0.913	KIFC3
0.0224	1.12	KIR2DL2
0.00996	1.62	KIR2DL4
0.027	0.765	KISS1R
0.0134	-0.674	KLC2
0.019	-1.24	KLHDC4
0.000806	-1.21	KLHL22
0.0257	1.35	KLHL7
0.0341	0.891	KLHL8
0.0477	-0.693	KMT2E
0.0471	0.778	KPNA3
0.00814	-0.961	kras
0.0166	1.09	KRBOX4
0.0106	1.13	KREMEN1
0.0149	-0.644	KRI1
0.0487	1.22	KRT23
0.0224	-0.761	KRT8
0.0405	0.683	Krtap19-1
0.00539	-1.51	KXD1
0.0295	1.04	L3MBTL1
0.0117	-1.02	L3MBTL2
0.00286	1.97	lamp3
0.0436	-0.698	LAMTOR1
0.0048	1.14	LAP3
0.0465	-0.633	LARP4B
0.00538	-2.31	LARS
0.0364	-1.24	LBH
0.00159	-1.81	LDB1
0.0488	-0.603	LELP1
0.0108	-1.59	LENG8
0.0118	-0.857	LEO1
0.0373	-0.821	LGALS3
0.0318	-0.774	LGALS8
0.0343	-1.07	lime1
0.0185	0.888	LINC00115
0.0231	1.39	LINC00174
0.0248	-1.08	LINC00202-2
0.0247	-0.612	LINC00235
0.0116	1.18	LINC00239
0.00694	-1.14	LINC00265
0.0381	0.669	LINC00294
0.00999	1.1	LINC00452
0.0356	0.714	LINC00640
0.0226	0.65	LINC00880
0.00787	0.76	LINC00909
0.0321	-0.772	LINC00910
0.0354	-0.654	LINC00937
0.00782	-1.41	LINC00957
0.00276	-1.06	LINC00999
0.00607	-1.75	LINC01000
0.00822	-1.25	LINC01002
0.0142	-0.921	LINC01061
0.0249	0.979	LINC01270
0.000555	-4.87	LINC01291
0.0241	0.761	LINC01296
0.0227	-1	LINC01347
7.05e-05	1.7	LINC01405
0.0453	0.659	LINC01554
0.0394	-0.922	LLGL2
0.0447	-0.661	LMAN2
0.00448	-1.46	LMF2
0.00437	-1.07	LMO7
0.032	0.79	LMOD3
0.0374	0.74	LNX2
0.0245	-1.18	LOC100127972
0.036	-1.17	LOC100128077
0.00587	-0.993	LOC100128361
0.0407	-0.974	LOC100128477
0.024	-0.998	LOC100128494
0.00467	1.5	LOC100128531
0.00463	-1.66	LOC100128573
0.0205	-0.603	LOC100129186
0.0179	0.914	LOC100129324
0.00797	-1.23	LOC100129572
0.0156	-0.745	LOC100129888
0.0292	1.05	LOC100129935
0.0146	0.912	LOC100129973
0.048	1.18	LOC100130314
0.013	-1.12	LOC100130849
0.0129	-1.21	LOC100130872
0.0185	-1.12	LOC100131053
0.0304	-0.719	LOC100131829
0.00582	-1.02	LOC100132057
0.0263	1.16	LOC100132319
0.00884	-1.13	LOC100133032
0.0309	-1.13	LOC100133331
0.0486	1.17	LOC100133669
0.0229	-1.27	LOC100190986
0.00219	-1.63	LOC100288069
0.0156	-0.858	LOC100505530
0.0425	-0.775	LOC100996291
0.0421	-0.777	LOC101927770
0.0114	-0.656	LOC102723968
0.0452	-0.751	LOC107133515
0.00597	-1.33	LOC148413
0.00743	-1.08	LOC283140
0.0341	-0.643	LOC284023
0.0127	-0.794	LOC284412
0.0406	1.3	LOC285097
6.27e-05	-1.6	LOC285178
0.0484	-1.36	LOC389834
0.0171	0.859	LOC401320
0.0268	-0.794	LOC407835
0.0447	-0.706	LOC440346
0.0346	-0.777	LOC441455
0.0289	0.964	LOC441666
0.0422	-0.796	LOC554174
0.02	-1.02	LOC554223
0.0234	0.792	LOC642620
0.0389	-0.721	LOC643802
0.0118	1.17	LOC644189
0.0436	-0.825	LOC649294
0.00411	-1.44	LOC651337
0.0222	-0.606	LOC653581
0.0364	-1.06	LOC729275
0.028	0.878	LOC729603
0.00436	-1.17	LOC729737
0.0276	0.919	LOC729860
0.00965	-0.8	LOC84214
0.0464	0.951	LOC93622
0.0449	0.906	LOH12CR2
0.0313	-0.981	LONP1
0.0148	1.37	LONRF1
0.00307	1.54	LONRF2
0.0434	0.93	LOX
0.0251	0.604	LPA
0.00537	1.47	LPCAT2
0.0466	-1.05	LRCH1
0.045	1.58	LRG1
0.0434	0.916	LRIF1
0.00181	-1.18	LRP10
0.0064	-1.14	LRPPRC
0.0195	-0.831	LRRC10B
0.00773	-1.15	LRRC37A2
0.0301	-1.08	LRRC37A3
0.0198	-0.967	LRRC37A6P
0.0374	-0.664	LRRC37B
0.00404	-1.05	LRRC45
0.0225	0.818	LRRC69
0.0275	0.998	LRRC8B
0.0428	-1.03	LRRN3
0.0161	-0.841	LRSAM1
0.00486	-1.33	LSM12
0.00224	-1.14	LSM14B
0.00372	-1.25	LSM4
0.0296	-1.19	LTA
0.00615	-1.31	LTB4R
0.0258	-0.733	LTB4R2
0.00074	-2.43	LTBP3
0.0264	-0.903	LTBP4
0.0298	0.912	LUZP1
0.0104	-1.38	LY6G5B
0.0045	-1.84	LYL1
0.0192	0.774	LYPD5
0.0316	-0.864	LYPLA2
0.0478	-0.675	LYRM4-AS1
0.0401	-0.886	LZTR1
0.0467	-0.646	MAD2L2
0.00108	-1.85	MADD
0.0109	-1.5	MAF1
0.00319	-1.63	MAFG
0.0427	-0.734	MAFK
0.0415	0.933	MAGI3
0.0015	1.4	MAMLD1
0.00213	-1.68	MAN1B1
0.0183	-1.31	MAN1C1
9.57e-05	-2	MAN2B1
0.0272	-0.722	MANBAL
0.0263	-1.29	MAP1B
0.00327	-1.36	MAP2K2
0.0306	-0.671	MAP3K13
0.00183	-1.59	MAP3K4
0.0132	0.84	MAP3K5
0.0294	-0.861	MAP4
0.00824	-1.14	MAP4K2
0.0219	-0.965	MAPK12
0.0349	-0.696	mapk13
0.00817	-1.77	MAPK3
0.00649	-1.19	MAPKAP1
0.00302	0.913	MAPKAPK5-AS1
0.0051	-1.32	MARK2
0.0201	-0.74	MARK4
0.00612	-1.76	MARS
0.0344	0.628	MARVELD2
0.0153	-0.804	MASP2
0.00276	-1.17	MAST3
0.00468	-1.37	MATK
0.0175	-0.745	MATN4
0.0247	-1.05	MAX
0.017	-0.898	MAZ
0.0335	1.16	MB21D2
0.00269	-1.84	MBD1
0.0327	-1.06	MBNL3
0.00547	0.844	MBP
0.0393	0.664	MBTPS1
0.0422	-0.64	MC1R
0.0325	-0.827	MCF2L
0.00831	-1.3	MCM7
0.036	1	MCTS1
0.00794	-1.17	MDM2
0.00459	0.837	MECOM
0.00771	-1.27	MECP2
0.00676	-1.53	MED16
0.0304	-0.874	MED23
0.00432	-1.61	MED24
0.013	-0.941	MED25
0.0423	-0.912	MEF2B
0.000743	-1.37	MEGF8
0.041	-0.728	MEN1
0.0148	-1.24	METTL16
0.0409	0.921	METTL21A
0.0205	-0.8	mettl2a
0.000394	-1.98	MFGE8
0.00116	-1.7	MFN2
0.00954	-1.45	MFSD10
0.000351	-2.01	MFSD12
0.0142	-0.904	MGAT1
0.0115	-0.989	MGRN1
0.0155	-1.26	mia2
0.0271	-1.19	MIA3
0.039	1.25	Miat
0.000354	-2.26	MICAL1
0.000456	1.66	MICAL3
0.0169	-1.05	MICALL1
0.0392	0.661	MICB
0.0185	-0.962	MIEF1
0.0447	0.676	MIER3
0.00198	-1.18	MIF4GD
0.00105	-2.18	MIGA2
0.0288	0.773	MINA
0.00305	-1.75	MINOS1
0.0389	1.24	MIR3142HG
0.03	1.2	MIR3945HG
0.0306	-1.05	MIR4435-2HG
0.0438	0.784	MIR600HG
0.0247	-1.4	MKI67
0.0107	-1.62	MKNK2
0.044	1.05	MKRN3
0.0136	-0.881	MKRN7P
0.00695	-1.7	MLLT1
0.00194	-2.32	MLST8
0.0418	1.12	MME
0.0164	0.61	MMP14
0.0208	-1.3	MORC2-AS1
0.012	0.914	MORN2
0.0206	0.988	MOSPD2
0.0108	-0.935	MOV10
0.0219	-0.779	MPDU1
0.0194	-0.867	MPG
0.0106	0.748	MPP5
0.00272	-1.18	MPRIP
0.0273	0.819	MPZL2
0.0491	-0.653	MRFAP1
0.00382	-1.18	MROH1
0.0217	-0.795	MRPL12
0.0495	-0.69	MRS2P2
0.0411	0.805	MSANTD4
0.0212	1.04	MSL1
0.0235	1.33	mst1l
0.0169	0.929	MT1DP
0.0224	-0.728	MTHFSD
0.0283	1.35	MTMR10
0.0269	-1.07	MTMR14
0.0336	0.695	MTMR7
0.0343	0.747	MTR
0.00762	-0.786	muc2
0.0296	1.12	MUC4
0.000461	1.26	MUCL1
0.0108	-1.67	MUM1
0.00647	-1.29	MVB12A
0.00494	-1.08	MVB12B
0.0128	-1.31	MVD
0.0312	0.831	MX2
0.0361	0.732	MXD1
0.0183	0.867	MXD3
0.000544	-2.53	MXD4
0.0493	-0.606	MXI1
0.00926	1.77	MYADML2
0.0029	-1.2	MYH11
0.00195	-2.14	MYH9
0.0261	0.835	MYLPF
0.0467	0.961	MYO18A
0.00108	-1.84	MYO1G
0.0414	-0.79	MYO5A
0.00589	-0.963	MYPOP
0.00639	-1.87	MZF1-AS1
0.00524	1.61	NAA15
0.0319	0.731	NAA35
0.0272	-1.21	NAA60
0.0384	-0.872	NAALADL1
0.00811	-1.4	NAIP
0.0201	0.925	NANOS1
0.0118	-1.3	NAP1L4
0.0178	0.792	NAP1L5
0.00532	-2.38	NBEAL2
0.0219	0.896	NBN
0.0201	-1.4	NBPF10
0.00313	-1.71	NBPF15
0.0106	-0.806	NBPF6
0.0163	-0.97	NCAPD2
0.000881	1.29	NCKAP1
0.0122	-0.865	nckipsd
0.00603	-1.19	NCOA4
0.0313	1.04	NDC80
0.0237	-1.33	NDEL1
0.0381	1	NDFIP1
0.0377	-0.633	NDRG2
0.0228	1.05	NDUFA9
0.00303	-0.968	NDUFB7
0.0295	0.718	NDUFS6
0.0111	-1.09	NECAP1
0.00608	0.845	NEK10
0.0366	0.825	NEK6
0.00903	-0.791	NEK8
0.00244	-1.3	NELFB
0.00571	1.19	NETO2
0.00514	1.77	NEURL1
0.031	0.653	NEURL1B
0.018	0.66	NF1P2
0.0234	1.24	NFASC
0.025	-1.17	NFATC2
0.0251	-0.686	nfic
0.0331	-0.66	NFIX
0.0325	-0.687	NFKBIL1
0.0126	-0.79	NFRKB
0.0115	-1.1	NFS1
0.0259	1.14	NFYC
0.00275	-1.32	NHLRC4
0.0182	-0.722	NID2
0.00367	-1.05	NKAPP1
0.0445	-0.841	NKIRAS2
0.0213	1.03	NKX2-5
0.0398	-0.888	NLE1
0.00071	-0.91	NLRP1
0.00394	-1.55	NOC2L
0.0156	1.11	NOD2
0.00706	-1.43	NOL6
0.00206	-0.843	NOP14
0.014	-0.862	NOSIP
0.0236	-1.15	notch1
0.0049	-0.851	NPAP1
0.0172	0.843	NPHP4
0.0433	0.673	NPIPA1
0.0212	-1.36	NR1D2
0.0414	-1.58	NR1H2
0.029	0.852	NRAS
0.00785	-1.47	NRBP1
0.0124	0.886	NSF
0.000999	-1.35	NSFL1C
0.0289	1.02	NSG1
0.00249	-1.19	NSMF
0.0396	0.815	NSUN7
0.0364	0.658	NT5C1B
0.0276	-0.9	nthl1
0.00311	-1.72	NUBP2
0.00712	-1.75	NUCB1
0.00453	-1.68	NUMA1
0.00148	-1.6	NUP188
0.00422	-1.22	NUP210
0.0395	1.42	NUP54
0.0323	0.999	NUPR2
0.00316	-1.66	NUTF2
0.00592	-1.03	NUTM2A
0.028	1.08	NXF3
0.0402	1.02	NXT2
0.00879	1.16	OAS1
0.00537	-0.98	OAZ2
0.00405	-1.5	OBSCN
0.00882	-1.32	OGFR
0.0196	-0.968	OGG1
0.011	-0.833	OK/SW-CL.58
0.0178	0.911	OPRD1
0.0122	0.934	or2c3
0.0391	0.816	OR2T33
0.0208	0.91	OR4D6
0.0128	0.682	OR4F21
0.0298	0.639	OR51G1
0.012	0.864	OR52N4
0.00277	0.842	OR6W1P
0.000588	1.12	OR8B8
0.0052	-1.14	ORAI2
0.0135	-1.77	ORMDL3
0.0456	1.04	OS9
0.00782	-1.35	OSBPL2
0.0194	0.747	OSCP1
0.0414	-0.735	OSGIN1
0.00823	0.764	OTOF
0.0223	0.676	OTUD1
0.0288	-0.916	OTUD5
0.011	0.669	OTUD7B
0.00983	-0.781	ovos2
0.00295	1.84	P2RY13
0.014	-0.633	P3H1
0.0112	-0.705	P4HA2
0.0475	-0.824	PABPC1L
0.0285	-1.84	PABPC4
0.0174	0.744	PAFAH1B2
0.0339	-0.822	PAK4
0.0118	-0.858	PAOX
0.0306	-1.26	PAPOLA
0.00542	-0.959	PAPPA
0.0124	0.7	PAQR9
0.0335	0.778	PARD6B
0.0235	1.03	PARP1
0.042	0.675	PARP11
0.0316	0.928	PARP9
0.0318	0.657	PARVA
0.0355	0.663	PBRM1
0.00344	-2.19	PBXIP1
0.00989	-1.54	PCED1A
0.0436	0.807	PCGF3
0.0089	-1.07	PCNX3
0.0103	-0.684	PCNX4
0.00367	-1.84	pcsk7
0.0278	-0.877	PCYT2
0.00678	-0.842	PDAP1
0.00914	-0.947	PDC
0.0289	0.995	PDCD2L
0.00841	1.42	PDCL
0.0454	-0.603	PDE4A
0.0353	0.863	PDE4B
0.00536	-1.18	PDE4DIP
0.0268	-1.39	PDE6B
0.0495	-1.06	PDE9A
0.0389	-0.916	PDIA3
0.0335	0.975	PDIK1L
0.0103	1.45	PDLIM2
0.0486	1.14	PDZD11
0.0154	-0.909	PDZD2
0.0427	-0.789	PDZD4
0.00507	0.991	PEPD
0.0118	0.881	PERP
0.00335	-1.25	PES1
0.0107	-1.43	PEX11G
0.0252	-0.71	PEX16
0.00276	1.25	PEX2
0.0497	-0.91	PEX3
0.00302	-1.45	PEX5
0.0275	0.682	PFKP
0.0194	-1.3	PFN1P2
0.00932	-1.3	PGAM1
0.0246	-0.633	PGAM5
0.0147	1.11	PGAP1
0.00125	-2	PGGHG
0.0297	0.716	PGLYRP2
0.0175	-0.762	PGM5P2
0.00556	-1.17	PGPEP1
0.0161	-1.06	PGS1
0.0233	2.09	PHACTR1
0.0153	0.783	PHACTR2
0.0173	-0.65	PHF20
0.0347	0.67	PHF20L1
0.0192	-1.87	PHF23
0.0275	-0.907	PHF8
0.0132	1.13	PHLDA1
0.0355	0.867	PHTF1
0.00443	0.921	PHTF2
0.00437	1.14	phyhip
0.0132	2.48	PI3
0.0102	-1.33	PI4KA
0.00732	-1.72	PI4KAP2
0.0159	-0.701	PIAS1
0.00319	-1.71	PIAS4
0.0277	-1.22	PICALM
0.0463	-0.6	PIDD1
0.0458	0.717	PIGC
0.0361	0.934	PIGF
0.00118	-1.1	PIGQ
0.0284	0.907	PIK3C2B
0.00167	-2.07	PIK3CD
0.0098	-1.83	PIK3IP1
0.00199	-1.87	PIK3R5
0.0145	-0.952	PILRA
0.0374	-0.74	PILRB
0.0387	-0.858	PIN1
0.0158	-1.12	PIN1P1
0.00819	-0.992	PINX1
0.0475	-0.665	PIPOX
0.000169	-2.43	PITPNM1
0.00595	-1.21	PITRM1
0.0126	-1.71	PKN1
0.017	1.09	PKN3
0.02	-1.24	PKP4
0.0155	-1.12	PLA2G10
0.034	-0.997	PLA2G6
0.0121	-0.994	PLCB1
0.00242	-0.843	plcb3
0.0401	0.72	PLCH2
0.0346	0.81	PLCXD1
0.00118	-1.98	PLD3
0.00282	1.16	PLD6
0.0294	-0.851	PLEKHF1
0.0211	0.913	PLEKHG1
0.0163	-0.848	PLEKHG2
0.0141	0.778	PLEKHG6
0.0491	-1.08	PLEKHM1
0.00387	-2.15	PLEKHM2
0.0445	0.629	PLEKHM3
0.00112	-1.73	PLEKHO1
0.0293	-1.47	PLPPR3
0.0128	1.13	PLSCR1
0.00994	-1.01	PLSCR3
0.00481	-1.37	PLXDC1
0.0323	-0.965	PML
0.0086	-0.841	PMPCA
0.0382	-0.711	PMS1
0.014	-1.24	PMS2
0.0382	0.84	PMS2P1
0.00196	-1.83	PMS2P9
0.00296	1.12	PNLDC1
0.0492	-0.847	PNMA1
0.00859	-0.641	PNMA3
0.028	0.909	PNN
0.021	-1.02	POFUT2
0.0103	-1.14	POLE
0.00771	-1.23	POLL
0.014	-0.963	POLM
0.0252	-0.648	POLR2C
0.0208	1.22	POLR3F
0.0387	0.822	POLR3GL
0.00114	-1.04	pom121
0.000986	-1.74	POM121L1P
0.00576	-1.22	POMK
0.0376	1.12	POMP
0.00379	-1.33	pomzp3
0.0156	0.738	POTEB3
0.00911	0.681	POTEE
0.0125	-2.1	Potef
0.00489	-1.53	POU2F2
0.00719	-0.946	POU5F1
0.0409	0.636	PPA1
0.00233	-1.77	PPAN
0.0197	-1.13	PPARD
0.0141	1.18	PPARGC1B
0.00785	2.76	PPFIBP2
0.0146	-0.686	PPM1F
0.0349	-0.778	PPP1CA
0.0432	1.18	ppp1cb
0.00596	1.17	PPP1R10
0.0192	-0.963	PPP1R12B
0.041	1.08	PPP1R15B
0.00797	-1.88	PPP1R18
0.0186	-0.656	PPP1R37
0.044	1.17	PPP1R3B
0.00332	-1.16	PPP2R5B
0.0226	-1.07	PPP3R1
0.0397	0.734	PPP4R4
0.000865	-2.37	PPP5C
0.0184	-0.728	PPP6R1
0.047	1.06	PRB2
0.0116	1.21	PRDM1
0.00135	-1.55	PRDM15
0.0149	-1.11	PRDM2
0.0334	-1.06	PRKACA
0.0119	-1.24	PRKAR1B
0.0305	1.03	PRKCI
0.00215	-1.87	PRKCSH
0.0174	-0.962	prkd2
0.0399	0.627	PRKX
0.00494	-1.12	PRMT1
0.0285	-0.782	PRMT7
0.0122	-0.832	PROB1
0.0204	-0.762	PROC
0.0141	1.09	PROCR
0.00305	-0.944	PROSER3
0.00649	-1.46	PRPF31
0.0247	-0.982	PRR11
0.00353	-0.835	PRR18
0.00471	-0.859	PRR25
0.0303	0.68	PRR36
0.00818	-1.42	PRR5
0.0344	1.13	PRR5L
0.0125	-1.31	PRRC2A
0.00799	-1.39	PRRC2B
0.00191	-0.912	PRRT2
0.00116	1.34	PRSS16
0.026	1.47	PRSS36
0.0171	-1.39	PSAP
0.0415	0.817	PSAT1
0.000869	-1.29	PSD4
0.0363	-1.08	PSENEN
0.0375	-0.616	PSIP1
0.0175	-0.956	PSMB8
0.00117	-1.34	PSMD3
0.0114	-0.763	PSMG3
0.0473	1	PTBP3
0.0317	-0.978	PTCD3
0.0484	1.24	PTGER2
0.0175	-1.19	PTGES2
0.0158	2.46	PTGS2
0.00474	-1.48	PTOV1
0.00413	1.01	PTPN20
0.016	-1.16	PTPRC
0.0204	0.752	PTPRJ
0.0033	-1.03	PTPRN
0.0322	1.51	PTX3
0.0156	0.87	Pvt1
0.0194	-0.902	PWWP2A
0.0353	-1.03	PWWP2B
0.0452	0.858	PXDN
0.00206	-1.28	PXN
0.00175	-1.98	PYCR2
0.0477	-0.719	PYCRL
0.0154	-0.833	PYM1
0.0241	-1.27	QKI
0.0406	1.57	QPCT
0.0174	-0.793	qsox1
0.00894	0.765	QSOX2
0.0182	-0.677	R3HDM1
0.00609	-2.18	R3HDM4
0.00666	-1.25	RAB11B
0.00927	-0.848	RAB11FIP4
0.0273	0.663	RAB12
0.0219	1.11	RAB1A
0.00559	-2.15	RAB1B
0.00246	-1.72	RAB40C
0.0186	-1.01	RAB4B
0.0334	-0.799	RAB5C
0.00867	-1.43	RABGAP1L
0.0374	-0.89	RABGGTA
0.00627	-1.37	RABL6
0.0093	-1.1	RAD23B
0.0463	0.653	RAD51B
0.0199	-1.09	RAD52
0.00312	0.824	RAD54B
0.00817	-0.609	RAI1
0.0342	0.906	RALA
0.0434	0.894	RALGAPB
0.0394	0.898	RAN
0.0253	0.744	RAP2C
0.0416	-1.01	RAPGEF1
0.0447	-0.658	RASA2
0.00731	-1.08	rasa4
0.00334	-1.82	RASGRP2
0.0335	1.31	RASGRP4
0.0353	-0.915	RASL11B
0.0394	-0.833	RASSF1
0.0463	-0.932	RASSF3
0.0192	-1.39	RASSF5
0.0132	-1.48	RASSF7
0.00663	-1.28	RAVER1
0.00265	-1.46	RBAK
0.028	0.82	RBBP8NL
0.0459	-0.846	RBCK1
0.0135	0.872	RBL1
0.0407	0.749	RBL2
0.0377	-0.655	RBM12B
0.0369	-0.783	RBM14
0.0133	-1.55	RBM23
0.0226	-0.866	RBM33
0.0431	0.776	RBM44
0.0458	1.16	RBMS2
0.018	0.995	RBMS3
0.0205	1.13	RCAN1
0.00225	-1.22	RCN3
0.0225	0.934	RCOR1
0.0386	-0.644	RDH13
0.0193	1.1	RDX
0.0318	-0.989	RELA
0.02	0.738	REn
0.003	1.05	REXO1L1P
0.00344	-1.72	RFNG
0.0132	1.31	RFPL3
0.0365	0.655	RGR
0.0171	-1.3	RGS12
0.025	-0.876	RGS14
0.00159	1.11	RHBG
0.0148	-0.888	RHOBTB2
0.0241	-0.741	RHOC
0.0402	-0.812	RIC1
0.00879	-1.17	RIC8A
0.022	-0.664	RINL
0.0171	-1.59	ripk3
0.016	-0.972	RITA1
0.0308	-1.02	RMND5A
0.0263	0.881	RNF112
0.0273	-1.07	rnf126
0.0152	-1.81	RNF157
0.0237	-0.868	RNF208
0.00527	-0.872	RNF216
0.0323	0.954	RNF217
0.000827	-2.08	RNF220
0.0126	-0.61	RNF225
0.00907	-0.823	rnf25
0.0219	-0.902	RNF40
0.0226	0.798	RNF7
0.00792	-1.18	RNPC3
0.00936	0.893	RNPEP
0.000456	-1.36	ROGDI
0.00944	1.23	ROPN1L
0.000671	1.02	RPA3
0.0382	0.867	RPL13AP17
0.0244	1.19	RPL23AP64
0.0171	0.601	RPL26L1
0.018	-0.714	RPL32P3
0.0109	0.815	RPL34-AS1
0.0479	-1.28	RPL36A-HNRNPH2
0.0339	1.21	RPS21
0.00776	1.17	RPS26
0.0332	-0.731	RPS6KA1
0.00863	1.2	RRAGD
0.0326	1.44	RRAS2
0.0297	-1.05	RRBP1
0.039	-0.86	RREB1
0.00321	-1.9	RRP7A
0.0446	0.877	RRS1
0.00137	1.64	RSAD2
0.0361	0.909	RSRC2
0.0254	1.05	RTCA
0.0178	1.59	RTP4
0.00333	-1.57	RXRB
0.00467	0.959	RYR1
0.00328	1.32	S100A1
0.0473	1.18	S100A11
0.0334	1.14	SACS
0.019	-0.946	SAMD1
0.0405	-0.795	SAMD3
0.011	1.24	SAMD9L
0.0325	0.995	SAP30
0.00432	1.14	SAT1
0.00772	-1.42	SBF1P1
0.03	-1.02	sbno1
0.0457	0.602	SBNO2
0.0401	-0.861	SCAF1
0.00203	-1.69	SCAND1
0.0108	-1.3	SCAND2P
0.0483	-0.734	Scarna9
0.0393	0.659	SCHIP1
0.0494	0.757	SCLT1
0.008	1.14	SCTR
0.00562	-1.36	SCYL2
0.0256	1.39	SDAD1
0.0172	-0.975	SDCCAG8
0.0083	-1.87	SDF4
0.025	-0.674	SEC13
0.00557	1.51	sec24a
0.00157	-1.69	SEC61A1
0.0121	0.68	SEC61G
0.0343	0.612	SECISBP2
0.0235	-0.967	SEL1L
0.00188	-1.52	SELENOW
0.0098	-1.88	SELPLG
0.00493	-0.947	SEMA4B
0.0346	0.936	SEMA4F
0.0204	-1.07	SEMA6C
0.0403	-0.673	SENP3
0.00291	-1.24	SEPT7P9
0.0435	-1.27	SERF2-C15ORF63
0.0249	0.607	SERINC3
0.00955	0.8	SERPINE3
0.0318	-1.4	SET
0.00961	-1.07	SETD5
0.0457	0.817	SFTPA2
0.0178	-1.36	SGO1
0.00286	-1.79	SGSM3
0.00109	-2.49	SH2B1
0.0332	0.726	SH2B3
0.0457	-0.89	sh3bp1
0.00604	-1.73	SH3BP2
0.0434	-1.07	SH3D19
0.0355	-0.824	SH3GL1P2
0.0046	-1.92	SH3GLB2
0.0152	-1.03	SH3KBP1
0.0399	0.841	SH3RF1
0.024	-1.32	SH3RF3
0.0125	-0.683	SHARPIN
0.00118	-1.46	SHC1
0.00623	-1.24	SHISA5
0.00495	-1.55	SHKBP1
0.00232	-0.987	SHPRH
0.0116	-0.869	SIGIRR
0.0295	0.759	SIPA1L2
0.00265	-1.99	SIRT2
0.0175	-0.768	SIRT7
0.0395	0.767	SLA
0.0113	-1.32	SLA2
0.00215	1.11	SLC10A7
0.0138	0.657	SLC11A2
0.0245	0.702	SLC12A2
0.0482	-0.732	SLC16A11
0.0111	0.626	SLC17A1
0.000458	1.25	SLC1A1
0.0423	0.976	SLC1A3
0.0147	-1.18	slc1a5
0.043	0.68	SLC22A15
0.0271	-0.956	SLC22A17
0.0142	2	SLC22A4
0.027	-0.955	SLC25A11
0.0375	0.743	SLC25A23
0.0139	0.729	SLC25A37
0.023	0.764	SLC25A38
0.0193	-0.941	SLC25A45
0.00592	-1.25	SLC25A6
0.0136	-0.828	SLC26A11
0.000142	-2	SLC27A4
0.0237	-1.04	SLC28A2
0.0497	0.915	SLC29A1
0.00981	-1.25	SLC29A2
0.00135	1.5	SLC29A4
0.031	0.714	SLC2A13
0.0279	-0.934	SLC30A3
0.0448	1.69	SLC31A2
0.0113	-1.04	slc35a1
0.0131	1.04	SLC35A2
0.00509	-1.46	SLC35E1
0.0147	0.718	SLC39A11
0.0103	-1.73	SLC39A3
0.0129	-0.846	SLC4A2
0.019	0.797	SLC5A12
0.0453	-0.971	SLC5A6
0.0247	-0.693	SLC7A5P1
0.0191	-0.664	SLC8B1
0.0168	1.33	SLED1
0.0452	0.658	SLFN11
0.0154	1.43	SLFN13
0.0185	-0.672	SMARCA2
0.00449	-1.81	SMC1A
0.0232	-0.989	SMCR8
0.0304	-0.826	SMG1
0.0107	-0.814	SMG9
0.0185	0.761	SMIM13
0.0096	1.03	SMURF1
0.00805	-0.861	SNAP29
0.00883	-0.959	SNAP47
0.0105	-0.826	SNCAIP
0.0243	0.756	SND1-IT1
0.0124	0.918	SNHG17
0.0246	1.12	SNIP1
0.0283	-0.934	SNORA62
0.0299	-1.42	Snora81
0.00472	-2.45	SNRNP70
0.0127	-0.938	SNRPB
0.0133	0.725	SNRPD3
0.0315	0.639	SNRPG
0.0184	-1.5	SNTB2
0.0124	0.724	SNX13
0.0227	-1.01	SNX20
0.0388	0.654	SNX25
0.0016	-1.14	snx33
0.0404	1.16	SOAT2
0.00466	-1.11	SON
0.00334	-1.25	SORBS2
0.0344	-1.06	SOS1
0.0292	0.68	SOWAHC
0.0266	0.882	SP140L
0.0367	0.601	SP3P
0.00238	-1.18	SP9
0.0269	0.933	SPATA7
0.00728	1.08	SPATS2L
0.0469	-0.885	SPDYE2
0.0492	-1.19	SPECC1L
0.0209	-1.17	SPEG
0.034	1.2	SPG20
0.00618	-1.28	SPG7
0.0265	-0.733	SPHK2
0.0316	0.779	SPIN2B
0.0147	-1.43	SPN
0.0266	-0.704	SPRTN
0.035	-1.54	SPSB3
0.021	0.871	SPTAN1
0.0286	-0.927	SPTB
0.00408	1.07	SPTLC1
0.0104	-1.82	SRCAP
0.0117	-1.23	SRF
0.0415	1.2	SRRD
0.00418	-1.45	SRRT
0.00696	-1.15	SRSF2
0.0174	-0.869	SRSF7
0.0446	-0.94	SSH1
0.0151	0.931	SSTR4
0.0429	1.05	ST13
0.00565	-1.85	ST3GAL3
0.0316	0.968	st6galnac2
0.00292	-1.38	ST6GALNAC4
0.00203	-1.31	ST6GALNAC6
0.0425	1.11	STAG1
0.00376	-1.59	STAG2
0.00189	-1.27	STAG3L2
0.0441	0.865	STAMBPL1
0.0135	-1.35	STAT3
0.0279	0.718	STAU2
0.0136	0.854	STBD1
0.0193	1.16	STEAP4
0.023	-0.839	STIP1
0.0114	1.03	stk3
0.00186	-1.38	STK32C
0.000992	-2.08	STMN3
0.0396	-0.681	STOML2
0.0309	0.768	STON1
0.0221	-1.05	STRADA
0.00647	-1.05	STX17
0.0157	1.57	STX3
0.0213	1.12	STX6
0.0195	0.787	STXBP5-AS1
0.0319	0.735	SUDS3
0.0258	-0.675	sufu
0.028	-0.682	SUGP1
0.00439	-1.44	SUGP2
0.000282	-2.34	SUN2
0.0209	0.954	SUPT3H
0.0457	1.1	SUSD4
0.0234	-0.799	SUV39H1
0.00424	1.07	SVIL-AS1
0.0458	0.854	SYCE1L
0.0186	-0.864	SYNCRIP
0.0243	-1.35	SYNE2
0.0363	-0.85	SYNJ2
0.0104	0.787	SYNPO
0.043	-0.762	SYNRG
0.00432	-1.4	SYTL1
0.0389	-0.676	SYTL4
0.0356	1.02	TAB2
0.0194	-0.799	TACR1
0.035	-0.835	TAF6L
0.0116	-1.59	TAF8
0.013	0.945	TAGAP
0.00865	-0.998	TAGLN2
0.0467	-0.847	TAPBP
0.0455	-0.624	TAPBPL
0.0476	0.998	TARDBP
0.0214	-0.947	TAS2R42
0.0022	-2.82	TAX1BP3
0.00193	-1.26	TAZ
0.0281	0.843	TBC1D1
0.00643	-1.11	TBC1D10A
0.00774	-0.816	TBC1D10B
0.00835	-1.3	TBC1D17
0.0225	-0.924	TBC1D22A
0.0175	-0.675	TBC1D24
0.0321	0.687	TBC1D3B
0.045	0.945	TBC1D7
0.000519	-2.05	TBL3
0.0124	0.841	TBX19
0.0192	-1.08	TCAF1
0.0101	-1.31	TCEA1
0.0144	-1.12	tcf20
0.00279	-1.01	TCF25
0.0218	-0.794	TCF7
0.00967	-1.31	TCOF1
0.032	0.657	TCP10
0.0485	-0.663	TDRD3
0.0397	0.734	TECPR2
0.0187	1.34	TERF2
0.0148	-0.755	TERT
0.0124	1.41	TESMIN
0.0146	0.74	TET1
0.0134	-0.901	TET2
0.0251	-0.819	TEX264
0.0204	-1.31	TFDP1
0.017	2.04	TFEC
0.0177	-0.882	TFPT
0.021	-0.815	TGFBRAP1
0.0348	1.05	THAP6
0.00433	-1.02	THAP8
0.0461	1.23	THEM4
0.000551	-1.13	THEMIS2
0.0134	-1.27	THOC3
0.00039	-1.8	THRA
0.0426	0.74	TICAM1
0.00787	-1.15	TIGD5
0.00741	-1.52	TIMM44
0.0155	-0.823	TIRAP
0.00869	-1.34	TLE3
0.0111	1.21	TLE4
0.0273	-1.35	TLK1
0.0113	-1.08	TLK2
0.0257	1	TLN1
0.0137	2.3	TLR2
0.0353	0.835	TLR6
0.000798	-1.76	TM7SF2
0.00139	-2.21	tmc8
0.0324	1.1	TMCC1
0.0157	-0.646	TMCO3
0.0455	-0.953	TMCO4
0.0169	-1.14	TMED1
0.0164	-0.764	TMED3
0.0208	-0.875	TMED9
0.0438	0.796	TMEM101
0.0114	-0.834	TMEM102
0.00895	-1.26	TMEM106A
0.0208	-1.05	TMEM115
0.0283	0.72	TMEM135
0.0452	1.11	TMEM136
0.0113	0.811	TMEM139
0.0429	0.743	TMEM14A
0.0134	0.812	TMEM150A
0.0185	1.11	TMEM156
0.000514	1.41	TMEM167A
0.00508	0.905	TMEM218
0.0126	-1.61	TMEM222
0.01	1.07	TMEM230
0.0231	-0.797	TMEM238
0.00793	0.988	TMEM244
0.0105	-0.837	TMEM262
0.0119	0.792	TMEM30A
0.0484	0.653	Tmem35b
0.0392	0.722	TMEM38A
0.014	-1.23	TMEM55B
0.000707	-2.38	TMEM63A
0.00198	-1.47	TMEM63B
0.0076	0.759	TMEM64
0.0467	0.75	TMTC2
0.0223	0.815	TMX1
0.0366	1.02	TMX2
0.0062	2.84	TNFAIP6
0.0137	2.49	TNFRSF10C
0.0253	-0.774	TNFRSF14
0.0278	1.6	TNFRSF17
0.0227	-1.49	TNFRSF18
0.0314	0.876	TNFRSF1A
0.0142	-1.38	TNFRSF1B
0.0286	-0.685	TNFRSF6B
0.0283	-1.1	TNFSF12
0.00177	-1.23	TNNT3
0.0266	-0.951	TNRC18
0.00803	-1.48	TNRC6C-AS1
0.0195	-0.855	TNXB
0.0291	-0.817	TOM1L2
0.0352	-1.23	TOMM40
0.0492	0.761	TOMM70
0.0398	-0.879	TONSL
0.0244	1.3	TOR1AIP1
0.0296	-0.805	TOR1B
0.00334	1.48	TP53BP2
0.00041	-2.15	tp53i13
0.0148	-1.49	TP53TG5
0.00825	1.33	TPBG
0.0316	-0.728	TPCN1
0.00188	-2.25	TPGS1
0.00911	0.795	TPK1
0.00419	1.18	TPP1
0.0448	0.916	TPT1P8
0.00284	0.918	TPTE2P6
0.00702	-1.08	TPTEP1
0.0161	-1.05	TRA2A
0.00312	-1.85	TRABD
0.00962	-1.54	TRABD2A
0.0493	0.732	trak1
0.0143	0.95	TRAM2
0.0301	-0.775	TRAP1
0.0073	-1.04	TREX2
0.0091	-1.23	TRIM14
0.0102	-0.902	TRIM27
0.0154	1.03	TRIM34
0.0438	-0.635	TRIM41
0.00552	-1.44	TRIM50
0.00192	1.21	TRIM51GP
2.56e-06	1.94	TRIM6
0.0285	-1.04	TRIP12
0.00681	-1.53	TRMT2A
0.0288	-1.33	TRMT2B
0.0452	-1.43	TRMU
0.00296	-1.25	TRPC4AP
0.0162	1.13	TRPM6
0.000252	-1.62	TSC2
0.0145	-1.57	TSC22D4
0.0498	-0.793	TSNARE1
0.00672	-1.53	TSPAN14
0.0482	-0.762	TSPAN17
0.00385	-1.2	TSPAN32
0.0164	-0.74	TSPAN5
0.00292	-1.01	TSSK6
0.0281	0.905	TTC12
0.0227	-0.905	TTC28-AS1
0.0386	0.837	TTC39C
0.00848	0.767	TTF2
0.0352	-0.633	TTLL10-AS1
0.0002	-1.66	TTN
0.00108	1.89	TTTY14
0.0352	-0.608	TUBA1C
0.0273	1.61	TUBBP5
0.0427	-0.947	TUBGCP6
0.0129	1.25	TUSC5
0.0151	-0.839	TUT1
0.0278	-1.22	TWF2
0.00437	0.95	TWISTNB
0.0153	-1.4	TXNRD1
0.00709	-1.61	TXNRD2
0.00959	-1	TYK2
0.0137	-0.767	TYW1B
0.00621	-1.15	UBAP2
0.0134	-1.59	UBAP2L
0.0158	0.889	UBE2D3
0.00219	-1.4	UBE2M
0.00719	-1.18	UBE2MP1
0.0312	0.876	UBE2N
0.0332	0.858	UBE2T
0.00912	-1.03	UBE3B
0.0364	-0.607	UBE3D
0.016	-1.99	UBL4A
0.0117	-0.996	UBQLN4
0.00212	1.47	UBQLNL
0.00875	-0.905	UBTF
0.00135	-2.1	UBXN6
0.026	-1.15	UBXN7
0.0479	0.665	UCHL3
0.0301	0.943	UCK2
0.0117	-0.865	UCKL1
0.0453	-0.671	UCN
0.0494	-1.03	UHMK1
0.0488	-0.658	ULK3
0.00469	-2.04	UNC119
0.0368	-1.22	UNC119B
0.0256	-0.756	UNC13D
0.00514	0.965	UNC5A
0.0402	-1.14	unc93b1
0.00134	-1.37	UNKL
0.0458	-0.859	UPF2
0.0482	-0.974	upk3b
0.000536	-1.87	USF2
0.0112	-1.67	USP11
0.0356	0.62	USP17L9P
0.00238	1.67	USP18
0.00616	-1.02	USP19
0.00862	-0.666	USP33
0.0346	1.07	USP46
0.0175	-1.18	USP5
0.0361	-0.643	USP6
0.00152	1.11	UST
0.00492	-1.11	UVSSA
0.0123	-0.922	VAC14
0.0198	1.25	VAMP4
0.0302	-1.19	VAPB
0.00726	1.15	vash1
0.00658	-1.93	VASP
0.0322	-0.613	VEZT
0.00768	-1.26	VGLL4
0.0168	-1.09	VHLL
0.0173	-0.733	VPS39
0.0146	-0.992	VPS53
0.0241	0.649	VWA2
0.0394	0.897	WARS2
0.0172	-1.13	WASF2
0.00125	-2.02	WASH1
0.00703	-1.13	WASH5P
0.0374	-0.832	WBP2
0.00361	-1.93	WDR1
0.032	-1.23	WDR13
0.0154	1.05	WDR33
[truncated: 108 more rows]

## Sheet: up regulated
P.Value	logFC	Gene symbol
0.013	1.08	ABCG2
0.0256	1.44	ABHD17B
0.0136	1.24	ABHD6
0.00836	1.07	ACPT
0.000809	1.19	ACTA2
0.00477	1.24	ACTRT3
0.0156	1.04	AIPL1
0.0266	1.34	AKAP2
0.00717	1.03	ALG13
0.0147	1.44	ALG9
0.0141	1.09	ALOX12-AS1
0.037	1.64	ALOX5
0.0128	1.03	ANKRD10
0.00836	1.68	AP1S3
0.0477	1.07	AP3M2
0.0358	2.94	APOBEC3A
0.0393	2.09	APOBEC3B
0.0119	1.27	AQP7P3
0.0216	3.09	AQP9
0.0222	1.09	ARL5B
0.0364	1.03	ATAT1
0.014	1.21	ATF6
0.0309	1.1	ATG4B
0.00987	1.44	B3GNT5
0.0379	1.15	B4GALT4
0.0216	1.27	B4GALT5
0.00348	1.02	BAGE
0.0264	1.85	BASP1
0.0276	1.22	BCL2L14
0.0309	2.2	BEGAIN
0.0264	1.07	BLCAP
9.34e-05	1.73	btnl8
0.00476	1.27	BUB1
0.0201	1.63	C1D
0.00438	1.05	C2
0.0116	1.49	C8orf31
0.0285	1	C9orf40
0.00221	1.09	CA4
0.0323	1.24	CALCOCO1
0.00096	1.37	CASP7
0.0079	1.49	CCR9
0.00146	2.68	CD177
0.0352	1.1	CD59
0.0446	1.69	CDA
0.0297	1	CDH1
0.0289	1.01	CEACAM1
0.00369	1.06	CELSR1
0.00116	1.56	CEP85L
7.8e-06	1.78	CFL2
0.0242	1.32	CHCHD4
0.0305	1.05	CHMP1A
0.00584	1.47	CHN2
0.0482	1.07	CHPT1
0.00247	1.09	CHST7
0.00282	1.52	CLEC4A
0.0155	1.45	CLEC4E
0.00282	1.17	CLIC5
0.00952	1.42	CMPK2
0.02	2.48	CMTM2
0.00561	1.07	CMTM6
0.0262	1.11	COL5A3
0.000535	2.1	CPA1
0.00436	1.12	CPEB4
0.0065	1.14	CSNK1A1
0.0128	1.58	CUX1
0.0239	2.48	CXCL1
0.0189	2.56	CXCR1
0.036	2.62	CXCR2
0.0169	1.16	Cxcr6
0.0499	1.6	cyp4f3
0.0109	1.27	CYSTM1
0.0194	1.16	DCAF7
0.00424	1.17	DGCR14
0.00051	1.97	DHRS9
0.00713	1.16	DNM1L
0.0252	1.13	EAF1
0.0249	1.28	EEPD1
0.00201	1.34	EFHD1
0.000573	1.01	EHD4
0.00776	1.46	ELOVL4
0.0262	1.77	ENTPD1
0.0236	1.6	ENTPD1-AS1
0.0461	1.48	EOMES
0.0143	1.02	ERCC6
0.00253	1.49	ERO1B
0.0445	1.11	ETF1
0.0136	1.19	FAAHP1
0.0212	1.31	FAM41C
0.0253	2.79	FCGR1B
0.0223	1.42	FCRL5
0.0192	1.34	FIGNL2
0.0134	1	FKBP1A
0.00627	1.05	FLJ21408
0.0235	1.22	FLJ42393
0.00257	2.09	FLJ44635
0.0106	1.03	FLVCR2
0.0165	1.13	FOXD4L4
0.0458	1.6	FPR1
0.0146	2.08	FPR2
0.000124	1.03	FREM3
0.0146	1.08	FRMD4B
0.0342	1.61	FUBP1
0.0392	1.44	FUT4
0.0206	3.82	G0S2
0.00801	1.15	glb1l
0.000262	1.22	GLIS3-AS1
0.0254	2.44	GLT1D1
0.0243	1.09	GPR155
0.00356	1.1	GSDMA
0.0302	1.03	GSTM2P1
0.0334	2.54	GSTM4
0.0049	1.21	HAVCR2
0.00166	1.31	HBEGF
0.0237	1.25	HCCAT5
0.0221	1.38	HCFC2
0.00267	1.23	HEATR5A
0.0173	1.23	HERC6
0.00118	1	HMGA1
0.0273	1.54	HOXB2
0.00192	1.3	HPSE
0.0262	1.07	HS3ST3B1
0.026	1.45	HSD11B1
0.000305	1.48	HUS1B
0.0171	1.05	ICMT
0.0015	2.96	IFI27
0.000506	1.64	IFI44
0.000629	2.29	IFI44L
0.000909	2.59	IFIT1
0.0418	1.06	IFIT2
0.00358	2.14	IFIT3
0.0403	1.87	IGFBP7
0.0304	1.95	igkc
0.0405	1.26	IGKV1-5
0.0331	1.32	IGKV1D-8
0.0261	2.79	IL1B
0.0325	2.36	IL1RN
0.0162	1.55	INTS2
0.0484	1.24	INTS8
0.000177	1.02	intu
0.0165	1.12	Ipw
0.0499	1.06	IRAK2
0.00824	1.35	IRF2
0.00205	1.08	ITPK1
0.0226	1.23	JAK2
0.00591	1.29	KATNAL2
0.0187	1.31	KBTBD2
0.0302	1.01	KCNA2
0.0158	1.84	KCNJ15
0.00539	1.7	KCNJ2
0.00504	1.08	KIF1B
0.0427	1.03	KIFAP3
0.0224	1.12	KIR2DL2
0.00996	1.62	KIR2DL4
0.0257	1.35	KLHL7
0.0166	1.09	KRBOX4
0.0106	1.13	KREMEN1
0.0487	1.22	KRT23
0.0295	1.04	L3MBTL1
0.00286	1.97	lamp3
0.0048	1.14	LAP3
0.0231	1.39	LINC00174
0.0116	1.18	LINC00239
0.00999	1.1	LINC00452
7.05e-05	1.7	LINC01405
0.00467	1.5	LOC100128531
0.0292	1.05	LOC100129935
0.048	1.18	LOC100130314
0.0263	1.16	LOC100132319
0.0486	1.17	LOC100133669
0.0406	1.3	LOC285097
0.0118	1.17	LOC644189
0.0148	1.37	LONRF1
0.00307	1.54	LONRF2
0.00537	1.47	LPCAT2
0.045	1.58	LRG1
0.0015	1.4	MAMLD1
0.0335	1.16	MB21D2
0.036	1	MCTS1
0.039	1.25	Miat
0.000456	1.66	MICAL3
0.0389	1.24	MIR3142HG
0.03	1.2	MIR3945HG
0.044	1.05	MKRN3
0.0418	1.12	MME
0.0212	1.04	MSL1
0.0235	1.33	mst1l
0.0283	1.35	MTMR10
0.0296	1.12	MUC4
0.000461	1.26	MUCL1
0.00926	1.77	MYADML2
0.00524	1.61	NAA15
0.000881	1.29	NCKAP1
0.0313	1.04	NDC80
0.0381	1	NDFIP1
0.0228	1.05	NDUFA9
0.00571	1.19	NETO2
0.00514	1.77	NEURL1
0.0234	1.24	NFASC
0.0259	1.14	NFYC
0.0213	1.03	NKX2-5
0.0156	1.11	NOD2
0.0289	1.02	NSG1
0.0395	1.42	NUP54
0.028	1.08	NXF3
0.0402	1.02	NXT2
0.00879	1.16	OAS1
0.000588	1.12	OR8B8
0.0456	1.04	OS9
0.00295	1.84	P2RY13
0.0235	1.03	PARP1
0.00841	1.42	PDCL
0.0103	1.45	PDLIM2
0.0486	1.14	PDZD11
0.00276	1.25	PEX2
0.0147	1.11	PGAP1
0.0233	2.09	PHACTR1
0.0132	1.13	PHLDA1
0.00437	1.14	phyhip
0.0132	2.48	PI3
0.017	1.09	PKN3
0.00282	1.16	PLD6
0.0128	1.13	PLSCR1
0.00296	1.12	PNLDC1
0.0208	1.22	POLR3F
0.0376	1.12	POMP
0.0141	1.18	PPARGC1B
0.00785	2.76	PPFIBP2
0.0432	1.18	ppp1cb
0.00596	1.17	PPP1R10
0.041	1.08	PPP1R15B
0.044	1.17	PPP1R3B
0.047	1.06	PRB2
0.0116	1.21	PRDM1
0.0305	1.03	PRKCI
0.0141	1.09	PROCR
0.0344	1.13	PRR5L
0.00116	1.34	PRSS16
0.026	1.47	PRSS36
0.0473	1	PTBP3
0.0484	1.24	PTGER2
0.0158	2.46	PTGS2
0.00413	1.01	PTPN20
0.0322	1.51	PTX3
0.0406	1.57	QPCT
0.0219	1.11	RAB1A
0.0335	1.31	RASGRP4
0.0458	1.16	RBMS2
0.0205	1.13	RCAN1
0.0193	1.1	RDX
0.003	1.05	REXO1L1P
0.0132	1.31	RFPL3
0.00159	1.11	RHBG
0.00944	1.23	ROPN1L
0.000671	1.02	RPA3
0.0244	1.19	RPL23AP64
0.0339	1.21	RPS21
0.00776	1.17	RPS26
0.00863	1.2	RRAGD
0.0326	1.44	RRAS2
0.00137	1.64	RSAD2
0.0254	1.05	RTCA
0.0178	1.59	RTP4
0.00328	1.32	S100A1
0.0473	1.18	S100A11
0.0334	1.14	SACS
0.011	1.24	SAMD9L
0.00432	1.14	SAT1
0.008	1.14	SCTR
0.0256	1.39	SDAD1
0.00557	1.51	sec24a
0.00215	1.11	SLC10A7
0.000458	1.25	SLC1A1
0.0142	2	SLC22A4
0.00135	1.5	SLC29A4
0.0448	1.69	SLC31A2
0.0131	1.04	SLC35A2
0.0168	1.33	SLED1
0.0154	1.43	SLFN13
0.0096	1.03	SMURF1
0.0246	1.12	SNIP1
0.0404	1.16	SOAT2
0.00728	1.08	SPATS2L
0.034	1.2	SPG20
0.00408	1.07	SPTLC1
0.0415	1.2	SRRD
0.0429	1.05	ST13
0.0425	1.11	STAG1
0.0193	1.16	STEAP4
0.0114	1.03	stk3
0.0157	1.57	STX3
0.0213	1.12	STX6
0.0457	1.1	SUSD4
0.00424	1.07	SVIL-AS1
0.0356	1.02	TAB2
0.0187	1.34	TERF2
0.0124	1.41	TESMIN
0.017	2.04	TFEC
0.0348	1.05	THAP6
0.0461	1.23	THEM4
0.0111	1.21	TLE4
0.0257	1	TLN1
0.0137	2.3	TLR2
0.0324	1.1	TMCC1
0.0452	1.11	TMEM136
0.0185	1.11	TMEM156
0.000514	1.41	TMEM167A
0.01	1.07	TMEM230
0.0366	1.02	TMX2
0.0062	2.84	TNFAIP6
0.0137	2.49	TNFRSF10C
0.0278	1.6	TNFRSF17
0.0244	1.3	TOR1AIP1
0.00334	1.48	TP53BP2
0.00825	1.33	TPBG
0.00419	1.18	TPP1
0.0154	1.03	TRIM34
0.00192	1.21	TRIM51GP
2.56e-06	1.94	TRIM6
0.0162	1.13	TRPM6
0.00108	1.89	TTTY14
0.0273	1.61	TUBBP5
0.0129	1.25	TUSC5
0.00212	1.47	UBQLNL
0.00238	1.67	USP18
0.0346	1.07	USP46
0.00152	1.11	UST
0.0198	1.25	VAMP4
0.00726	1.15	vash1
0.0154	1.05	WDR33
0.0127	1.03	WDR64
0.0118	1.42	WDR86-AS1
0.0229	2.41	WTH3DI
0.00672	1.83	WWC2-AS2
0.00616	1.28	XAF1
0.0123	1.29	zbtb34
0.0253	1.12	ZCCHC2
0.0377	1.1	ZEB1-AS1
0.0186	1.55	ZNF25
0.0416	1.28	ZNF563
0.00789	1.34	ZNF564
0.000592	1.09	ZNF630
0.00759	1.01	ZNF644
0.0141	1.36	ZNF654
0.0187	1.34	ZNF655
0.0364	1.07	ZNF813

## Sheet: down regulated
P.Value	logFC	Gene symbol
0.0159	-1	AACS
0.00912	-1.16	ABHD11
0.0138	-1.16	ABHD17A
0.0148	-1.1	abl1
0.0324	-1.4	ACADS
0.00244	-2.12	ACAP1
0.00911	-1.7	ACBD4
0.00247	-1.23	ACIN1
0.00749	-1.28	ACOT8
0.0046	-1.11	ACTR1B
0.0168	-1	ACTR3B
0.00068	-1.56	ADCK2
0.00192	-1.02	adck5
0.0154	-1.05	ADD1
0.0458	-1.39	ADIPOR1
0.00389	-1.12	AGBL5
0.0093	-1.07	AGTRAP
0.00638	-1.34	AHCY
0.018	-1.56	AHNAK
0.00844	-1.41	AKAP11
0.00555	-1.71	AKAP17A
0.0269	-1.06	AKAP8L
0.0238	-1.34	AKNA
0.00713	-1.52	AKT1S1
0.0186	-1.17	AKT2
0.00614	-1.57	ALG11
0.0244	-1.34	ALKBH6
0.0411	-1.15	amigo3
0.0135	-1.14	AMPD2
0.0266	-1.09	ANK1
0.0248	-1.47	ANK3
0.00168	-1.35	ANKRD13B
0.0225	-1.46	ANKRD17
0.00435	-1.09	ANKRD20A1
0.0129	-1.09	ANKRD20A9P
0.00843	-1.02	ANKRD36B
0.0355	-1.62	ANKRD36BP1
0.00614	-1.16	ANKRD54
0.0247	-1.03	ANO9
0.00333	-1.1	ANXA9
0.000749	-2.18	AP1B1
0.00824	-1.21	AP2A2
0.00146	-1.73	AP2B1
0.000357	-1.4	AP5Z1
0.00227	-1.86	APBB1
0.00427	-1.4	APBB3
0.00993	-2.34	APOL6
0.0321	-1.15	APPL1
0.0289	-1.05	ARFRP1
0.000538	-2.11	ARHGAP30
0.00853	-1.48	arhgap35
0.00075	-2.33	arhgef1
0.0014	-1.82	ARHGEF18
0.00225	-1.62	ARHGEF2
0.0374	-1.43	ARHGEF35
0.0357	-1.11	ARID5A
0.0349	-1.21	ARMT1
0.00452	-1.57	atad3b
0.000417	-2.19	ATAD3C
0.0319	-1.1	ATG12
0.00745	-1.58	ATG16L1
0.00361	-1.63	ATG2A
0.00636	-1.05	ATG4D
0.00345	-1.25	atg9a
0.000895	-1.41	ATP13A2
0.000403	-2.54	ATP2A3
0.00923	-1.13	ATP6V0E2
0.0121	-1.79	ATP8B2
0.0384	-1	ATRX
0.0123	-1.08	ATXN7L2
0.00239	-1.96	ATXN7L3
0.00468	-1.51	B4GALT1
0.00967	-1.28	BAGE4
0.0119	-1.04	BAIAP2
0.00401	-1.37	BANP
0.00126	-1.61	BAP1
0.0345	-1.09	BCAS4
0.0307	-1.46	BCL2L1
0.00945	-1.32	BCL2L12
0.0162	-1	BCL7C
0.00104	-1.96	BCL9L
0.000593	-1.67	BCR
0.0202	-1	BEND5
0.0068	-1.41	BICDL1
0.0105	-1.09	BMF
0.0119	-1.56	BORCS6
0.0079	-1.14	BRPF1
0.00177	-2.27	BSDC1
0.00224	-1.86	BTBD2
0.00544	-1.59	c17orf62
0.0186	-1.32	c19orf12
0.00651	-1.3	C19orf25
0.0181	-1.31	C1QTNF4
0.00302	-1	C20orf96
0.00336	-1.84	c6orf106
0.0003	-1.22	C8G
0.0141	-1.22	c9orf16
0.0005	-1.61	CACTIN-AS1
0.00929	-1.03	CAMK2D
0.0266	-1.02	CAMSAP2
0.0323	-1.06	CANT1
0.0112	-2.23	CAP1
0.00153	-1.61	CAPN10
0.0233	-1.13	CAPN12
0.0266	-1.3	CAPS
0.00654	-1.37	CAPZA1
0.00413	-1.35	CARD11
0.000298	-1.8	CBX4
0.00841	-1.14	CCDC137
0.00994	-1.08	CCDC7
0.00837	-1.18	CCDC88B
0.0191	-1.38	CCNG1
0.0213	-1.44	CD2
0.00728	-1.15	CD244
0.0422	-1.06	CDC14B
0.0186	-1.54	CDC37
0.0069	-1.44	CDCA7L
0.0385	-1.21	CDIPT
0.0155	-1.66	CDK10
0.0485	-1.13	CDK13
0.0263	-1.09	CELF1
0.0388	-1.27	CELF4
0.00205	-1.84	CEMP1
0.00591	-1.54	CENPB
0.00842	-1.24	CENPT
0.0268	-1.08	CEP128
0.00673	-1.12	CEP85
0.000295	-1.14	CHADL
0.0246	-1.12	CHAF1A
0.0046	-1.45	CHD6
0.000661	-2.03	chpf2
0.0178	-1.26	CIC
0.0273	-1.53	CIZ1
0.00163	-1.97	CLCN7
0.0206	-1.23	CLN3
0.0125	-1.18	CLN6
0.00202	-1.89	CLPTM1
0.000834	-1.39	clstn3
0.00512	-1.03	CLUH
0.00776	-1.6	CMTR1
0.0179	-1.16	CNEP1R1
0.0111	-1.1	COG4
0.000366	-1.45	COLGALT1
0.00219	-1.05	COMMD7
0.0307	-1.18	COPE
0.0132	-1	COPS7B
0.000853	-2.16	COQ8B
0.0467	-1.04	CORO1B
0.0287	-1.03	CPSF1
0.0219	-1.87	CPSF3L
0.00827	-1.63	CPTP
0.00467	-1.87	CROCC
0.00192	-1.21	csnk1e
0.0192	-1.39	CTDP1
0.00192	-1.4	CTDSP1
0.0134	-1.01	CTNNAL1
0.0341	-1.6	CTNNB1
0.0119	-1.44	CTU2
0.0175	-1.76	cyb5r3
0.000504	-1.37	cyfip2
0.00399	-1.61	CYHR1
0.0147	-1.73	CYTH1
0.0186	-1.16	CYTH2
0.0465	-1.02	DARS2
0.0104	-1.26	DBNL
0.00986	-1.24	DCAF15
0.00377	-1.94	DCAKD
0.00925	-2.32	DDX11
0.0066	-1.26	DDX51
0.0193	-1.15	DDX52
0.00508	-1.33	DEAF1
0.0196	-2.1	DIAPH1
0.000795	-1.47	DIDO1
0.0184	-1.02	DMTN
0.00385	-1.91	DNAJB2
0.0139	-1.09	DNAJB7
0.0248	-1.01	DNAL4
0.0131	-1.88	DNM2
0.00781	-1.24	DNPEP
0.00427	-2.44	dok2
0.0032	-1.28	DPP7
0.00156	-1.9	DPP9
0.00146	-1.96	DTX2
0.00321	-1.33	DUOX1
0.0161	-1.11	DUSP7
0.00984	-1.18	DVL1
0.0132	-1.39	E2F4
0.02	-1.33	ECE1
0.0188	-1.9	EDC4
0.000658	-1.42	EEF1DP3
0.00908	-1.77	EEFSEC
0.027	-1.11	EGLN2
0.00253	-2.46	EHMT1
0.0204	-1.83	EIF3C
0.00374	-1.25	EIF4ENIF1
0.0222	-1.02	EIF4G1
0.00251	-2.44	EIF5A
0.0173	-1.18	ELK1
0.0101	-1.14	ELK4
0.017	-1.46	ELL
0.00287	-1.46	ELMOD3
0.0137	-1.68	ELOF1
0.011	-1.2	EMC10
0.00445	-1.29	EML3
0.0029	-1.59	ENSA
0.0223	-1.29	EXOSC5
0.00471	-1.62	EXOSC6
0.0108	-1.15	FAM160B2
0.0142	-1.14	FAM21C
0.0071	-1.18	FAM3A
0.00464	-1.23	FAM60A
0.0382	-1.23	FAM98B
0.0201	-1.34	FEM1A
0.0115	-1.28	FKBP8
0.00654	-1.11	FLAD1
0.0127	-1.3	FLJ13224
0.00402	-1.4	FLJ44715
0.00591	-2.23	FLNA
0.00531	-1.88	FLOT2
0.016	-1.33	FMNL1
0.00283	-1.76	FMNL2
0.00275	-1.66	FOXN2
0.00151	-1.4	FOXO4
0.0194	-1.26	FOXP3
0.00456	-1.05	FRAT1
0.0255	-1.6	FUBP3
0.00702	-1.43	FURIN
0.017	-1.1	FUS
0.00608	-1.49	FUT7
0.00304	-1.84	FXR2
0.00267	-1.01	GALNS
0.0217	-1.49	GATC
0.01	-1.11	GATS
0.00451	-1.41	GCC2
0.000106	-2.66	GGA1
0.00429	-1.08	GIT1
0.0135	-1.24	GLMP
0.000867	-1.96	GLTSCR2
0.0126	-1.1	GLYR1
0.00219	-1.69	GMPPA
0.00502	-1.66	GNA11
0.0182	-1.11	GNB2
0.00834	-1.12	GNL3L
0.00493	-1.25	gnrhr2
0.00156	-1.72	GOLGA8EP
0.0169	-1.05	GOLGB1
0.00137	-2.17	GPAA1
0.0132	-1.3	GPATCH11
0.0134	-1.01	GPR137
0.00081	-2.65	GRAMD1A
0.0404	-1.07	GRAP
0.0381	-1.32	GRAP2
0.0253	-1.25	GRINA
0.00203	-1.16	GS1-24F4.2
0.00816	-1.31	GSR
0.0159	-1.41	GTF3C1
0.0131	-2	GTPBP6
0.00248	-1.56	GUCD1
0.0351	-1.26	GUSBP11
0.0325	-1.17	GZMM
0.00103	-3.17	H1FX
0.00454	-1.05	HAGHL
0.03	-1.04	HAUS7
0.00324	-2.8	HDGF
0.00736	-1.67	HDHD3
0.00297	-1.43	HECTD3
0.00334	-2.1	hla-a
1.38e-09	-2.61	HLA-B
0.00504	-1.25	HNRNPUL2
0.0152	-1.33	HOMER3
0.0489	-1.11	HOXB7
0.0031	-1.51	HPCAL1
0.0363	-1.02	HS1BP3
0.00843	-1.41	HSF1
0.0285	-1.07	HSP90AA2P
0.0297	-1.49	HUWE1
0.00366	-1.21	IGHMBP2
0.0182	-1.06	IKBKE
0.00107	-1.45	IKZF3
0.0165	-1.02	IL12RB1
0.0251	-1.13	IL3RA
0.047	-1.36	IL4R
0.0385	-1.69	IL6R
0.00101	-1.5	IMMT
0.0394	-1.01	Inafm1
0.00218	-1.77	INF2
0.0299	-1.18	INO80
0.00736	-1.41	INO80B
0.00155	-1.58	INTS5
0.00773	-1.1	ISOC2
0.0195	-1.38	ISY1-RAB43
0.00542	-2.71	ITGB2
0.023	-1.39	ITM2C
0.00702	-1.67	ITSN2
0.0044	-1.21	IZUMO4
0.00161	-1.95	JAK3
0.0162	-3.05	JUNB
0.00207	-1.09	KAT5
0.0108	-1.01	KCNAB2
0.0108	-1.29	KCTD17
0.0039	-1.45	KDM2B
0.0124	-1.37	KDM5C
0.014	-1.25	KHSRP
0.00206	-1.63	KIAA0930
0.00712	-1.29	KIAA1841
0.0154	-1.67	KIF13B
0.019	-1.24	KLHDC4
0.000806	-1.21	KLHL22
0.00539	-1.51	KXD1
0.0117	-1.02	L3MBTL2
0.00538	-2.31	LARS
0.0364	-1.24	LBH
0.00159	-1.81	LDB1
0.0108	-1.59	LENG8
0.0343	-1.07	lime1
0.0248	-1.08	LINC00202-2
0.00694	-1.14	LINC00265
0.00782	-1.41	LINC00957
0.00276	-1.06	LINC00999
0.00607	-1.75	LINC01000
0.00822	-1.25	LINC01002
0.000555	-4.87	LINC01291
0.0227	-1	LINC01347
0.00448	-1.46	LMF2
0.00437	-1.07	LMO7
0.0245	-1.18	LOC100127972
0.036	-1.17	LOC100128077
0.00463	-1.66	LOC100128573
0.00797	-1.23	LOC100129572
0.013	-1.12	LOC100130849
0.0129	-1.21	LOC100130872
0.0185	-1.12	LOC100131053
0.00582	-1.02	LOC100132057
0.00884	-1.13	LOC100133032
0.0309	-1.13	LOC100133331
0.0229	-1.27	LOC100190986
0.00219	-1.63	LOC100288069
0.00597	-1.33	LOC148413
0.00743	-1.08	LOC283140
6.27e-05	-1.6	LOC285178
0.0484	-1.36	LOC389834
0.02	-1.02	LOC554223
0.00411	-1.44	LOC651337
0.0364	-1.06	LOC729275
0.00436	-1.17	LOC729737
0.0466	-1.05	LRCH1
0.00181	-1.18	LRP10
0.0064	-1.14	LRPPRC
0.00773	-1.15	LRRC37A2
0.0301	-1.08	LRRC37A3
0.00404	-1.05	LRRC45
0.0428	-1.03	LRRN3
0.00486	-1.33	LSM12
0.00224	-1.14	LSM14B
0.00372	-1.25	LSM4
0.0296	-1.19	LTA
0.00615	-1.31	LTB4R
0.00074	-2.43	LTBP3
0.0104	-1.38	LY6G5B
0.0045	-1.84	LYL1
0.00108	-1.85	MADD
0.0109	-1.5	MAF1
0.00319	-1.63	MAFG
0.00213	-1.68	MAN1B1
0.0183	-1.31	MAN1C1
9.57e-05	-2	MAN2B1
0.0263	-1.29	MAP1B
0.00327	-1.36	MAP2K2
0.00183	-1.59	MAP3K4
0.00824	-1.14	MAP4K2
0.00817	-1.77	MAPK3
0.00649	-1.19	MAPKAP1
0.0051	-1.32	MARK2
0.00612	-1.76	MARS
0.00276	-1.17	MAST3
0.00468	-1.37	MATK
0.0247	-1.05	MAX
0.00269	-1.84	MBD1
0.0327	-1.06	MBNL3
0.00831	-1.3	MCM7
0.00794	-1.17	MDM2
0.00771	-1.27	MECP2
0.00676	-1.53	MED16
0.00432	-1.61	MED24
0.000743	-1.37	MEGF8
0.0148	-1.24	METTL16
0.000394	-1.98	MFGE8
0.00116	-1.7	MFN2
0.00954	-1.45	MFSD10
0.000351	-2.01	MFSD12
0.0155	-1.26	mia2
0.0271	-1.19	MIA3
0.000354	-2.26	MICAL1
0.0169	-1.05	MICALL1
0.00198	-1.18	MIF4GD
0.00105	-2.18	MIGA2
0.00305	-1.75	MINOS1
0.0306	-1.05	MIR4435-2HG
0.0247	-1.4	MKI67
0.0107	-1.62	MKNK2
0.00695	-1.7	MLLT1
0.00194	-2.32	MLST8
0.0208	-1.3	MORC2-AS1
0.00272	-1.18	MPRIP
0.00382	-1.18	MROH1
0.0269	-1.07	MTMR14
0.0108	-1.67	MUM1
0.00647	-1.29	MVB12A
0.00494	-1.08	MVB12B
0.0128	-1.31	MVD
0.000544	-2.53	MXD4
0.0029	-1.2	MYH11
0.00195	-2.14	MYH9
0.00108	-1.84	MYO1G
0.00639	-1.87	MZF1-AS1
0.0272	-1.21	NAA60
0.00811	-1.4	NAIP
0.0118	-1.3	NAP1L4
0.00532	-2.38	NBEAL2
0.0201	-1.4	NBPF10
0.00313	-1.71	NBPF15
0.00603	-1.19	NCOA4
0.0237	-1.33	NDEL1
0.0111	-1.09	NECAP1
0.00244	-1.3	NELFB
0.025	-1.17	NFATC2
0.0115	-1.1	NFS1
0.00275	-1.32	NHLRC4
0.00367	-1.05	NKAPP1
0.00394	-1.55	NOC2L
0.00706	-1.43	NOL6
0.0236	-1.15	notch1
0.0212	-1.36	NR1D2
0.0414	-1.58	NR1H2
0.00785	-1.47	NRBP1
0.000999	-1.35	NSFL1C
0.00249	-1.19	NSMF
0.00311	-1.72	NUBP2
0.00712	-1.75	NUCB1
0.00453	-1.68	NUMA1
0.00148	-1.6	NUP188
0.00422	-1.22	NUP210
0.00316	-1.66	NUTF2
0.00592	-1.03	NUTM2A
0.00405	-1.5	OBSCN
0.00882	-1.32	OGFR
0.0052	-1.14	ORAI2
0.0135	-1.77	ORMDL3
0.00782	-1.35	OSBPL2
0.0285	-1.84	PABPC4
0.0306	-1.26	PAPOLA
0.00344	-2.19	PBXIP1
0.00989	-1.54	PCED1A
0.0089	-1.07	PCNX3
0.00367	-1.84	pcsk7
0.00536	-1.18	PDE4DIP
0.0268	-1.39	PDE6B
0.0495	-1.06	PDE9A
0.00335	-1.25	PES1
0.0107	-1.43	PEX11G
0.00302	-1.45	PEX5
0.0194	-1.3	PFN1P2
0.00932	-1.3	PGAM1
0.00125	-2	PGGHG
0.00556	-1.17	PGPEP1
0.0161	-1.06	PGS1
0.0192	-1.87	PHF23
0.0102	-1.33	PI4KA
0.00732	-1.72	PI4KAP2
0.00319	-1.71	PIAS4
0.0277	-1.22	PICALM
0.00118	-1.1	PIGQ
0.00167	-2.07	PIK3CD
0.0098	-1.83	PIK3IP1
0.00199	-1.87	PIK3R5
0.0158	-1.12	PIN1P1
0.000169	-2.43	PITPNM1
0.00595	-1.21	PITRM1
0.0126	-1.71	PKN1
0.02	-1.24	PKP4
0.0155	-1.12	PLA2G10
0.00118	-1.98	PLD3
0.0491	-1.08	PLEKHM1
0.00387	-2.15	PLEKHM2
0.00112	-1.73	PLEKHO1
0.0293	-1.47	PLPPR3
0.00994	-1.01	PLSCR3
0.00481	-1.37	PLXDC1
0.014	-1.24	PMS2
0.00196	-1.83	PMS2P9
0.021	-1.02	POFUT2
0.0103	-1.14	POLE
0.00771	-1.23	POLL
0.00114	-1.04	pom121
0.000986	-1.74	POM121L1P
0.00576	-1.22	POMK
0.00379	-1.33	pomzp3
0.0125	-2.1	Potef
0.00489	-1.53	POU2F2
0.00233	-1.77	PPAN
0.0197	-1.13	PPARD
0.00797	-1.88	PPP1R18
0.00332	-1.16	PPP2R5B
0.0226	-1.07	PPP3R1
0.000865	-2.37	PPP5C
0.00135	-1.55	PRDM15
0.0149	-1.11	PRDM2
0.0334	-1.06	PRKACA
0.0119	-1.24	PRKAR1B
0.00215	-1.87	PRKCSH
0.00494	-1.12	PRMT1
0.00649	-1.46	PRPF31
0.00818	-1.42	PRR5
0.0125	-1.31	PRRC2A
0.00799	-1.39	PRRC2B
0.0171	-1.39	PSAP
0.000869	-1.29	PSD4
0.0363	-1.08	PSENEN
0.00117	-1.34	PSMD3
0.0175	-1.19	PTGES2
0.00474	-1.48	PTOV1
0.016	-1.16	PTPRC
0.0033	-1.03	PTPRN
0.0353	-1.03	PWWP2B
0.00206	-1.28	PXN
0.00175	-1.98	PYCR2
0.0241	-1.27	QKI
0.00609	-2.18	R3HDM4
0.00666	-1.25	RAB11B
0.00559	-2.15	RAB1B
0.00246	-1.72	RAB40C
0.0186	-1.01	RAB4B
0.00867	-1.43	RABGAP1L
0.00627	-1.37	RABL6
0.0093	-1.1	RAD23B
0.0199	-1.09	RAD52
0.0416	-1.01	RAPGEF1
0.00731	-1.08	rasa4
0.00334	-1.82	RASGRP2
0.0192	-1.39	RASSF5
0.0132	-1.48	RASSF7
0.00663	-1.28	RAVER1
0.00265	-1.46	RBAK
0.0133	-1.55	RBM23
0.00225	-1.22	RCN3
0.00344	-1.72	RFNG
0.0171	-1.3	RGS12
0.00879	-1.17	RIC8A
0.0171	-1.59	ripk3
0.0308	-1.02	RMND5A
0.0273	-1.07	rnf126
0.0152	-1.81	RNF157
0.000827	-2.08	RNF220
0.00792	-1.18	RNPC3
0.000456	-1.36	ROGDI
0.0479	-1.28	RPL36A-HNRNPH2
0.0297	-1.05	RRBP1
0.00321	-1.9	RRP7A
0.00333	-1.57	RXRB
0.00772	-1.42	SBF1P1
0.03	-1.02	sbno1
0.00203	-1.69	SCAND1
0.0108	-1.3	SCAND2P
0.00562	-1.36	SCYL2
0.0083	-1.87	SDF4
0.00157	-1.69	SEC61A1
0.00188	-1.52	SELENOW
0.0098	-1.88	SELPLG
0.0204	-1.07	SEMA6C
0.00291	-1.24	SEPT7P9
0.0435	-1.27	SERF2-C15ORF63
0.0318	-1.4	SET
0.00961	-1.07	SETD5
0.0178	-1.36	SGO1
0.00286	-1.79	SGSM3
0.00109	-2.49	SH2B1
0.00604	-1.73	SH3BP2
0.0434	-1.07	SH3D19
0.0046	-1.92	SH3GLB2
0.0152	-1.03	SH3KBP1
0.024	-1.32	SH3RF3
0.00118	-1.46	SHC1
0.00623	-1.24	SHISA5
0.00495	-1.55	SHKBP1
0.00265	-1.99	SIRT2
0.0113	-1.32	SLA2
0.0147	-1.18	slc1a5
0.00592	-1.25	SLC25A6
0.000142	-2	SLC27A4
0.0237	-1.04	SLC28A2
0.00981	-1.25	SLC29A2
0.0113	-1.04	slc35a1
0.00509	-1.46	SLC35E1
0.0103	-1.73	SLC39A3
0.00449	-1.81	SMC1A
0.0299	-1.42	Snora81
0.00472	-2.45	SNRNP70
0.0184	-1.5	SNTB2
0.0227	-1.01	SNX20
0.0016	-1.14	snx33
0.00466	-1.11	SON
0.00334	-1.25	SORBS2
0.0344	-1.06	SOS1
0.00238	-1.18	SP9
0.0492	-1.19	SPECC1L
0.0209	-1.17	SPEG
0.00618	-1.28	SPG7
0.0147	-1.43	SPN
0.035	-1.54	SPSB3
0.0104	-1.82	SRCAP
0.0117	-1.23	SRF
0.00418	-1.45	SRRT
0.00696	-1.15	SRSF2
0.00565	-1.85	ST3GAL3
0.00292	-1.38	ST6GALNAC4
0.00203	-1.31	ST6GALNAC6
0.00376	-1.59	STAG2
0.00189	-1.27	STAG3L2
0.0135	-1.35	STAT3
0.00186	-1.38	STK32C
0.000992	-2.08	STMN3
0.0221	-1.05	STRADA
0.00647	-1.05	STX17
0.00439	-1.44	SUGP2
0.000282	-2.34	SUN2
0.0243	-1.35	SYNE2
0.00432	-1.4	SYTL1
0.0116	-1.59	TAF8
0.0022	-2.82	TAX1BP3
0.00193	-1.26	TAZ
0.00643	-1.11	TBC1D10A
0.00835	-1.3	TBC1D17
0.000519	-2.05	TBL3
0.0192	-1.08	TCAF1
0.0101	-1.31	TCEA1
0.0144	-1.12	tcf20
0.00279	-1.01	TCF25
0.00967	-1.31	TCOF1
0.0204	-1.31	TFDP1
0.00433	-1.02	THAP8
0.000551	-1.13	THEMIS2
0.0134	-1.27	THOC3
0.00039	-1.8	THRA
0.00787	-1.15	TIGD5
0.00741	-1.52	TIMM44
0.00869	-1.34	TLE3
0.0273	-1.35	TLK1
0.0113	-1.08	TLK2
0.000798	-1.76	TM7SF2
0.00139	-2.21	tmc8
0.0169	-1.14	TMED1
0.00895	-1.26	TMEM106A
0.0208	-1.05	TMEM115
0.0126	-1.61	TMEM222
0.014	-1.23	TMEM55B
0.000707	-2.38	TMEM63A
0.00198	-1.47	TMEM63B
0.0227	-1.49	TNFRSF18
0.0142	-1.38	TNFRSF1B
0.0283	-1.1	TNFSF12
0.00177	-1.23	TNNT3
0.00803	-1.48	TNRC6C-AS1
0.0352	-1.23	TOMM40
0.00041	-2.15	tp53i13
0.0148	-1.49	TP53TG5
0.00188	-2.25	TPGS1
0.00702	-1.08	TPTEP1
0.0161	-1.05	TRA2A
0.00312	-1.85	TRABD
0.00962	-1.54	TRABD2A
0.0073	-1.04	TREX2
0.0091	-1.23	TRIM14
0.00552	-1.44	TRIM50
0.0285	-1.04	TRIP12
0.00681	-1.53	TRMT2A
0.0288	-1.33	TRMT2B
0.0452	-1.43	TRMU
0.00296	-1.25	TRPC4AP
0.000252	-1.62	TSC2
0.0145	-1.57	TSC22D4
0.00672	-1.53	TSPAN14
0.00385	-1.2	TSPAN32
0.00292	-1.01	TSSK6
0.0002	-1.66	TTN
0.0278	-1.22	TWF2
0.0153	-1.4	TXNRD1
0.00709	-1.61	TXNRD2
0.00959	-1	TYK2
0.00621	-1.15	UBAP2
0.0134	-1.59	UBAP2L
0.00219	-1.4	UBE2M
0.00719	-1.18	UBE2MP1
0.00912	-1.03	UBE3B
0.016	-1.99	UBL4A
0.00135	-2.1	UBXN6
0.026	-1.15	UBXN7
0.0494	-1.03	UHMK1
0.00469	-2.04	UNC119
0.0368	-1.22	UNC119B
0.0402	-1.14	unc93b1
0.00134	-1.37	UNKL
0.000536	-1.87	USF2
0.0112	-1.67	USP11
0.00616	-1.02	USP19
0.0175	-1.18	USP5
0.00492	-1.11	UVSSA
0.0302	-1.19	VAPB
0.00658	-1.93	VASP
0.00768	-1.26	VGLL4
0.0168	-1.09	VHLL
0.0172	-1.13	WASF2
0.00125	-2.02	WASH1
0.00703	-1.13	WASH5P
0.00361	-1.93	WDR1
0.032	-1.23	WDR13
0.00497	-1.68	WDR46
0.00115	-2.37	wdr6
0.0194	-1.4	WDR74
0.00202	-1.35	WDR91
0.00491	-1.1	whsc1
0.00584	-1.02	WTAP
0.0149	-1.17	WWOX
0.0085	-1.03	XPO6
0.0102	-1.08	YIF1B
0.00504	-1.22	YTHDF1
0.0205	-1.16	ZBTB40
0.00453	-1.18	ZC3H11A
0.00301	-1.55	ZDHHC12
0.00467	-1.45	ZDHHC18
0.00263	-1.32	ZFAND3
0.0029	-1.31	ZFPL1
0.044	-1.05	ZNF121
0.00552	-1.03	ZNF407
0.00987	-1.32	ZNF408
0.00416	-1.9	ZNF414
0.000528	-1.61	ZNF461
0.0173	-1.31	ZNF480
0.01	-1.42	ZNF513
0.011	-1.02	ZNF578
0.00616	-1.07	ZNF69
0.000696	-1.35	ZNF696
0.0125	-1.28	ZNF746
0.0118	-1.01	ZNF764
0.0208	-1.08	ZNF770
0.0215	-1.17	ZNF850
0.00882	-1.11	ZNF853
0.0211	-1.25	ZSWIM1
