# Supplementary material for: Analysis of Differentially Expressed Genes That Aggravate Metabolic Diseases in Depression
Source: Life (Basel). 2021 Nov 7;11(11):1203. doi: 10.3390/life11111203 (PMC8620538; doi:10.3390/life11111203)
Supplement: Supplementary file 1 [file life-11-01203-s001.zip › Supplemental data 2.xlsx]

## Sheet: Sheet1
P.Value	logFC	Gene.symbol
0.236	-0.46035	2020-09-15
0.605	0.127249	AGPAT1
0.632	0.108716	AGPAT1
0.589	0.234382	AGPAT2
0.661	0.19639	AGPAT2
0.0181	0.974371	AGPAT3
0.109	0.469362	AGPAT3
0.167	0.412838	AGPAT3
0.373	0.552524	AGPAT3
0.799	0.108129	AGPAT3
0.963	0.0182582	AGPAT3
0.112	0.625224	AGPAT4
0.442	-0.295512	AGPAT4
0.343	-0.353561	AGPAT5
0.803	-0.0820593	AGPAT5
0.504	0.455489	ACCS
0.622	-0.183647	CNP
0.692	0.147095	CNP
0.536	0.139239	DECR1
0.526	0.223088	DECR2
0.489	-0.265846	DHCR24
0.533	0.430143	OAS1
0.991	0.00815946	OAS1
0.351	0.526337	OAS2
0.401	-0.72855	OAS2
0.405	0.75921	OAS2
0.484	0.415382	OAS3
0.889	0.100661	OAS3
0.203	0.569479	OASL
0.656	0.277833	OASL
0.172	0.348777	ADO
0.439	-0.242528	ADO
0.0415	-0.863488	DNPH1
0.532	-0.518717	DNPH1
0.689	-0.123283	DNPH1
0.217	0.371009	HACL1
0.169	-0.472944	OGFOD1
0.28	-0.50072	OGFOD1
0.463	0.231019	OGFOD1
0.528	-0.4274	OGFOD1
0.865	0.0547103	OGFOD1
0.326	0.299268	OGFOD2
0.71	-0.202368	OGFOD2
0.79	-0.0573868	OGFOD2
0.452	0.447206	OGFOD3
0.504	-0.220062	OGFOD3
0.925	0.030922	OGFOD3
0.147	-0.991853	PXYLP1
0.624	0.151814	PXYLP1
0.0624	-0.731402	BPNT1
0.383	0.300316	BPNT1
0.824	0.212065	BPNT1
0.313	-0.338189	HMGCR
0.497	-0.249108	HMGCR
0.0991	-0.847269	HMGCS1
0.399	0.287482	HMGCS1
0.118	0.691624	HMGCS2
0.428	0.558616	HMGCS2
0.195	-0.349178	HACD1
0.671	0.182153	HACD1
0.463	0.228459	HACD2
0.619	-0.168028	HACD2
0.0258	-1.0525	HACD3
0.0563	-0.574859	HACD3
0.142	-0.409297	HACD3
0.591	-0.150127	HACD3
0.293	0.701483	HACD4
0.925	0.0371521	HACD4
0.999	0.00074693	HAAO
0.104	1.3016	BDH1
0.69	-0.15443	BDH1
0.316	0.361032	BDH2
0.755	-0.116152	BDH2
0.212	0.394071	HIBADH
0.688	-0.154043	HIBADH
0.777	0.218968	HIBADH
0.184	0.446634	HIBCH
0.205	0.39929	HIBCH
0.142	0.330717	HMGCL
0.2	1.01127	HMGCLL1
0.934	0.0429565	HMGCLL1
0.993	0.00784933	HMGCLL1
0.0165	-2.31611	KDSR
0.0557	0.586306	KDSR
0.29	0.450012	KDSR
0.304	0.356633	KDSR
0.686	0.126654	OXCT1
0.113	-0.622695	OXCT2
0.47	-0.508761	OXCT2
0.534	-0.178901	OXSM
0.189	-0.585476	PAPSS1
0.0353	-0.801526	PAPSS2
0.219	0.480739	PAPSS2
0.506	0.201369	PAPSS2
0.152	0.536232	PDPK1
0.29	0.59145	LOC101060747///PDPK1
0.437	0.197591	LOC101060747///PDPK1
0.505	0.162155	LOC101060747///PDPK1
0.644	0.130063	LOC101060747///PDPK1
0.984	-0.018965	LOC101060747///PDPK1
0.758	-0.077388	LOC101929876///LOC100996747///RPS26P11///RPS26
0.307	-0.363627	ABAT
0.473	0.25652	ABAT
0.721	-0.123954	ABAT
0.175	0.632927	HOGA1
0.0472	-1.76306	HPD
0.838	0.16495	HPDL
0.142	-1.05168	NT5C
0.504	0.249894	NT5C
0.153	1.15341	NT5M
0.0012	1.06893	XRN1
0.329	-0.606575	XRN1
0.448	0.257989	XRN1
0.878	-0.067583	XRN1
0.1	-0.87593	XRN2
0.112	-1.21689	XRN2
0.557	-0.182419	ATIC
0.901	0.0447685	ALAS1
0.106	-1.29708	ALAS2
0.798	0.104526	ALAS2
0.03	0.620719	AZI2
0.108	-0.809071	AZI2
0.153	-1.12572	AZI2
0.212	0.392185	AZI2
0.803	0.0867172	AZI2
0.918	-0.0320492	AZI2
0.127	0.398848	HMCES
0.212	0.555912	HMCES
0.695	0.347959	HTR1A
0.0731	-1.31656	HTR1B
0.302	0.639477	HTR1D
0.155	1.02213	HTR1E
0.309	0.807182	HTR1F
0.0473	-1.02447	HTR2A
0.108	-1.04826	HTR2A
0.252	-0.773524	HTR2A
0.35	0.979763	HTR2B
0.337	0.746766	HTR2C
0.432	0.485433	HTR2C
0.00358	-1.35305	HTR3A
0.765	0.188323	HTR3A
0.347	0.670812	HTR3B
0.105	-0.925617	HTR3C
0.166	-0.726688	HTR4
0.169	-1.10717	HTR4
0.814	0.174661	HTR4
0.684	0.198303	HTR5A
0.564	0.324651	HTR6
0.885	-0.13802	HTR6
0.0893	0.882909	HTR7
0.341	-0.678949	HTR7
0.384	0.713827	HTR7
0.572	0.162233	HTR7P1
0.956	-0.0476424	HTR7P1
0.58	0.230369	HTR7P1///HTR7
0.227	0.304538	MTR
0.37	0.251669	MTR
0.0737	-1.23155	MTRR
0.241	0.457232	MTRR
0.0887	0.830198	NT5DC1
0.147	0.514886	NT5DC1
0.565	-0.169562	NT5DC1
0.967	0.0382253	NT5DC1
0.135	1.2255	NT5DC2
0.22	-0.443168	NT5DC2
0.4	0.693979	NT5DC2
0.405	-0.231709	NT5DC3
0.619	0.455251	NT5DC3
0.0949	1.48704	NT5DC4
0.134	-1.82342	NT5DC4
0.169	0.886821	NT5DC4
0.214	0.385599	NT5E
0.33	-0.297064	NT5E
0.343	0.58681	NT5E
0.642	-0.23392	NT5E
0.73	-0.283904	NT5C1A
0.152	0.908068	NT5C2
0.891	-0.0404641	NT5C2
0.0485	0.568966	NT5C3A
0.527	0.202653	NT5C3B
0.533	0.198681	OPLAH
0.0534	-1.07723	PHYKPL
0.26	0.555052	PHYKPL
0.307	0.257142	PHYKPL
0.536	-0.152884	PHYKPL
0.705	-0.153523	PFKFB1
0.74	0.226661	PFKFB1
0.748	-0.361285	PFKFB1
0.0186	-1.99731	PFKFB2
0.0787	-1.61494	PFKFB2
0.285	-0.995513	PFKFB2
0.351	-0.277153	PFKFB2
0.0405	0.845655	PFKFB3
0.21	-0.744048	PFKFB4
0.521	-0.301214	PFKFB4
0.0448	0.746344	PGLS
0.487	0.217597	PGLS
0.654	0.129226	PGLS
0.846	0.0593378	PGLS
0.404	-0.310504	PTS
0.0379	-0.680631	DHCR7
0.526	-0.223663	DHCR7
0.0572	0.576964	OGG1
0.196	-1.10686	OGG1
0.887	-0.0373978	OGG1
0.459	0.714439	AKAIN1
0.843	0.11907	A1BG-AS1
0.0384	0.852897	A2M-AS1
0.774	0.0774085	AAR2
0.548	0.157124	ADCK1
0.286	0.259311	ADCK2
0.617	-0.319889	ADCK2
0.849	-0.0576471	ADCK2
0.897	0.0413418	ADCK2
0.782	0.195881	ADCK5
0.34	0.244698	AHI1
0.354	0.405094	AHI1
0.361	-0.261802	AHI1
0.373	-0.569008	AHI1
0.387	0.600963	AHI1
0.232	-0.290588	ABHD14A-ACY1///ACY1
0.571	-0.360965	ABHD1
0.647	0.142059	ABHD1
0.854	-0.109051	ABHD1
0.214	0.319695	ABHD10
0.218	-0.548327	ABHD10
0.0241	-2.20672	ABHD11
0.262	-0.62096	ABHD11
0.331	0.293373	ABHD11
0.334	0.287084	ABHD12
0.459	-0.227559	ABHD12
0.576	0.155216	ABHD12
0.313	-0.6647	ABHD13
0.671	-0.14552	ABHD13
0.907	-0.0321866	ABHD14A///ACY1
0.0298	0.808741	ABHD14B
0.577	0.205044	ABHD15
0.423	-0.480931	ABHD16A
0.987	0.00497241	ABHD16A
0.188	-0.3606	ABHD16B
0.958	-0.0133889	ABHD17A
0.0184	0.719993	ABHD17B
0.294	-0.429783	ABHD17B
0.701	-0.198326	ABHD17B
0.236	0.572725	ABHD17C
0.255	-0.375219	ABHD18
0.287	-0.2464	ABHD18
0.819	0.0637814	ABHD18
0.136	-1.10709	ABHD2
0.407	-0.391816	ABHD2
0.439	0.230293	ABHD2
0.511	0.210404	ABHD2
0.651	0.138986	ABHD2
0.868	0.0691604	ABHD2
0.218	-0.65615	ABHD3
0.15	0.631954	ABHD4
0.849	-0.0517176	ABHD4
0.0164	1.28922	ABHD5
0.222	0.401331	ABHD5
0.546	0.407438	ABHD5
0.798	0.0807285	ABHD5
0.0159	0.756967	ABHD6
0.0782	0.533054	ABHD6
0.306	-0.698903	ABHD6
0.773	0.224899	ABHD6
0.613	0.34354	ABHD8
0.502	-0.206231	ABI3
0.0135	-1.92879	ABI3BP
0.0839	-0.707202	ABI3BP
0.103	-1.14921	ABI3BP
0.166	-0.672105	ABI1
0.506	0.209708	ABI1
0.815	-0.188115	ABI1
0.4	-0.272464	ABL1
0.423	0.23072	ABL2
0.482	0.448481	ABL2
0.531	-0.21966	ABL2
0.0516	-0.692097	ABI2
0.0525	-1.5093	ABI2
0.0743	-1.1228	ABI2
0.0845	-0.597849	ABI2
0.224	0.366518	ABI2
0.301	0.711044	ABI2
0.879	0.0376316	ABI2
0.912	0.0289025	ABI2
0.0625	-2.16003	ASPM
0.0735	-1.03168	ASPM
0.344	-0.476958	ASPM
0.783	-0.119955	ABO
0.798	-0.145207	ABO
0.9	0.0617674	ABO
0.258	-0.679991	ABRACL
0.0952	0.519475	AIM1
0.339	0.396134	AIM1L
0.532	0.467643	AIM1L
0.374	0.538917	AIM2
0.528	-0.315193	AACS
0.175	-1.04994	AACSP1
0.0396	1.74694	ACHE
0.691	0.164864	ACHE
0.842	-0.117349	ACHE
0.0719	0.615829	ACAT1
0.261	-0.964681	ACAT1
0.832	0.136555	ACAT1
0.0996	-0.562878	ACAT2
0.0558	0.522397	ACAA1
0.565	0.15533	ACAA1
0.0266	0.907494	ACAA2
0.326	0.278561	ACAA2
0.436	-0.33715	ACAA2
0.33	-0.841452	ACACA
0.455	-0.202394	ACACA
0.337	-1.06915	ACACB
0.436	0.687446	ACACB
0.479	0.623787	ACACB
0.513	0.51764	ACACB
0.655	-0.301597	ACACB
0.704	-0.199821	ACACB
0.717	-0.306657	ACACB
0.0524	1.51825	ASMT
0.229	1.0904	ASMT
0.196	0.340804	ASMTL
0.679	0.0980135	ASMTL
0.773	-0.0635652	ASMTL
0.0156	2.03051	ASCL1
0.459	0.583038	ASCL1
0.543	-0.551864	ASCL1
0.987	0.0130123	ASCL1
0.471	0.59923	ASCL2
0.838	0.0916549	ASCL2
0.722	-0.284066	ASCL3
0.808	-0.171968	ASCL5
0.0767	-1.20554	ACP1
0.08	-0.830015	ACP1
0.474	-0.256668	ACP1
0.993	-0.00190612	ACP1
0.819	-0.088017	ACP2
0.0199	1.12858	ACP5
0.193	0.326332	ACP6
0.772	-0.155895	ACP6
0.0495	-2.22682	ACPP
0.111	-1.57905	ACPP
0.314	-1.09162	ACPP
0.0276	-0.880764	ACPT
0.421	-0.559848	ASIC1
0.462	0.484377	ASIC1
0.44	-0.522498	ASIC2
0.62	0.190954	ASIC4
0.343	0.613225	ASIC5
0.118	-0.497099	ANP32A
0.34	0.232405	ANP32A
0.872	-0.0459167	ANP32A
0.0642	0.779306	ANP32B
0.261	0.309276	ANP32B
0.0432	-1.47058	ANP32C
0.873	0.151645	ANP32D
0.0348	-1.55206	ANP32E
0.0376	-1.1615	ANP32E
0.863	-0.0470085	ANP32E
0.228	0.387541	ACRC
0.814	-0.0766598	ARMT1
0.233	0.27078	ADI1
0.424	0.240419	ADI1
0.784	-0.0762643	ADI1
0.084	1.56064	ACO1
0.713	0.105843	ACO1
0.308	-0.344729	ACO2
0.636	-0.186616	ACO2
0.0344	0.906122	ACOD1
0.883	0.133898	ACR
0.233	-0.766324	ACRBP
0.276	0.795233	ACRBP
0.867	-0.0829074	ACRBP
0.081	-0.548349	ACRV1
0.654	-0.341887	ACRV1
0.71	-0.318935	ACRV1
0.862	0.136796	ACRV1
0.883	0.0574596	ACRV1
0.911	-0.0742758	ACRV1
0.428	-0.349653	ACTA2-AS1
0.0462	-1.72054	ACTB
0.0962	-1.00232	ACTB
0.53	0.13286	ACTB
0.653	0.101395	ACTB
0.927	0.0219876	ACTB
0.976	0.00684343	ACTB
0.00206	1.36473	ABLIM1
0.00827	0.949203	ABLIM1
0.258	0.877598	ABLIM2
0.359	-0.549741	ABLIM2
0.387	0.460165	ABLIM2
0.643	0.218654	ABLIM2
0.86	-0.0779096	ABLIM2
0.0211	1.38177	ABLIM3
0.324	0.984916	ABRA
0.674	0.213092	ABRA
0.647	-0.268591	AFAP1
0.0686	0.704674	AFAP1L1
0.324	0.4395	AFAP1L1
0.309	0.9868	AFAP1L2
0.316	0.688366	ACTG1P17
0.469	-0.299294	ACTG1P17
0.607	0.210956	ACTG1P17
0.335	0.596299	ACTG1P4///AMY2B///AMY2A///AMY1C///AMY1B///AMY1A
0.655	0.15465	ACTG1P4///RNPC3///AMY2B
0.479	-0.165075	ACTG1///ACTB
0.486	-0.179116	ACTG1///ACTB
0.506	-0.170805	ACTG1///ACTB
0.509	-0.186772	ACTG1///ACTB
0.531	-0.176195	ACTG1///ACTB
0.625	-0.123579	ACTG1///ACTB
0.633	-0.112474	ACTG1///ACTB
0.647	-0.105843	ACTG1///ACTB
0.674	-0.0986962	ACTG1///ACTB
0.628	0.375737	ACTL10
0.158	-0.499162	ACTL6A
0.122	0.404711	ACTL6B
0.178	-0.775531	ACTL6B
0.597	-0.380067	ACTL7A
0.195	-0.485007	ACTL7B
0.751	0.200605	ACTL8
0.329	0.810822	ACTL9
0.756	0.277809	LOC148709
0.924	-0.0311831	ARPC1A
0.519	-0.279204	ARPC1B
0.2	-0.475312	ARPC2
0.726	-0.108395	ARPC2
0.979	0.00783681	ARPC2
0.944	-0.0251622	ARPC3
0.213	-1.14181	ARPC4
0.785	0.0925571	ARPC4
0.0537	-0.890969	ARPC5
0.208	-0.447697	ARPC5
0.694	0.227701	ARPC5
0.243	0.372447	ARPC5L
0.766	-0.137482	ARPC5L
0.815	0.0859416	ARPC5L
0.93	-0.0352609	ARPC5L
0.403	0.706663	ACTRT2
0.473	0.306016	ACTRT3
0.413	-1.04938	ACTA1
0.245	0.599186	ACTA2
0.615	-0.179883	ACTA2
0.815	0.21081	ACTA2
0.316	-0.554596	ACTC1
0.0663	-1.91049	ACTBP9
0.21	-0.863776	ACTG2
0.557	0.496898	ACTG2
0.403	0.606624	ACTN1
0.457	-0.326448	ACTN1
0.566	0.169263	ACTN1
0.81	-0.0869565	ACTN1
0.118	-0.861847	ACTN2
0.31	0.929313	ACTN2
0.439	-0.561624	ACTN2
0.885	-0.0595164	ACTN2
0.178	0.817701	ACTN3
0.214	0.382603	ACTN4
0.602	0.119283	ACTR10
0.237	0.462638	ARPIN
0.404	-0.281968	ARPIN
0.76	0.122868	ARPIN
0.0188	0.668334	ALCAM
0.308	0.366766	ALCAM
0.439	0.601824	ALCAM
0.138	-0.523553	ASCC1
0.648	0.131655	ASCC1
0.224	0.328159	ASCC2
0.24	-0.702699	ASCC3
0.397	-0.482699	ASCC3
0.142	-0.810406	ATF1
0.178	0.385142	ATF1
0.744	-0.119687	ATF1
0.0919	-0.773017	ATF2
0.354	-0.406129	ATF2
0.413	0.259629	ATF2
0.0967	1.40538	ATF3
0.458	-0.543811	ATF3
0.797	-0.140019	ATF3
0.0447	0.543156	ATF4
0.44	0.341074	ATF5
0.685	0.24122	ATF5
0.737	0.244415	ATF5
0.902	-0.0902637	ATF5
0.0841	0.625029	ATF6
0.379	0.279759	ATF6
0.389	0.212714	ATF6
0.423	-0.281097	ATF6
0.195	0.820852	ATF6B
0.338	0.500869	ATF6B
0.785	-0.192376	ATF6B
0.456	0.205606	ATF7
0.511	0.186361	ATF7
0.689	-0.105639	ATF7
0.721	0.22545	ATF7
0.967	0.0129576	ATF7
0.00686	1.03797	ATF7IP
0.427	0.197691	ATF7IP
0.684	0.127171	ATF7IP
0.902	0.040071	ATF7IP
0.0203	-0.649627	ATF7IP2
0.423	-0.23308	ATF7IP2
0.0498	1.66091	AICDA
0.947	-0.0584763	AICDA
0.0908	-0.56994	ABT1
0.383	-0.395398	AHSA1
0.0399	-0.800505	ABR
0.12	0.389334	ABR
0.493	0.487363	ABR
0.18	0.447	ACVRL1
0.247	0.373855	ACVRL1
0.385	0.207631	ACVR1
0.0338	-1.02484	ACVR1B
0.135	-0.996154	ACVR1B
0.206	0.453877	ACVR1B
0.441	-0.381289	ACVR1B
0.669	-0.177495	ACVR1B
0.82	-0.204302	ACVR1B
0.471	0.502894	ACVR1C
0.827	0.170782	ACVR1C
0.132	-0.580933	ACVR2A
0.251	-0.554983	ACVR2A
0.00282	-1.93077	ACVR2B
0.0957	0.6803	ACVR2B
0.301	0.527688	ACVR2B
0.104	0.448476	ADNP
0.348	-0.436839	ADNP
0.34	0.631072	ARC
0.254	0.773763	ACTR3BP2
0.132	-0.881927	ACTR3BP2///ACTR3BP5
0.27	-0.8548	ACTR3BP2///ACTR3BP5
0.381	0.479182	ACVR2B-AS1
0.134	0.78968	APEH
0.352	-0.273768	APEH
0.269	0.2777	ACBD3
0.834	-0.0934214	ACBD3
0.429	-0.234682	ACBD4
0.0443	0.551027	ACBD5
0.389	-0.222973	ACBD5
0.985	0.00490033	ACBD6
0.0945	-1.11305	ACAD10
0.141	-0.719778	ACAD10
0.345	-0.344267	ACAD10
0.822	0.049836	ACAD10
0.671	-0.132526	ACAD8
0.458	0.157496	ACAD9
0.748	-0.225981	ACAD9
0.0194	0.786271	ACADS
0.593	0.145432	ACADM
0.253	0.575248	ACADL
0.756	0.120318	ACADL
0.0987	0.65069	ACADSB
0.854	0.0788787	ACADSB
0.48	-0.172136	ACADVL
0.0351	0.584282	ACOX1
0.049	1.36844	ACOX1
0.0497	0.828633	ACOX1
0.192	0.457817	ACOX1
0.905	0.0568886	ACOX1
0.58	0.196195	ACOX2
0.205	0.403974	ACOX3
0.565	0.197262	ACOX3
0.0508	1.56463	ACOXL
0.825	-0.102097	ACOXL
0.29	-1.01119	ACSBG1
0.937	0.0577925	ACSBG1
0.697	0.237275	ACSBG2
0.606	0.264217	ACSF2
0.266	-0.433802	ACSF3
0.538	0.543223	ACSF3
0.931	-0.0494963	ACSF3
0.138	-0.828499	ACSL1
0.336	-0.284245	ACSL1
0.423	0.264811	ACSL3
0.464	-0.252362	ACSL3
0.942	-0.023491	ACSL3
0.158	-0.857087	ACSL4
0.18	-0.650469	ACSL4
0.231	-0.698514	ACSL4
0.246	-0.56015	ACSL5
0.606	0.145178	ACSL5
0.0188	-1.7618	ACSL6
0.0779	-1.45829	ACSL6
0.391	0.816068	ACSL6
0.41	-0.658344	ACSL6
0.413	0.805481	ACSL6
0.441	0.44752	ACSM1
0.591	-0.246425	ACSM1
0.187	1.23819	ACSM2A
0.985	-0.0158291	ACSM2A
0.291	0.773692	ACSM2B
0.745	-0.26475	ACSM2B///ACSM2A
0.941	0.0427471	ACSM2B///ACSM2A
0.075	-0.818846	ACSM3
0.442	0.56027	ACSM3
0.0875	0.536279	ACSM5
0.108	0.799062	ACSM5
0.139	0.832881	ACSM5
0.144	0.84955	ACSS1
0.26	-1.15318	ACSS1
0.296	0.406512	ACSS1
0.436	0.238256	ACSS1
0.702	-0.278546	ACSS1
0.0949	0.729511	ACSS2
0.132	0.586863	ACSS3
0.893	0.0411684	ACSS3
0.201	-0.394547	ACOT1///ACOT2
0.186	0.908549	ACOT11
0.279	-0.797015	ACOT11
0.641	-0.402123	ACOT11
0.985	0.0142786	ACOT11
0.782	0.267891	ACOT12
0.347	0.278637	ACOT13
0.416	-0.27553	ACOT4
0.461	-0.54357	ACOT6
0.371	-0.299737	ACOT7
0.816	-0.186144	ACOT7
0.259	-0.405209	ACOT8
0.934	0.0248656	ACOT8
0.78	0.101626	ACOT9
0.136	-0.82538	AWAT1
0.408	-0.261137	AGK
0.759	-0.329631	AGK
0.957	0.0174797	AGK
0.604	-0.245393	AOAH
0.71	0.115332	ACYP1
0.116	0.819962	ADAMDEC1
0.052	-1.11194	ADAM10
0.15	-0.856047	ADAM10
0.826	-0.0692335	ADAM10
0.208	1.03168	ADAM11
0.919	0.0403692	ADAM11
0.292	-0.715611	ADAM12
0.403	0.571212	ADAM12
0.455	-0.357776	ADAM12
0.568	0.284943	ADAM12
0.957	-0.03582	ADAM12
0.239	-0.396555	ADAM15
0.633	0.119187	ADAM15
0.0596	-2.06176	ADAM17
0.639	-0.129351	ADAM17
0.988	0.00445256	ADAM17
0.92	0.0638578	ADAM18
0.976	0.0269541	ADAM18
0.185	-0.67441	ADAM19
0.495	0.503715	ADAM19
0.201	-0.936551	ADAM2
0.851	0.132659	ADAM20
0.859	0.143632	ADAM20
0.101	-1.11626	ADAM21
0.742	-0.308185	ADAM21
0.0425	1.6266	ADAM22
0.0765	1.31756	ADAM22
0.213	0.935764	ADAM22
0.393	0.614724	ADAM22
0.493	0.473034	ADAM22
0.605	0.389291	ADAM22
0.652	-0.37646	ADAM22
0.802	0.119547	ADAM22
0.00721	1.49515	ADAM23
0.0108	-1.923	ADAM23
0.524	0.584923	ADAM23
0.696	0.370355	ADAM23
0.0123	1.90499	ADAM28
0.515	-0.282701	ADAM28
0.656	-0.346778	ADAM28
0.982	0.0180287	ADAM28
0.144	1.67149	ADAM30
0.626	0.427345	ADAM30
0.626	0.417251	ADAM32
0.374	0.694813	ADAM33
0.694	0.166107	ADAM33
0.0544	1.17943	ADAM3A
0.369	-0.606946	ADAM3A
0.297	1.12272	LOC100130964
0.956	-0.0428409	ADAM3B
0.23	-0.681536	ADAM5
0.275	0.834467	ADAM5
0.789	-0.282476	ADAM6
0.154	-0.800682	ADAM7
0.911	-0.093569	ADAM7
0.982	-0.0245888	ADAM7
0.0527	1.06933	ADAM8
0.539	-0.359848	ADAM8
0.039	-1.33323	ADAM9
0.368	0.318615	ADAM9
0.383	-0.327868	ADAM9
0.127	-1.08202	ADAMTS1
0.405	-0.41572	ADAMTS1
0.162	-0.921334	ADAMTS10
0.839	0.0613096	ADAMTS10
0.272	-0.517017	ADAMTS12
0.485	0.227615	ADAMTS12
0.0807	-1.62177	ADAMTS13
0.363	-0.734372	ADAMTS13
0.553	-0.431913	ADAMTS14
0.0353	-1.08195	ADAMTS15
0.0602	-0.505233	ADAMTS15
0.86	-0.183435	ADAMTS16
0.0622	0.750043	ADAMTS17
0.0887	-1.04192	ADAMTS17
0.643	-0.231737	ADAMTS17
0.0839	1.14468	ADAMTS18
0.101	-1.40577	ADAMTS18
0.634	-0.539959	ADAMTS19
0.726	-0.278388	ADAMTS19
0.0287	-0.612255	ADAMTS2
0.316	0.311502	ADAMTS2
0.715	0.127846	ADAMTS2
0.22	-0.991697	ADAMTS20
0.669	0.487126	ADAMTS20
0.239	-0.491691	ADAMTS3
0.544	-0.317446	ADAMTS4
0.05	1.01907	ADAMTS5
0.0927	0.874121	ADAMTS5
0.0982	1.06803	ADAMTS5
0.985	-0.0100706	ADAMTS5
0.564	0.195728	ADAMTS6
0.641	-0.308725	ADAMTS6
0.91	-0.0548022	ADAMTS6
0.177	0.861057	ADAMTS7
0.193	0.80858	ADAMTS7
0.41	-0.578223	ADAMTS7
0.569	-0.425065	ADAMTS8
0.767	0.213148	ADAMTS8
0.993	0.00846748	ADAMTS8
0.0305	-2.49806	ADAMTS9
0.202	-0.733619	ADAMTS9
0.294	-0.734233	ADAMTS9
0.448	-0.659272	ADAMTS9
0.00239	2.4382	ADAMTSL1
0.16	-0.581252	ADAMTSL1
0.211	0.948589	ADAMTSL1
0.216	-1.15443	ADAMTSL1
0.489	-0.416105	ADAMTSL1
0.65	0.290785	ADAMTSL1
0.457	0.346221	ADAMTSL2
0.421	-0.357538	ADAMTSL3
0.62	-0.129873	ADAMTSL3
0.659	-0.2004	ADAMTSL4
0.768	0.123905	ADAMTSL4
0.433	-0.447837	ADAMTSL5
0.456	-0.421668	ADAMTS9-AS1
0.987	0.0141208	ADAMTS9-AS1
0.0377	1.61157	ADAMTS9-AS2
0.0909	1.3257	ADAMTS9-AS2
0.275	1.23825	ADAMTS9-AS2
0.319	-0.695887	ADAMTS9-AS2
0.342	0.96749	ADAMTS9-AS2
0.0615	-0.536766	APPL1
0.803	-0.0843257	APPL1
0.238	-0.517222	APPL2
0.324	0.266936	AP1AR
0.561	-0.470934	AP1AR
0.608	-0.475638	AP1AR
0.8	0.084902	AP1B1
0.0831	0.517739	AP1G1
0.372	-0.329222	AP1G1
0.43	-0.27478	AP1G1
0.388	-0.257567	AP1G2
0.459	-0.519903	AP1G2
0.399	-0.314391	AP1M1
0.988	-0.00455237	AP1M1
0.943	-0.0407631	AP1M2
0.956	-0.0318885	AP1M2
0.116	-1.11269	AP1S1
0.132	-0.558942	AP1S1
0.302	-0.292609	AP1S1
0.43	-0.422948	AP1S2
0.486	-0.311139	AP1S2
0.721	0.206374	AP1S2
0.761	-0.156758	AP1S2
0.0517	-1.71339	AP1S3
0.116	-0.943194	AP1S3
0.121	-1.94657	AP1S3
0.131	-1.41658	AP1S3
0.802	-0.186915	AP1S3
0.0372	0.790398	AP2A1
0.145	-0.912256	AP2A1
0.31	-0.527256	AP2A1
0.682	0.170848	AP2A1
0.33	-0.260089	AP2A2
0.43	-0.223207	AP2A2
0.642	0.137909	AP2A2
0.698	-0.111261	AP2A2
0.158	-0.505955	AP2B1
0.523	0.148149	AP2B1
0.218	-0.386209	AP2M1
0.313	-0.361882	AP2S1
0.68	-0.143356	AP2S1
0.858	-0.0542205	AP2S1
0.258	-0.435423	AP3B1
0.81	-0.0626324	AP3B1
0.558	-0.244878	AP3B2
0.88	0.139719	AP3B2
0.166	-1.02904	AP3D1
0.337	-0.263898	AP3D1
0.486	0.295926	AP3D1
0.412	0.197511	AP3M1
0.758	-0.115089	AP3M1
0.364	0.22893	AP3M2
0.854	0.0540088	AP3M2
0.477	0.18452	AP3S1
0.397	0.832676	AP4B1
0.664	0.105501	AP4B1
0.857	-0.0746287	AP4B1
0.0122	-1.9644	AP4E1
0.38	0.277078	AP4E1
0.516	-0.602083	AP4E1
0.659	0.161188	AP4E1
0.314	-0.259382	AP4M1
0.0627	0.595967	AP4S1
0.126	0.602902	AP4S1
0.455	-0.188265	AP4S1
0.524	-0.216427	AP4S1
0.342	0.280701	AP5B1
0.0658	0.511423	AP5M1
0.199	-0.472641	AP5M1
0.412	0.265954	AP5M1
0.603	-0.429918	AP5M1
0.816	0.0527496	AP5M1
0.407	-0.220773	AP5S1
0.155	0.743263	ADARB2-AS1
0.348	-0.675533	ADCYAP1R1
0.452	0.230618	ADCYAP1R1
0.0715	1.51286	ADD3-AS1
0.105	-1.45303	ADD3-AS1
0.991	0.00859715	ADD3-AS1
0.0393	0.689751	ASXL1
0.21	-0.364863	ASXL1
0.318	0.23761	ASXL1
0.36	0.302175	ASXL1
0.497	-0.27223	ASXL1
0.921	-0.0256729	ASXL1
0.0729	-1.48884	ASXL2
0.0951	0.515353	ASXL2
0.257	0.61694	ASXL2
0.448	0.188966	ASXL2
0.478	0.220875	ASXL2
0.598	0.120721	ASXL2
0.514	-0.379079	ASXL3
0.544	-0.530279	ASXL3
0.627	0.383742	ASXL3
0.971	0.0281348	ASXL3
0.0536	0.486693	ADD1
0.0542	0.466863	ADD1
0.418	-0.240625	ADD1
0.896	-0.044136	ADD1
0.185	-1.21784	ADD2
0.312	-0.61994	ADD2
0.463	-0.500991	ADD2
0.634	-0.262567	ADD2
0.903	0.0980391	ADD2
0.996	0.00208313	ADD2
0.751	0.102308	ADD3
0.829	-0.0668607	ADD3
0.962	0.0156698	ADD3
0.974	-0.0108671	ADD3
0.23	-0.381836	APRT
0.34	-0.346953	APRT
0.449	-0.199595	ADORA1
0.948	0.0313646	ADORA1
0.0891	-1.43617	ADORA2B
0.365	-0.889564	ADORA3
0.423	-0.380324	ADORA3
0.743	-0.144552	ADA
0.879	0.0740912	ADA
0.319	-0.774288	ADAD1
0.427	-0.290823	ADAD1
0.301	0.658533	ADAD2
0.377	-0.729405	ADAL
0.43	0.318148	ADAL
0.916	0.0318585	ADAL
0.242	0.358973	ADAR
0.234	-0.740096	ADARB1
0.289	0.39754	ADARB1
0.358	-0.434012	ADARB1
0.418	0.406707	ADARB1
0.944	-0.0161473	ADARB1
0.196	-0.850977	ADARB2
0.952	0.0474085	ADARB2
0.136	-0.477619	ADAT1
0.179	-0.547897	ADAT2
0.357	-0.232258	ADAT2
0.0457	-0.797352	ADAT3
0.933	-0.0579261	ADAT3
0.575	-0.196881	ADAT3///SCAMP4
0.342	0.322763	ADK
0.398	0.316466	ADK
0.358	-1.10617	AMPD1
0.267	-0.383492	AMPD2
0.871	0.0722533	AMPD3
0.173	-0.558327	AHCY
0.00895	0.855908	AHCYL1
0.0407	0.646824	AHCYL1
0.0748	-0.705902	AHCYL1
0.186	0.294465	AHCYL1
0.872	0.0466313	AHCYL2
0.999	-0.00061566	AHCYL2
0.0826	-1.1028	AMD1
0.163	-0.679986	AMD1
0.139	1.0403	ADCY1
0.293	-0.913463	ADCY1
0.463	0.381435	ADCY1
0.824	0.071145	ADCY1
0.836	-0.215384	ADCY1
0.246	0.940861	ADCY10
0.372	0.71666	ADCY10
0.312	-0.575429	ADCY10P1
0.451	-0.229434	ADCY10P1
0.144	-0.591915	ADCY2
0.54	-0.582411	ADCY2
0.904	0.0601026	ADCY2
0.0298	-0.571408	ADCY3
0.0973	-0.651237	ADCY3
0.116	0.459243	ADCY4
0.768	0.183184	ADCY5
0.984	-0.0182056	ADCY5
0.843	-0.0717161	ADCY6
0.173	-0.912269	ADCY7
0.85	0.0876206	ADCY7
0.729	0.334578	ADCY8
0.0769	-1.23304	ADCY9
0.546	0.134933	ADCY9
0.768	-0.160805	ADCY9
0.0617	-1.46734	ADCYAP1
0.291	-0.706537	ADCYAP1
0.328	-0.37533	CAP1
0.522	-0.211654	CAP1
0.236	-0.548859	AK1
0.407	-0.279631	AK1
0.089	-0.810291	AK2
0.209	0.392014	AK2
0.283	-0.349737	AK2
0.316	-0.347003	AK2
0.464	-0.296825	AK2
0.953	-0.0197846	AK2
0.27	0.33977	AK3
0.657	0.150274	AK3
0.342	0.311436	LOC100507855///AK4
0.358	-0.246614	LOC100507855///AK4
0.506	-0.186126	LOC100507855///AK4
0.597	0.241833	LOC100507855///AK4
0.243	0.843616	AK5
0.262	-0.4649	AK5
0.385	0.23786	AK6
0.237	-0.608243	AK6///TAF9
0.232	0.7804	AK7
0.296	-0.792962	AK7
0.819	-0.210827	AK7
0.947	0.0583453	AK7
0.117	-0.54886	AK8
0.851	0.137838	AK8
0.0985	-1.44837	AK9
0.2	-0.605212	AK9
0.348	0.390046	AK9
0.252	-0.351101	ADSL
0.507	-0.280526	ADSL
0.225	-0.446355	ADSS
0.747	0.282312	ADSS
0.0905	0.993617	ADSSL1
0.151	-0.441488	ADSSL1
0.594	0.367404	AJAP1
0.594	0.337655	AJAP1
0.739	0.124533	AJAP1
0.956	-0.0350857	AJAP1
0.724	0.289184	ADGRA1
0.0335	0.618711	ADGRA2
0.116	0.422292	ADGRA2
0.0947	-1.54302	ADGRA3
0.53	0.186956	ADGRA3
0.623	-0.175522	ADGRA3
0.444	-0.204345	ADGRB1
0.324	0.310162	ADGRB2
0.767	-0.147004	ADGRB3
0.933	0.0919282	ADGRB3
0.0375	-1.08148	ADGRD1
0.658	-0.2497	ADGRD2
0.89	0.0791204	ADGRE1
0.143	-1.6216	ADGRE2
0.15	-0.526766	ADGRE2
0.0287	-1.21416	ADGRE3
0.425	0.410566	ADGRE5
0.546	0.486207	ADGRF1
0.721	-0.312658	ADGRF1
0.758	0.335531	ADGRF1
0.998	-0.00210338	ADGRF1
0.86	0.153188	ADGRF2
0.0456	1.02798	ADGRF3
0.554	0.404192	ADGRF3
0.0887	-1.51295	ADGRF4
0.581	0.53078	ADGRF4
0.011	0.930636	ADGRF5
0.0169	1.08904	ADGRF5
0.0162	1.07704	ADGRG1
0.545	-0.338771	ADGRG1
0.452	-0.446037	ADGRG2
0.0523	-1.20738	ADGRG3
0.162	-1.60807	ADGRG3
0.709	-0.33756	ADGRG4
0.167	0.6274	ADGRG5
0.332	0.739556	ADGRG5
0.393	-0.398409	ADGRG6
0.665	-0.284478	ADGRG6
0.723	-0.183337	ADGRG6
0.902	0.102437	ADGRG7
0.0581	-0.560703	ADGRL1
0.333	0.333024	ADGRL1
0.698	-0.111181	ADGRL1
0.000282	2.633	ADGRL2
0.691	-0.0963087	ADGRL2
0.0231	1.8968	ADGRL3
0.264	0.907005	ADGRL3
0.431	0.713044	ADGRL3
0.55	0.580941	ADGRL3
0.029	1.02316	ADGRL4
0.151	0.734573	ADGRV1
0.228	1.09056	ADGRV1
0.277	-1.04879	ADGRV1
0.67	-0.296464	ADGRV1
0.817	-0.189968	ADGRV1
0.0613	0.770072	AMIGO1
0.0322	1.02018	AMIGO2
0.0445	-1.052	AMIGO3///GMPPB
0.156	-0.891732	AMIGO3///GMPPB
0.425	-0.2455	AMIGO3///GMPPB
0.696	-0.14758	ADRM1
0.00582	-1.32158	APMAP
0.336	-0.2962	APMAP
0.504	0.18059	APMAP
0.0495	0.751601	AAMDC
0.215	0.441883	AAMDC
0.625	0.445739	AAMDC
0.154	0.623443	ADIRF
0.018	-1.40832	ADIG
0.827	0.143736	ADIG
0.148	-0.603674	ADIPOR1
0.735	0.089183	ADIPOR2
0.712	0.185429	ADIPOQ
0.216	0.867779	ADIRF-AS1
0.408	0.263101	ADNP2
0.82	0.0759312	ADNP2
0.453	-0.522299	ADORA2A-AS1
0.974	-0.0252864	ADORA2A-AS1
0.112	-1.56934	ADPGK
0.168	-0.56034	ADPGK
0.77	0.103	ARF1
0.0541	-1.00832	ARF3
0.22	-0.419916	ARF3
0.373	-0.335898	ARF3
0.0992	-1.07458	ARF4
0.253	-0.400351	ARF4
0.434	0.194941	ARF5
0.0245	-2.05096	ARF6
0.043	0.78259	ARF6
0.317	0.289682	ARF6
0.69	-0.141299	ARF6
0.652	0.111823	ARFGAP1
0.788	-0.140127	ARFGAP1
0.0175	-1.50691	ARFGAP2
0.234	0.288055	ARFGAP2
0.592	-0.174171	ARFGAP3
0.123	-0.877187	ARFGEF1
0.259	-1.06755	ARFGEF1
0.263	0.325666	ARFGEF1
0.0667	-1.16474	ARFGEF2
0.135	0.377999	ARFGEF2
0.601	0.365392	ARFGEF2
0.625	0.141819	ARFGEF2
0.37	-0.317766	ARFIP1
0.935	0.0203725	ARFIP1
0.361	-0.254965	ARFIP2
0.0706	-0.600217	ARL1
0.133	-0.559988	ARL1
0.405	0.200033	ARL1
0.313	0.753713	ARL10
0.412	-0.732969	ARL10
0.509	-0.437038	ARL10
0.886	-0.0614816	ARL10
0.934	-0.0224302	ARL10
0.0285	-1.59403	ARL11
0.856	0.134729	ARL11
0.168	-0.489257	ARL13B
0.53	0.569915	ARL14
0.379	0.247459	ARL14EP
0.0692	0.529761	ARL15
0.106	0.452231	ARL15
0.92	-0.0383562	ARL16
0.0505	1.86596	ARL17B///ARL17A
0.0509	-1.17569	ARL17B///ARL17A
0.0555	-0.85855	ARL17B///ARL17A
0.113	-0.651642	ARL17B///ARL17A
0.166	-1.12438	ARL17B///ARL17A
0.475	0.357684	ARL17B///ARL17A
0.502	0.274536	ARL17B///ARL17A
0.667	-0.183799	ARL17B///ARL17A
0.694	0.104042	ARL17B///ARL17A
0.758	-0.171697	ARL17B///ARL17A
0.933	0.0227543	ARL17B///ARL17A
0.891	0.0369147	ARL2
0.296	-0.224407	ARL2BP
0.732	-0.161798	ARL2BP
0.0837	-1.28997	ARL3
0.648	0.154472	ARL3
0.959	0.0117509	ARL3
0.00696	0.7132	ARL4A
0.382	-0.380375	ARL4C
0.457	0.433857	ARL4C
0.613	0.171638	ARL4C
0.905	0.0548455	ARL4C
0.0413	-1.28529	ARL4D
0.0717	-0.716408	ARL4D
0.513	-0.288364	ARL5B
0.673	0.100547	ARL5B
0.828	-0.176082	ARL5C
0.367	-0.267172	ARL6
0.596	-0.221816	ARL6
0.176	0.363011	ARL6IP1
0.0735	0.654026	ARL6IP4
0.135	0.441201	ARL6IP4
0.289	0.279825	ARL6IP5
0.817	0.0674956	ARL6IP5
0.257	0.398345	ARL6IP6
0.377	0.263319	ARL6IP6
0.381	-0.462129	ARL6IP6
0.309	0.495237	ARL8A
0.28	-0.493613	ARL8B
0.695	0.115515	ARL8B
0.74	-0.23593	ARL9
0.925	-0.034758	ARFRP1
0.945	0.0366094	ARFRP1
0.751	-0.121525	ADPRM
0.765	0.0998456	ADPRM
0.0426	0.661899	ADPRH
0.0667	-1.49419	ADPRH
0.43	-0.373897	ADPRH
0.653	-0.338067	MGC57346
0.172	0.720837	MGC57346///CRHR1-IT1
0.491	0.39688	MGC57346///CRHR1-IT1
0.729	-0.153822	MGC57346///CRHR1-IT1
0.979	-0.0264293	MGC57346///CRHR1-IT1
0.719	0.255698	ADPRHL1
0.732	-0.184109	ADPRHL1
0.798	0.0836173	ADPRHL2
0.0513	-1.01114	ART1
0.672	-0.296266	ART1
0.738	-0.19924	ART1
0.402	-0.818833	ART3
0.71	0.496967	ART4
0.931	-0.0365687	ART4
0.928	0.0329245	ART5
0.315	-0.719106	ADRA1A
0.317	-0.632211	ADRA1A
0.488	0.318135	ADRA1A
0.787	0.295535	ADRA1A
0.95	0.0310804	ADRA1A
0.2	0.815832	ADRA1B
0.0188	1.35339	ADRA1D
0.265	0.739408	ADRA1D
0.0306	1.00952	ADRA2A
0.832	0.102231	ADRA2B
0.0132	1.1719	ADRA2C
0.0432	1.8299	ADRB1
0.144	0.86792	ADRB1
0.209	-0.917797	ADRB1
0.00313	1.29609	ADRB2
0.0776	1.3453	ADRB3
0.95	-0.045037	ADRB3
0.288	0.310964	ACD
0.0552	0.975619	ADM
0.467	-0.395215	ADM2
0.696	0.239614	ADM5
0.398	0.321177	AGER
0.911	0.0988194	AGER
0.243	-0.777598	AVIL
0.346	-0.241841	AVIL
0.409	-0.244678	AVIL
0.123	0.504948	AEBP1
0.201	0.85267	AEBP2
0.993	0.00213905	AEBP2
0.00227	1.12173	AFF1
0.851	-0.0562918	AFF1
0.959	0.0154559	AFF1
0.246	0.618959	AFF2
0.571	0.287363	AFF2
0.996	0.00426841	AFF2
0.0501	1.85351	AFF3
0.0584	1.07209	AFF3
0.358	0.408263	AFF3
0.495	0.401384	AFF3
0.775	-0.269418	AFF3
0.791	0.252319	AFF3
0.0226	-0.739516	AFF4
0.325	-0.484699	AFF4
0.393	0.233359	AFF4
0.416	-0.528864	AFF4
0.5	-0.694984	AFF4
0.578	-0.288533	AFF4
0.599	0.168412	AFF4
0.743	-0.0999011	AFF4
0.0493	0.54686	AFDN
0.0499	1.05741	AFDN
0.099	1.50399	AFDN
0.331	0.615262	AFDN
0.383	-0.840905	AFDN
0.651	0.290614	AFDN
0.732	-0.174884	AFDN
0.598	0.514755	AFM
0.435	0.400401	AFAP1-AS1
0.478	0.34947	AFAP1-AS1
0.146	1.09575	AFDN-AS1
0.202	-0.477411	AFG3L1P
0.71	-0.117366	AFG3L1P
0.834	0.0857642	AFG3L1P
0.283	0.289531	AFG3L2
0.74	0.190243	AFG3L2
0.826	-0.0721697	AFG3L2
0.563	0.173772	AFTPH
0.956	-0.015145	AFTPH
0.216	-0.769561	AGAP2-AS1
0.449	0.467316	ACAN
0.517	-0.297942	ACAN
0.692	0.196908	ACAN
0.872	-0.122159	ACAN
0.0491	-1.25113	AGMAT
0.466	0.311424	AGMAT
0.566	-0.275611	AGMAT
0.923	0.0517225	AGRP
0.0743	-1.70025	ASIP
0.718	-0.0924339	AGPAT4-IT1
0.1	0.634852	AGRN
0.185	0.349778	AGRN
0.641	0.279843	AGRN
0.923	-0.0560698	AGRN
0.151	0.693491	AHSA2
0.296	0.322079	AHSA2
0.315	0.557362	AHSA2
0.589	0.191547	AHSA2
0.00251	2.3357	AHNAK
0.0304	1.52051	AHNAK
0.0525	0.727814	AHNAK
0.806	-0.274603	AHNAK
0.895	-0.106711	AHNAK
0.301	1.02449	AHNAK2
0.532	0.343546	AHNAK2
0.326	0.276679	AAED1
0.805	-0.0728347	LOC155060
0.625	0.299203	AJUBA
0.669	-0.118098	AJUBA
0.794	0.111881	AJUBA
0.988	0.0141393	AJUBA
0.111	-0.710231	AKAP1
0.331	0.447196	AKAP1
0.752	0.144345	AKAP1
0.78	0.182844	AKAP1
0.185	0.674562	AKAP10
0.349	-0.451037	AKAP10
0.472	0.205596	AKAP10
0.729	-0.117659	AKAP10
0.13	-0.359893	AKAP11
0.799	0.0721569	AKAP11
0.00134	1.36425	AKAP12
0.00356	1.16905	AKAP12
0.00851	0.998587	AKAP12
0.101	0.651622	AKAP12
0.163	-0.758431	AKAP12
0.0478	0.968654	AKAP13
0.0593	0.698608	AKAP13
0.183	0.381777	AKAP13
0.213	-1.07682	AKAP13
0.333	0.886093	AKAP13
0.414	0.253529	AKAP13
0.487	0.235773	AKAP13
0.671	0.153038	AKAP13
0.702	-0.148294	AKAP13
0.759	0.110115	AKAP13
0.873	0.123462	AKAP13
0.428	0.805679	AKAP14
0.778	-0.239292	AKAP14
0.862	-0.235141	AKAP14
0.0256	-1.18213	AKAP17A
0.93	0.0243982	AKAP17A
0.971	-0.0128469	AKAP17A
0.87	0.0641777	AKAP3
0.914	-0.0844571	AKAP4
0.251	-0.680082	AKAP5
0.336	0.682004	AKAP5
0.405	0.216282	AKAP6
0.748	-0.124442	AKAP6
0.158	0.370367	AKAP7
0.331	-0.430907	AKAP7
0.662	-0.372935	AKAP7
0.146	-0.635349	AKAP8
0.259	0.282331	AKAP8
0.132	-0.848493	AKAP8L
0.189	0.523934	AKAP8L
0.326	0.518916	AKAP8L
0.366	0.463738	AKAP8L
0.822	0.0618711	AKAP8L
0.45	0.18693	AKAP9
0.893	0.114085	AKAP9
0.972	0.0195977	AKAP9
0.324	-0.285512	AKIP1
0.461	-0.252932	AKIP1
0.186	-0.697722	AKIRIN1
0.187	-0.525434	AKIRIN1
0.909	0.03301	AKIRIN1
0.0141	0.757041	AKIRIN2
0.061	0.592404	AKIRIN2
0.107	-2.16975	AKIRIN2
0.239	0.731889	AKIRIN2
0.0288	-1.31638	AKNAD1
0.154	1.44	AKNAD1
0.938	-0.0558375	AKNAD1
0.606	0.136431	AKTIP
0.933	-0.0222227	AKTIP
0.908	-0.0366961	AKT1
0.0201	-1.65515	AKT2
0.119	0.523405	AKT2
0.173	0.833135	AKT2
0.59	0.191785	AKT2
0.811	0.0629046	AKT2
0.88	0.0943157	AKT2
0.98	0.0155772	AKT2
0.055	0.791423	AKT3
0.071	0.7611	AKT3
0.0819	1.16674	AKT3
0.0873	0.782828	AKT3
0.157	-0.599102	AKT3
0.762	-0.0738168	AKT3
0.988	0.00626724	AKT3
0.643	-0.182983	AKT1S1
0.741	-0.141962	AKT1S1
0.0954	-0.707758	AAAS
0.256	-0.853021	AGXT
0.813	-0.206263	AGXT
0.937	0.0634093	AGXT
0.613	-0.366828	AGXT2
0.526	0.388188	ANPEP
0.575	-0.515642	ANPEP
0.857	-0.109228	ANPEP
0.974	0.00897173	AARS
0.272	0.622082	AARS2
0.54	0.149545	AARS2
0.00163	2.10817	ALB
0.339	0.740425	ALB
0.424	-0.548916	ALB
0.626	0.375794	ALB
0.889	-0.0480475	ADH1A
0.59	0.318425	ADH1B
0.675	0.191355	ADH1B
0.976	-0.0137905	ADH1B
0.996	0.00606887	ADH1B
0.66	0.361992	ADH1C
0.0599	-2.54582	ADH4
0.244	0.347106	ADH4
0.293	-1.04626	ADH4
0.656	0.307289	ADH4
0.0369	0.564031	ADH5
0.583	-0.21526	ADH5
0.0695	0.944258	ADH6
0.741	0.280153	ADH6
0.792	0.191499	ADH7
0.121	0.809256	ADHFE1
0.177	0.777798	ALDH1A1
0.302	-0.886183	ALDH1A2
0.041	-2.0317	ALDH1A3
0.382	0.852373	ALDH1A3
0.373	-0.527378	ALDH1B1
0.87	-0.0457079	ALDH1B1
0.111	-0.860419	ALDH1L1
0.544	0.325451	ALDH1L1
0.0967	-1.36201	ALDH1L2
0.584	0.49571	ALDH1L2
0.746	-0.115948	ALDH1L2
0.514	0.186719	ALDH16A1
0.0707	-0.915537	ALDH18A1
0.286	-0.394067	ALDH18A1
0.00819	0.9913	ALDH2
0.486	0.354582	ALDH3A1
0.0259	1.08091	ALDH3A2
0.328	0.311769	ALDH3A2
0.492	0.307569	ALDH3A2
0.107	-0.518659	ALDH3B1
0.624	-0.402727	ALDH3B1
0.813	-0.186011	ALDH3B1
0.139	1.03922	ALDH3B2
0.789	0.186969	ALDH3B2
0.000838	2.05731	ALDH4A1
0.0102	1.96219	ALDH4A1
0.0593	1.31933	ALDH5A1
0.0691	0.847282	ALDH5A1
0.0459	-1.53479	ALDH6A1
0.474	-0.298246	ALDH6A1
0.477	-0.313081	ALDH6A1
0.491	0.309212	ALDH6A1
0.665	0.168362	ALDH6A1
0.144	0.719181	ALDH7A1
0.177	-0.371239	ALDH7A1
0.927	-0.0284742	ALDH7A1
0.964	0.0112222	ALDH8A1
0.514	0.179102	ALDH9A1
0.03	-1.12697	AOX1
0.201	-0.494045	AOX1
0.083	-1.1994	AOX2P
0.235	0.511909	ALDH1L1-AS2
0.513	-0.258771	AKR1A1
0.708	-0.107333	AKR1A1
0.974	0.00771819	AKR1B1
0.578	0.440035	AKR1B10
0.00181	1.82441	AKR1C1
0.00333	1.46673	AKR1C1
0.00488	1.27524	AKR1C1
0.00704	1.45853	AKR1C1
0.154	1.27851	AKR1C1
0.00402	1.5874	LOC101930400///AKR1C2
0.00561	1.31681	LOC101930400///AKR1C2
0.384	0.55042	LOC101930400///AKR1C2
0.00422	2.01396	LOC101930400///AKR1C2///AKR1C1
0.723	0.247632	AKR1C6P
0.0634	0.947457	AKR1E2
0.42	0.58071	AKR1E2
0.836	-0.187836	AKR1E2
0.0187	1.33451	AKR1C3
0.41	-0.689355	AKR1C4
0.424	-0.768669	AKR1D1
0.103	0.523683	AKR7A2
0.412	0.190112	AKR7A2
0.119	-0.457373	AKR7A3
0.865	-0.0515077	AKR7A3
0.435	-0.309831	ALDOA
0.871	0.0471138	ALDOA
0.99	-0.00377806	ALDOA
0.237	1.17407	ALDOAP2
0.177	-0.404011	ALDOB
0.247	0.485906	ALDOB
0.277	1.4354	ALDOB
0.384	0.817081	ALDOB
0.744	0.141544	ALDOB
0.832	0.0914246	ALDOB
0.905	0.151467	ALDOB
0.928	-0.099568	ALDOB
0.944	-0.0547686	ALDOB
0.262	0.395012	ALDOC
0.255	-0.403611	ALG1
0.495	-0.556363	ALG10
0.7	-0.159734	ALG10
0.239	-0.693687	ALG10B///ALG10
0.78	0.107249	ALG10B///ALG10
0.929	0.0357689	ALG10B///ALG10
0.565	0.138232	ALG11///UTP14C
0.771	-0.101404	ALG11///UTP14A///UTP14C
0.0569	1.04759	ALG12
0.0568	-1.07684	ALG13
0.178	0.373349	ALG13
0.196	-0.652528	ALG13
0.244	0.355765	ALG13
0.638	-0.247894	ALG13
0.872	-0.0506661	ALG14
0.903	-0.0339984	ALG14
0.102	-1.12198	ALG2
0.445	-0.329118	ALG2
0.184	-0.613386	ALG3
0.295	-0.336517	ALG5
0.578	-0.16719	ALG5
0.974	0.0129908	ALG5
0.997	-0.00123985	ALG6
0.307	-0.319129	ALG8
0.408	0.314004	ALG9
0.7	-0.116387	ALG9
0.0133	1.2397	ACER1
0.0505	0.860091	ACER2
0.103	0.524943	ACER3
0.244	0.366361	ACER3
0.629	0.142098	ACER3
0.633	0.125795	ACER3
0.845	0.081526	ACER3
0.988	-0.00573607	ACER3
0.278	-0.279769	ALPI
0.832	0.141902	ALPI
0.439	-0.591429	ALPL
0.878	0.119293	ALPL
0.677	0.241154	ALPP
0.053	-1.26892	ALPPL2
0.69	0.139031	ALPPL2
0.0845	1.53851	ALPPL2///ALPP
0.85	0.0627508	ALKBH1
0.999	0.00027317	ALKBH1
0.224	-0.432983	ALKBH2
0.173	0.349722	ALKBH3
0.308	0.301782	ALKBH4
0.125	0.385168	ALKBH5
0.729	-0.220432	ALKBH5
0.854	-0.0493786	ALKBH5
0.997	0.00096876	ALKBH6
0.175	0.358959	ALKBH7
0.282	0.518744	ALKBH7
0.764	-0.103656	ALKBH7
0.766	0.114114	ALKBH7
0.208	0.441905	ALKBH8
0.529	-0.145651	ALKBH8
0.0308	-1.59235	ALKBH3-AS1
0.581	0.380286	ALKBH3-AS1
0.0845	-0.72693	AGPS
0.093	-0.786327	AGPS
0.13	0.433282	AGPS
0.998	0.00089433	AGPS
0.0813	1.33269	ALLC
0.225	-0.8027	AIF1
0.247	-0.669601	AIF1
0.268	-0.65661	AIF1
0.393	0.633028	AIF1
0.0269	1.13928	AIF1L
0.77	0.17868	AIF1L
0.976	-0.00773521	ATRAID
0.61	-0.13631	ALMS1-IT1
0.131	0.449393	ALMS1
0.149	0.508875	ALMS1
0.743	0.0857109	ALMS1
0.777	0.158045	ALMS1P1
0.118	-1.56784	ALOX12-AS1
0.476	-0.441377	ALOX12-AS1
0.922	-0.0598935	A4GALT
0.48	-0.663289	AHSG
0.926	-0.0656025	AHSG
0.258	0.831769	AAGAB
0.671	0.125129	AAGAB
0.678	0.196664	AAGAB
0.735	-0.315707	AFP
0.631	-0.235459	AHSP
0.336	-0.314409	ALPK1
0.826	0.0586814	ALPK1
0.855	0.0701013	ALPK1
0.92	0.0517194	ALPK1
0.232	0.937527	ALPK2
0.688	-0.244225	ALPK2
0.38	0.426852	ALPK3
0.418	0.312652	ALPK3
0.216	0.735464	TTPA
0.896	0.0594401	TTPAL
0.945	0.0422221	TTPAL
0.417	-0.364524	ATAT1
0.628	-0.116543	ATAT1
0.542	0.170686	A4GNT
0.709	0.212826	A1BG
0.0634	0.94533	AMBP
0.346	-0.489022	AMBP
0.456	-0.522391	AZGP1
0.304	0.732446	AZGP1P1
0.454	-0.357206	AZGP1P1///AZGP1
0.13	0.531549	A2M
0.492	-0.242829	A2M
0.102	0.979282	A2ML1
0.171	-1.11985	A2ML1
0.826	0.147316	A2MP1
0.0759	1.29347	AMACR
0.481	-0.588855	AMACR
0.88	-0.116206	AMACR
0.334	-0.434594	NAGA
0.336	-0.426659	NAGA
0.528	-0.393409	NAGA
0.135	-0.596244	AMMECR1
0.187	-1.03452	AMMECR1
0.202	-0.430683	AMMECR1
0.532	-0.230887	AMMECR1
0.45	0.194085	ALS2CL
0.481	-0.2118	ALS2CL
0.719	0.227212	ALS2CL
0.135	1.16474	ALS2
0.161	0.769351	ALS2
0.346	-0.782088	ALS2
0.553	-0.375156	ALS2
0.936	-0.0206092	ALS2
0.339	0.294198	APTR
0.512	-0.191353	APTR
0.47	0.553964	ALX1
0.193	0.901229	ALX3
0.309	0.613474	ALX4
0.183	-0.698801	ALYREF
0.348	-0.476929	ALYREF
0.752	-0.237483	AMBN
0.876	0.0846908	AMELX
0.286	0.415094	AMELY
0.733	-0.171496	AMDHD1
0.948	0.0399767	AOC1
0.481	-0.202593	AOC2
0.262	0.549801	AOC3
0.879	0.0891663	AOC4P
0.203	-0.395806	AIMP1
0.456	-0.238381	AIMP1
0.844	0.0712024	AIMP1
0.129	0.395928	AIMP2
0.448	-0.336104	AIMP2
0.471	-0.324638	AIMP2
0.969	-0.0269659	ACY1
0.0177	-1.52814	ACY3
0.725	-0.196091	ACY3
0.0442	-1.09365	AADAT
0.324	0.295582	AASDH
0.693	0.0944791	AASDH
0.551	-0.187069	AASDHPPT
0.733	0.194178	AASDHPPT
0.762	0.10307	AASDHPPT
0.0596	-0.698232	AASS
0.19	-0.527741	AASS
0.882	-0.12011	ACMSD
0.115	-0.828597	ALAD
0.257	0.524574	ALAD
0.408	0.236567	AMT
0.0809	0.615406	NPEPPS
0.631	0.117263	NPEPPS
0.739	-0.121127	NPEPPS
0.78	-0.0814892	LOC440434
0.901	0.0327455	LOC440434
0.142	0.368933	NPEPL1
0.177	-0.483554	NPEPL1
0.38	0.234418	AES
0.0838	0.405886	AMMECR1L
0.166	-0.440259	AMN
0.414	0.446253	AMN
0.946	0.0354467	AMN
0.841	0.078574	AMPH
0.431	0.549717	AREG
0.483	1.09025	AREG
0.647	0.506344	AREG
0.319	0.329367	AGL
0.109	-0.996181	APLP1
0.0448	0.720608	APLP2
0.0601	-1.0102	APLP2
0.0779	-0.862598	APLP2
0.104	-0.766595	APLP2
0.138	-0.727306	APLP2
0.462	-0.711051	APLP2
0.47	-0.258518	APLP2
0.481	-0.22914	APLP2
0.261	0.3232	APP
0.493	-0.226246	APP
0.877	-0.0504629	APP
0.514	-0.393018	APBA1
0.85	0.0573621	APBA1
0.0309	-1.00948	APBA2
0.742	0.231754	APBA2
0.129	0.475104	APBA3
0.812	0.193413	APBA3
0.543	0.219258	APBB1
0.00972	-1.38474	APBB1IP
0.116	-1.27892	APBB1IP
0.519	-0.252982	APBB1IP
0.0703	0.749424	APBB2
0.117	0.635417	APBB2
0.189	0.455375	APBB2
0.257	0.825059	APBB2
0.271	0.394783	APBB2
0.416	0.321305	APBB2
0.954	0.0182418	APBB2
0.0721	0.768112	APPBP2
0.119	0.377315	APPBP2
0.327	-0.793903	APPBP2
0.657	0.128686	APPBP2
0.211	-0.448859	APCS
1.08e-05	-3.77204	ALS2CR11
0.0202	2.3769	ALS2CR11
0.49	0.475885	ALS2CR11
0.56	0.589215	ALS2CR11
0.574	-0.346624	ALS2CR11
0.623	-0.497876	ALS2CR11
0.198	1.00049	ALS2CR12
0.338	0.738	ALS2CR12
0.0236	0.728602	ANAPC10
0.87	-0.0466936	ANAPC10
0.0505	-1.28457	ANAPC11
0.825	0.0677185	ANAPC11
0.301	-1.22042	ANAPC13
0.836	0.0519345	ANAPC13
0.644	0.131374	ANAPC15
0.016	0.768156	ANAPC16
0.0305	0.578452	ANAPC16
0.22	0.320208	ANAPC16
0.477	0.164052	ANAPC16
0.858	-0.0558903	ANAPC2
0.078	0.409493	ANAPC4
0.25	0.292722	ANAPC4
0.187	-0.3836	ANAPC5
0.604	0.198469	ANAPC5
0.755	0.0717384	ANAPC5
0.878	0.0351673	ANAPC5
0.88	0.0553547	ANAPC5
0.977	-0.00744608	ANAPC5
0.246	0.310775	ANAPC7
0.639	-0.159287	ANAPC7
0.328	-0.339626	LOC730268///ANAPC1
0.915	-0.0370535	LOC730268///ANAPC1
0.0628	0.659848	LOC730268///LOC285074
0.107	-0.873044	ALK
0.134	-1.17309	ALK
0.838	-0.0627356	AUP1
0.253	0.36458	ADTRP
0.339	-0.69263	ADTRP
0.0461	0.763735	AIG1
0.535	-0.403866	AIG1
0.585	0.123934	AIG1
0.165	0.654909	AR
0.339	-0.434674	AR
0.552	0.284848	AR
0.748	-0.188004	AR
0.946	-0.047053	ADGB
0.0157	1.95201	ANGEL1
0.469	0.199629	ANGEL1
0.575	0.13407	ANGEL1
0.13	0.387605	ANGEL2
0.163	-0.447973	ANGEL2
0.563	-0.335682	ANGEL2
0.178	-0.357418	AAMP
0.223	0.275615	AGGF1
0.369	-0.297622	AGGF1
0.594	0.185735	AGGF1
0.644	-0.275693	AGGF1
0.372	0.447994	ANG
0.657	-0.360166	AMOT
0.171	0.424183	AMOTL1
0.171	-0.828563	AMOTL1
0.576	0.361678	AMOTL1
0.9	-0.124848	AMOTL1
0.091	0.662202	AMOTL2
0.0391	1.25539	ANGPT1
0.0449	1.2473	ANGPT1
0.434	0.634166	ANGPT1
0.504	-0.376829	ANGPT2
0.738	-0.15816	ANGPT2
0.885	-0.0623049	ANGPT2
0.938	-0.0354792	ANGPT2
0.758	-0.202135	ANGPT4
0.0396	0.688368	ANGPTL1
0.0658	1.12064	ANGPTL1
0.953	0.0295615	ANGPTL1
0.132	0.791632	ANGPTL2
0.301	0.421849	ANGPTL2
0.412	-0.330305	ANGPTL2
0.76	0.264694	ANGPTL3
0.821	0.147511	ANGPTL3
0.826	-0.208404	ANGPTL3
0.00425	1.45746	ANGPTL4
0.0762	0.887764	ANGPTL4
0.723	0.283495	ANGPTL6
0.863	0.182972	ANGPTL7
0.843	-0.245842	ANGPTL8
0.359	-0.639445	ACE
0.426	0.466824	ACE
0.0461	1.49029	ACE2
0.526	0.288144	ACE2
0.146	-0.734979	AGTRAP
0.506	-0.271069	AGTRAP
0.774	-0.100051	AGTRAP
0.222	0.710541	AGTR1
0.673	0.25048	AGTR1
0.253	-0.873547	AGTR2
0.263	-0.792693	AGTR2
0.401	0.7281	AGTR2
0.623	-0.257316	AGT
0.0158	-3.02847	ANLN
0.102	-1.93938	ANLN
0.103	-1.09775	ANKH
0.245	0.430775	ANKH
0.285	-0.370514	ANKH
0.445	0.234607	ANKH
0.461	0.443115	ANKH
0.861	-0.158298	ANKH
0.932	0.0236867	ANKH
0.0101	-1.60083	ANKHD1-EIF4EBP3///ANKHD1
0.16	-0.52575	ANKHD1-EIF4EBP3///ANKHD1
0.281	0.305321	ANKHD1-EIF4EBP3///ANKHD1
0.497	-0.198255	ANKHD1-EIF4EBP3///ANKHD1
0.405	0.205801	ANKHD1-EIF4EBP3///ANKHD1///EIF4EBP3
0.827	-0.0570751	ANKRD10-IT1
0.982	0.00611671	ANKRD10-IT1
0.628	-0.369933	ANKRD44-IT1
0.0351	1.50144	ANK1
0.174	1.24625	ANK1
0.193	-1.08613	ANK1
0.474	-0.715696	ANK1
0.77	0.180343	ANK1
0.891	0.0394205	ANK1
0.989	-0.0115897	ANK1
0.257	-0.5406	ANK2
0.434	0.332082	ANK2
0.641	-0.252782	ANK2
0.777	0.212277	ANK2
0.132	0.661173	ANK3
0.172	0.57044	ANK3
0.282	0.904343	ANK3
0.44	-0.474481	ANK3
0.632	0.146369	ANK3
0.396	-0.859196	ANKAR
0.607	0.48988	ANKAR
0.0793	0.970402	ABTB1
0.0816	1.22984	ABTB1
0.095	0.64583	ABTB1
0.296	1.03009	ABTB1
0.386	0.523444	ABTB1
0.133	0.574489	ABTB2
0.873	0.0853472	ABTB2
0.446	0.378912	ANKDD1A
0.543	0.239857	ANKDD1A
0.395	-0.297052	ANKEF1
0.451	0.270075	ANKEF1
0.201	-0.893317	ANKFN1
0.516	0.494862	ANKFN1
0.882	-0.151009	ANKFN1
0.13	-1.06455	ANKFY1
0.696	-0.403529	ANKFY1
0.921	0.072395	ANKFY1
0.926	0.0237027	ANKFY1
0.0899	0.451104	ANKIB1
0.161	0.856259	ANKIB1
0.736	-0.0886416	ANKIB1
0.579	0.284133	ANKHD1
0.256	0.956835	ANKLE1
0.741	0.0920185	ANKLE2
0.793	-0.0840636	ANKLE2
0.901	0.0817382	ANKLE2
8.28e-05	2.50137	ANKMY1
0.0662	0.871357	ANKMY1
0.169	-1.06739	ANKMY1
0.31	0.330162	ANKMY2
0.243	0.349527	ASB1
0.588	-0.181364	ASB1
0.672	-0.310324	ASB1
0.135	0.918535	ASB10
0.495	0.3381	ASB10
0.746	0.177009	ASB10
0.872	-0.128664	ASB11
0.312	0.430781	ASB12
0.359	-0.937897	ASB12///MTMR8
0.595	0.415354	ASB12///MTMR8
0.283	0.392021	ASB13
0.567	0.144124	ASB14
0.72	0.263832	ASB14
0.755	0.179267	ASB15
0.523	0.387348	ASB16
0.725	-0.305019	ASB17
0.227	1.05835	ASB2
0.253	1.0424	ASB2
0.589	-0.486275	ASB3
0.0585	1.56077	ASB4
0.642	-0.37037	ASB4
0.871	-0.0792473	ASB4
0.924	0.0700173	ASB4
0.936	-0.0723262	ASB4
0.949	-0.0456901	ASB4
0.236	1.10387	ASB5
0.175	0.736469	ASB6
0.677	-0.157985	ASB6
0.137	0.382352	ASB7
0.294	0.29485	ASB7
0.108	0.470342	ASB8
0.308	0.42472	ASB8
0.52	0.203931	ASB9
0.59	0.18383	ANKS1A
0.0364	2.15428	ANKS1B
0.335	-0.870269	ANKS1B
0.504	0.523362	ANKS1B
0.695	-0.481521	ANKS1B
0.974	-0.0259613	ANKS1B
0.121	0.552982	ANKS3
0.976	-0.0287436	ANKS4B
0.0715	0.791229	ANKS6
0.172	0.994573	ANKS6
0.231	-0.796896	ANKS6
0.267	0.931463	ANKS6
0.52	0.670003	ANKUB1
0.773	0.167344	ANKUB1
0.853	-0.135745	ANKUB1
0.171	0.447176	ANKZF1
0.699	0.398557	ANKRD1
0.0562	0.696108	ANKRD10
0.755	-0.350706	ANKRD10
0.833	-0.0873796	ANKRD10
0.912	-0.0274286	ANKRD10
0.101	0.47401	ANKRD11
0.156	0.791007	ANKRD11
0.219	0.317207	ANKRD11
0.376	0.265491	ANKRD11
0.72	0.0946783	ANKRD11
0.874	-0.0428694	ANKRD11
0.00387	1.44424	ANKRD12
0.222	0.309978	ANKRD12
0.233	0.663718	ANKRD12
0.576	0.150471	ANKRD12
0.241	0.336798	ANKRD13A
0.551	0.213839	ANKRD13A
0.769	0.0805096	ANKRD13B
0.159	1.27939	ANKRD13C
0.392	-0.242268	ANKRD13C
0.532	-0.192095	ANKRD13C
0.788	-0.0751482	ANKRD13C
0.935	0.017381	ANKRD13C
0.433	-0.313344	ANKRD13D
0.823	-0.0884724	ANKRD13D
0.989	-0.00612211	ANKRD13D
0.244	-0.368522	ANKRD16
0.759	-0.163436	ANKRD16
0.216	0.39855	ANKRD17
0.595	0.1251	ANKRD17
0.119	1.47415	ANKRD18A
0.381	0.793271	ANKRD18A
0.48	-0.370802	ANKRD18A
0.322	0.423705	ANKRD18B
0.206	1.15709	ANKRD19P
0.97	-0.0221372	ANKRD2
0.916	0.0707683	ANKRD20A11P
0.253	1.05522	ANKRD20A12P
0.918	0.0310142	ANKRD20A12P
0.456	0.534358	ANKRD20A12P///ANKRD20A8P///ANKRD20A4///ANKRD20A2///ANKRD20A3///ANKRD20A5P///ANKRD20A1
0.314	-0.611354	ANKRD20A4///ANKRD20A2///ANKRD20A3///ANKRD20A1
0.0547	-1.24791	ANKRD20A5P
0.186	1.06224	ANKRD22
0.253	1.03793	ANKRD22
0.3	-0.338502	ANKRD23
0.0271	-1.05005	ANKRD23///ANKRD39
0.834	-0.132857	ANKRD23///ANKRD39
0.622	-0.478394	ANKRD24
0.815	-0.123593	ANKRD24
0.857	0.122046	ANKRD24
0.0444	-1.5934	ANKRD26
0.5	0.263527	ANKRD26
0.07	-1.28145	ANKRD26P3
0.015	0.612191	ANKRD27
0.0239	0.92103	ANKRD28
0.204	0.492192	ANKRD28
0.299	0.320784	ANKRD28
0.622	0.163501	ANKRD28
0.126	0.864873	ANKRD29
0.376	0.595678	ANKRD29
0.343	0.912538	ANKRD30A
0.689	0.354796	ANKRD30B
0.956	0.060861	ANKRD30B
0.98	0.0256898	ANKRD30BP2
0.38	0.763446	ANKRD30BP3
0.663	-0.300991	ANKRD30BP3
0.941	-0.064768	ANKRD30BP3
0.72	-0.15621	LOC100132154///LOC100132004///ANKRD30BL///ANKRD30BP2
0.11	1.2252	ANKRD31
0.0406	1.55475	ANKRD33
0.496	-0.712726	ANKRD33B
0.562	-0.398039	ANKRD34A
0.643	-0.374038	ANKRD34C
0.814	0.0844814	ANKRD35
0.286	0.548204	ANKRD36
0.87	0.070606	ANKRD36
0.462	0.29767	ANKRD36B
0.456	-0.315711	ANKRD36BP2
0.671	-0.204072	ANKRD36BP2
0.694	0.168489	ANKRD36BP2
0.0921	0.622738	ANKRD36C
0.573	0.166445	ANKRD37
0.899	-0.118666	ANKRD37
0.85	0.0624548	ANKRD39
0.00636	0.81019	ANKRD40
0.113	-1.29294	ANKRD40
0.664	-0.105618	ANKRD40
0.527	0.277948	ANKRD42
0.045	1.17663	ANKRD44
0.227	1.15828	ANKRD44
0.326	0.360475	ANKRD44
0.36	-1.03264	ANKRD44
0.875	0.063225	ANKRD44
0.458	0.662174	ANKRD45
0.0548	0.585447	ANKRD46
0.302	0.250936	ANKRD49
0.465	0.222087	ANKRD50
0.929	-0.0731037	ANKRD50
0.968	-0.00920177	ANKRD50
0.0557	-1.0656	ANKRD52
0.25	0.47373	ANKRD53
0.259	-0.719084	ANKRD53
0.264	1.07061	ANKRD54
0.982	0.00478582	ANKRD54
0.0847	1.54302	ANKRD55
0.0862	1.14398	LOC389834
0.3	-0.604286	LOC389834
0.317	-0.825943	LOC389834
0.548	0.176468	LOC389834
0.106	0.56472	ANKRD6
0.576	0.198348	ANKRD6
0.0424	0.805711	ANKRD60
0.553	0.381639	ANKRD65
0.806	-0.119738	ANKRD65
0.797	-0.265947	ANKRD7
0.119	0.881406	ANKRD9
0.163	0.420105	ANKRD9
0.556	0.290913	ANKRD9
0.0333	1.59927	LOC105379426
0.364	0.252353	ANKRA2
0.64	-0.437849	ASZ1
0.0224	1.60772	ANXA1
0.719	0.107341	ANXA1
0.69	0.437001	ANXA10
0.0263	0.767495	ANXA11
0.09	0.713105	ANXA11
[truncated: 43,119 more rows]

## Sheet: p<0.05
P.Value	logFC	Gene.symbol
0.0252	1.27415	ABCA5
0.0116	-1.7324	ABCC4
0.00206	1.36473	ABLIM1
0.049	1.36844	ACOX1
0.00721	1.49515	ADAM23
0.011	0.930636	ADGRF5
0.0493	0.54686	AFDN
0.00895	0.855908	AHCYL1
0.00251	2.3357	AHNAK
0.00356	1.16905	AKAP12
0.00488	1.27524	AKR1C1
0.000838	2.05731	ALDH4A1
1.08e-05	-3.77204	ALS2CR11
0.0254	0.583893	AMBRA1
0.016	0.768156	ANAPC16
0.0391	1.25539	ANGPT1
0.0348	-1.55206	ANP32E
0.00772	1.02226	ANTXR2
0.00195	-1.40291	APOE
0.0245	-2.05096	ARF6
0.0364	0.790247	ARGLU1
0.0193	-0.894545	ARHGEF7
0.0317	1.08066	ARMC8
0.00641	0.865627	ASAH1
0.0248	1.13932	ASPH
0.00763	1.04629	ATP5S
0.00599	1.56748	ATP6V0A2
0.0111	-1.76162	AVPR1A
0.0235	-0.884377	BCAT1
0.00996	1.44821	BCL2L15
0.000656	1.93677	BHMT2
0.0315	-0.678402	BNC2
0.00942	1.04548	BRAP
0.0295	0.736267	BRD4
0.00365	1.33682	BRSK2
0.0122	1.95883	BTNL9
0.0369	-1.35101	BUB1
0.00589	-2.53562	C11orf58
0.027	-1.80149	C14orf1
0.000366	-1.18823	C5orf24
0.029	-1.85006	C7
0.0372	-1.95188	CA12
0.0168	-0.912065	CADM3
0.0214	0.698899	CALCOCO2
0.00486	-1.37633	CALCRL
0.0234	-0.816871	CALD1
0.0115	0.802853	CALM3///CALM2///CALM1
0.0137	-1.66638	CALU
0.00221	-1.12109	CASP2
0.0455	-0.72957	CBFA2T2
0.0152	1.05945	CCDC69
0.00805	2.06368	CCDC7
0.016	-1.68817	CCL18
0.0148	-1.84221	CCL23
0.00961	-1.67232	CD28
0.00499	1.66223	CD300LG
0.0269	1.49213	CDC34
0.00836	0.918764	CDC37L1
0.0156	0.595935	CDC42BPA
0.0307	-1.19302	CDC6
0.00517	-1.81848	CDH11
0.03	-1.36243	CDKAL1
0.0226	-1.6802	CDT1
0.0405	0.740753	CFLAR
0.0102	-3.23217	CHEK1
0.00111	-2.5926	CHURC1-FNTB///FNTB
0.00881	1.95151	CLCN4
0.0143	-0.869664	CNOT4
0.0143	-1.89764	CNOT6L
0.0318	2.09427	CNR1
0.0175	-1.02184	COL1A1
0.00514	-1.50693	COL5A1
0.0264	-1.7507	COL6A1
0.0319	0.876489	CPM
0.0339	1.87824	CPNE4
0.00482	-3.08067	CR1
0.0123	0.70245	CREBL2
0.0208	1.10563	CREBRF
0.00772	1.00962	CRTAP
0.0182	0.705938	CRYZL1
0.00671	-1.91274	CSF1
0.0207	-0.87893	CSNK1A1
0.00654	1.19687	CST3
0.00479	0.862355	CTIF
0.017	0.646315	CYB5R3
0.0345	-2.82903	CYP1B1
0.000452	3.03732	CYP4B1
0.0172	0.757537	CYTH3
0.0142	1.05584	DAAM1
0.0113	0.884813	DACH1
0.024	-1.13285	DDOST
0.00721	0.936615	DDR2
0.000723	1.89092	DIO2
0.037	-1.02406	DLAT
0.0413	0.623173	DNAJC21
0.0129	2.04594	DNASE1
0.00202	-1.62933	DOCK1
0.00176	-1.98211	DOCK9
0.00536	2.30687	DPT
0.0197	-1.74846	DRAXIN
0.00111	-1.90033	DSEL
0.0161	1.01564	DST
0.00463	1.0884	DSTN
0.0235	-1.30908	DTL
0.0188	1.1022	DTNB
0.0201	1.30134	DYNC1I2
0.0446	1.11802	DYNC2LI1
0.0135	-1.97434	DYRK1A
0.011	0.82173	DYX1C1-CCPG1///CCPG1
0.0403	-0.725827	ECHDC1
0.0241	1.72852	EDA
0.00801	1.05739	EHD2
0.0106	0.865161	EIF4E3
0.0225	0.734623	EIF4EBP2
0.0137	-1.20259	EIF5A
0.029	-1.5117	ELL
0.0151	1.71006	ELMOD2
0.0186	0.666681	EMC3
0.0405	0.985851	ENAH
0.0411	1.81401	EPB41L4B
0.0015	-2.20876	EPHA5
0.0196	-1.75667	EPHA6
0.0137	0.829625	ERG
0.0138	-2.15856	EZR
0.00259	-2.2658	FAAP20
0.0127	1.06898	FAM107A
0.0293	-1.3514	FAM13A
0.00934	-1.91611	FAM208B
0.0337	-1.45176	FAM20A
0.0279	0.739281	FBRSL1
0.042	-1.64176	FBXO28
0.0122	1.06345	FGD4
0.0044	-1.99478	FGFRL1
0.00445	1.8461	FOXN3
0.022	0.803807	FOXO3
0.00947	0.86558	FOXP1
0.00577	1.13644	FRG1JP
0.0288	1.19648	FRZB
0.0316	1.33249	FUT6
0.046	0.75176	FXR1
0.0342	2.09175	GABRB1
0.018	-3.02377	GAS1
0.0306	-1.13605	GAS7
0.00667	2.37875	GATA3
0.0217	1.47687	GBP1
0.0132	-1.29103	GFPT1
0.0355	0.681483	GIMAP1
0.0139	1.67181	GKAP1
0.0292	3.00823	GLYAT
0.0133	1.35869	GNB5
0.00734	-1.04045	GPC4
0.00963	0.794667	GPR155
0.0248	-2.12582	GREM1
0.0107	0.753148	GRK5
0.0252	1.2195	GSN
0.0385	0.768139	H2AFJ
0.0183	0.716273	HECTD1
0.0195	1.36182	HECW1
0.0142	-1.1753	HELLS
0.0299	0.65992	HELQ
0.0081	2.14277	HIP1R
0.023	-0.838162	HIST2H4B///HIST4H4///HIST2H4A///HIST1H4L///HIST1H4E///HIST1H4B///HIST1H4H///HIST1H4C///HIST1H4J///HIST1H4K///HIST1H4F///HIST1H4D///HIST1H4A///HIST1H4I
0.002	1.0035	HP1BP3
0.00248	1.72897	HS1BP3
0.0383	1.0999	IFIT3
0.00196	2.16201	IKZF3
0.00375	-1.79966	IL23A
0.0286	1.5604	IL5RA
0.0217	-1.8913	IQCA1
0.0188	1.29731	IRS2
0.0129	-0.760595	ITCH
0.00746	1.20109	ITGB5
0.00251	1.86876	ITIH5
0.0373	0.604845	ITPR1
0.0348	-0.874069	ITSN1
0.00954	1.14923	JADE1
0.032	0.642555	JADE2
9.81e-06	-3.35595	JAM3
0.0355	1.36797	JUN
0.00997	1.23854	JUND
0.0118	1.24281	KIAA2026
0.0211	1.77444	KIF25
0.0211	0.668513	KLF9
0.0199	0.678434	KLHL36
0.044	0.605242	KLHL5
0.0134	-1.57111	LAPTM4B
0.0251	1.29804	LARP1
0.0101	1.74441	LIMCH1
0.0137	1.39257	LINC00910
0.0128	-2.78897	LMAN1
0.00122	1.15428	LMCD1
0.0125	-1.44778	LOC100506718///FLRT2
0.0238	1.50566	LOC100652930///STX16-NPEPL1///NPEPL1
0.0334	-1.08275	LOC101926921///DAB2
0.00444	-2.12041	LOC101927798
0.0336	1.21794	LOC101928651
0.024	-1.06614	LOC101929368///FKBP1A
0.0104	1.1706	LOC101929500///CRIM1
0.00402	1.5874	LOC101930400///AKR1C2
0.0409	0.789321	LOC101930416///LOC101929792///LOC100996724///PDE4DIP
0.0275	1.79173	LOC102725271///NTM
0.0335	1.20972	LOC283788
0.00587	1.08832	LONRF1
0.0242	0.86093	LPGAT1
0.00266	-1.80857	LYVE1
0.0338	-0.844895	MAATS1
0.00812	1.73277	MACROD2
0.00904	1.75724	MAGI1
0.0408	0.711562	MALAT1
0.00206	-2.55221	MAML3
0.0266	-0.704832	MAN1C1
0.00204	-3.07711	MANEA
0.0202	0.746622	MAP1B
0.0133	-0.675419	MAP3K12
0.0238	0.774751	MAP3K2
0.00709	0.908328	MAP4
0.0319	1.00748	MAST4
0.0299	-1.32595	MBNL1
0.0412	0.647356	MBNL2
0.0102	1.78487	MCF2L
0.0397	-1.66922	MCM4
0.00494	-1.82277	MCTP2
0.0129	0.934535	MED13L
0.00501	-1.05028	MEIS1
0.00349	0.875067	METTL7A
0.0253	1.61705	MFSD4A
0.0192	-0.702884	MIR1908///FADS1
0.0147	-2.02702	MIR612///NEAT1
0.0303	0.735701	MIR6883///PER1
0.013	-2.24079	MKI67
0.00969	-2.12188	MMAA
0.00184	1.26107	MMP24-AS1
0.00577	1.10718	MMRN2
0.0123	-1.8922	MPHOSPH9
0.0425	-0.820312	MPZL1
0.0018	-1.31289	MS4A1
0.0101	1.99282	MTURN
0.0271	0.890083	MXRA7
0.0337	1.05207	MYO1C
0.0329	0.965062	NAT16
0.0351	0.855126	NAV1
0.00557	1.2487	NEXN
0.00195	0.913222	NFE2L1
0.0094	1.24841	NMT2
0.0118	1.91284	NPAS3
0.00101	1.6956	NPR3
0.00104	2.11885	NQO1
0.0173	-0.83263	NRP2
0.0393	1.70854	NTRK2
0.00523	1.40938	NUB1
0.0145	0.937385	NUCKS1
0.0262	-0.681127	OGT
0.0133	0.787283	OPTN
0.00403	1.24274	OTUD1
0.00659	0.832428	OTUD7B
0.0161	-1.61938	P4HB
0.0242	-0.781491	PACRGL
0.0165	0.683143	PAPD5
0.0422	-1.62143	PAPPA
0.0135	-1.3171	PAX1
0.0214	0.604889	PCM1
0.0122	0.997444	PCMTD1
0.00926	2.86846	PDE9A
0.00013	1.61279	PDK4
0.02	-1.93047	PDPN
0.032	0.822997	PEBP1
0.00672	0.832814	PGPEP1
0.0111	1.16425	PGRMC2
0.0243	1.70269	PIEZO1
0.0219	-1.43125	PIK3C2A
0.0183	2.36911	PKP1
0.00275	1.55006	PLAC9
0.0214	-1.56954	PLAU
0.00565	1.31998	PMEPA1
0.0106	1.51933	PML
0.0284	0.723791	POLH
0.0151	-2.27224	PPA2
0.00348	1.1716	PPM1A
0.0201	1.33696	PPM1L
0.0155	0.877876	PPP1R16B
0.0387	0.624808	PRKCH
0.0168	-0.611972	PRLR
0.000661	-2.09932	PSD4
0.028	-0.750666	PSME4
0.0175	0.932656	PTEN
0.00148	-2.47676	PTGIS
0.00856	-2.09156	PTPN14
0.00716	2.3177	PTPN5
0.0216	1.14342	PTRF
0.00811	0.764217	QKI
0.0158	1.59112	RAB30
0.0145	1.12255	RABGAP1L
0.0169	2.3118	RAMP2-AS1
0.0221	0.62111	RAPGEF2
0.00387	-2.1273	RARB
0.0263	-1.95981	RARRES1
0.0124	-1.44667	RBAK
0.000507	2.98345	RBM46
0.0236	0.821577	RBPMS
0.0359	1.07642	RGCC
0.0159	0.61975	RGS12
0.0281	1.88392	RGS3
0.00893	-2.37471	RGS4
0.0112	2.04395	RGS6
0.028	0.831063	RIMKLB
0.0153	1.38235	RNF213
0.00937	1.09165	RORA
0.00621	-0.973884	RPS14
0.0187	0.807011	RPS27L
0.019	0.836365	RRAS2
0.0162	0.569594	RTN4
0.037	0.673964	RUFY3
0.00153	-2.20878	SAMD5
0.00332	1.10297	SAP18
0.00834	1.07107	SASH1
0.00667	-2.38848	SCAND2P
0.00105	-1.58071	SCD
0.00452	0.833583	SEC62
0.0088	2.0317	SESN3
0.00466	1.25132	SESTD1
0.00671	1.62982	SFRP1
0.0418	1.76595	SH2D3C
0.024	1.24755	SIRT5
0.0204	-1.02996	SIX2
0.0161	0.883	SLAIN2
0.00664	-1.00551	SLC16A7
0.0017	-2.43827	SLC22A7
0.00274	0.993855	SLC24A3
0.00647	-1.23816	SLC29A2
0.0306	-1.17291	SLC44A4
0.027	-1.90821	SLCO2B1
0.0224	-1.88855	SNAP23
0.0176	-0.851069	SNORD77///SNORD76///SNORD74///GAS5///SNORD44///SNORD47///SNORD80///SNORD79///SNORD81
0.0162	0.753366	SOGA1
0.0199	1.07794	SP100
0.000555	-2.13021	SPDEF
0.0074	2.55856	SPECC1
0.00701	-0.838646	SPON1
0.00848	1.95518	SPPL2B
0.000302	2.26499	SPTAN1
0.0308	0.890042	SPTBN1
0.014	-1.46328	SREK1
0.021	0.598151	SREK1IP1
0.019	-1.31604	SRGAP1
0.00616	1.89166	SSPN
0.00271	-1.96312	SSX2B///SSX2
0.00215	2.74523	ST6GALNAC4
0.0144	-2.46526	STIP1
0.00574	2.05657	STX6
0.0015	-1.94132	SUCLG2-AS1
0.0136	-0.885434	SULF2
0.00573	2.30244	SYNE1
0.0189	1.09488	SYNPO2
0.024	1.623	TACC1
0.00673	-1.18584	TAL1
0.0385	0.581408	TBC1D13
0.0319	0.897153	TBC1D15
0.0341	0.816622	TBC1D16
0.0154	0.598838	TBRG1
0.0268	1.18869	TBX3
0.0342	0.910146	TCF4
0.0256	0.907554	TCP11L2
0.0169	1.92479	TFR2
0.0155	-2.05197	THAP2
0.0473	-1.4363	TMEM165
0.0153	-1.06342	TMEM259
0.00938	-1.25874	TMPO
0.0155	-1.35952	TNFSF14
0.0309	0.825948	TNRC6A
0.00866	-1.13148	TOR1AIP2
0.0266	-1.63451	TOX4
0.0271	0.668637	TRAK1
0.0103	-1.9517	TRIM58
0.00731	1.38393	TRIM7
0.0317	-0.75136	TSSK2///DGCR14
0.033	-0.878469	TTC12
0.0112	1.10525	TUB
0.0264	-1.10431	TUBB
0.00896	0.747026	TXNIP
0.012	-2.18919	UBA6
0.00217	0.968742	UBE2H
0.0438	-1.17405	UBE4B
0.0235	0.63475	UBXN1
0.0467	-1.4207	UEVLD
0.0285	0.580908	USF3
0.026	0.627777	USP33
0.0161	0.744313	USP48
0.00946	1.33497	USP53
0.00955	-1.59999	VNN1
0.0147	0.886758	VPS13C
0.0205	1.80287	VSX1
0.0142	1.06938	WAC
0.0122	0.925548	WIPI2
0.0184	0.8171	WNK1
0.00528	1.60658	XAF1
0.0127	1.56238	YPEL2
0.0155	0.645091	YPEL5
0.0216	1.25987	ZBTB4
0.016	0.671608	ZBTB44
0.0169	0.995143	ZBTB7A
0.029	0.635583	ZEB1
0.0114	0.914267	ZFAND5
0.00478	1.57087	ZFHX3
0.0115	0.731567	ZFP36L2
0.0401	0.61905	ZHX2
0.0366	1.0391	ZIC4
0.0112	-1.90322	ZMYND11
0.0419	0.567523	ZMYND8
0.0155	0.735717	ZNF148
0.0173	0.921743	ZNF224
0.00558	-2.18026	ZNF568
0.00509	1.96685	ZNF91
0.00475	-2.30231	ZNF92
0.0384	0.852897	A2M-AS1
0.0442	-1.09365	AADAT
0.0495	0.751601	AAMDC
0.0381	0.743976	ABCA5
0.04	2.07764	ABCA9
0.0339	-1.44138	ABCB4
0.0289	-1.18902	ABCC4
0.0144	1.71338	ABCC6P1
0.0268	-1.758	ABCD3
0.0241	-2.20672	ABHD11
0.0298	0.808741	ABHD14B
0.0184	0.719993	ABHD17B
0.0164	1.28922	ABHD5
0.0159	0.756967	ABHD6
0.0135	-1.92879	ABI3BP
0.00827	0.949203	ABLIM1
0.0211	1.38177	ABLIM3
0.0399	-0.800505	ABR
0.0266	0.907494	ACAA2
0.0194	0.786271	ACADS
0.0443	0.551027	ACBD5
0.0461	1.49029	ACE2
0.0133	1.2397	ACER1
0.0396	1.74694	ACHE
0.00438	-2.12721	ACKR2
0.0447	-1.02598	ACLY
0.0344	0.906122	ACOD1
0.0497	0.828633	ACOX1
0.0199	1.12858	ACP5
0.0495	-2.22682	ACPP
0.0276	-0.880764	ACPT
0.0188	-1.7618	ACSL6
0.0462	-1.72054	ACTB
0.0338	-1.02484	ACVR1B
0.00282	-1.93077	ACVR2B
0.0177	-1.52814	ACY3
0.0425	1.6266	ADAM22
0.0108	-1.923	ADAM23
0.0123	1.90499	ADAM28
0.039	-1.33323	ADAM9
0.0353	-1.08195	ADAMTS15
0.0287	-0.612255	ADAMTS2
0.0305	-2.49806	ADAMTS9
0.0377	1.61157	ADAMTS9-AS2
0.00239	2.4382	ADAMTSL1
0.0457	-0.797352	ADAT3
0.0298	-0.571408	ADCY3
0.0335	0.618711	ADGRA2
0.0375	-1.08148	ADGRD1
0.0287	-1.21416	ADGRE3
0.0456	1.02798	ADGRF3
0.0169	1.08904	ADGRF5
0.0162	1.07704	ADGRG1
0.000282	2.633	ADGRL2
0.0231	1.8968	ADGRL3
0.029	1.02316	ADGRL4
0.0369	0.564031	ADH5
0.018	-1.40832	ADIG
0.0426	0.661899	ADPRH
0.0188	1.35339	ADRA1D
0.0306	1.00952	ADRA2A
0.0132	1.1719	ADRA2C
0.0432	1.8299	ADRB1
0.00313	1.29609	ADRB2
0.0499	1.05741	AFDN
0.00227	1.12173	AFF1
0.0226	-0.739516	AFF4
0.0178	1.40133	AGBL5
0.0491	-1.25113	AGMAT
0.0469	0.966328	AGO4
0.0181	0.974371	AGPAT3
0.0407	0.646824	AHCYL1
0.0304	1.52051	AHNAK
0.0498	1.66091	AICDA
0.0269	1.13928	AIF1L
0.0407	1.08469	AIFM2
0.0461	0.763735	AIG1
0.00851	0.998587	AKAP12
0.0478	0.968654	AKAP13
0.0256	-1.18213	AKAP17A
0.0141	0.757041	AKIRIN2
0.0288	-1.31638	AKNAD1
0.00704	1.45853	AKR1C1
0.0187	1.33451	AKR1C3
0.0201	-1.65515	AKT2
0.00163	2.10817	ALB
0.0188	0.668334	ALCAM
0.041	-2.0317	ALDH1A3
0.00819	0.9913	ALDH2
0.0259	1.08091	ALDH3A2
0.0102	1.96219	ALDH4A1
0.0459	-1.53479	ALDH6A1
0.0308	-1.59235	ALKBH3-AS1
0.0202	2.3769	ALS2CR11
0.0459	0.576749	AMBRA1
0.03	-2.03028	AMER2
0.0113	1.76954	AMER3
0.0322	1.02018	AMIGO2
0.0445	-1.052	AMIGO3///GMPPB
0.0236	0.728602	ANAPC10
0.0305	0.578452	ANAPC16
0.0157	1.95201	ANGEL1
0.0449	1.2473	ANGPT1
0.0396	0.688368	ANGPTL1
0.00425	1.45746	ANGPTL4
0.0351	1.50144	ANK1
0.0101	-1.60083	ANKHD1-EIF4EBP3///ANKHD1
8.28e-05	2.50137	ANKMY1
0.00387	1.44424	ANKRD12
0.0271	-1.05005	ANKRD23///ANKRD39
0.0444	-1.5934	ANKRD26
0.015	0.612191	ANKRD27
0.0239	0.92103	ANKRD28
0.0406	1.55475	ANKRD33
0.00636	0.81019	ANKRD40
0.045	1.17663	ANKRD44
0.0424	0.805711	ANKRD60
0.0364	2.15428	ANKS1B
0.0158	-3.02847	ANLN
0.0414	-1.52646	ANO1
0.0421	1.11755	ANO2
0.0136	1.99806	ANOS1
0.0432	-1.47058	ANP32C
0.0376	-1.1615	ANP32E
0.00401	-0.901171	ANTXR1
0.0255	0.74117	ANTXR2
0.0224	1.60772	ANXA1
0.0263	0.767495	ANXA11
0.0361	0.542857	ANXA5
0.03	-1.12697	AOX1
0.0372	0.790398	AP2A1
0.0122	-1.9644	AP4E1
0.0309	-1.00948	APBA2
0.00972	-1.38474	APBB1IP
0.0251	1.09345	APCDD1
0.00188	-2.46589	APCDD1L-AS1
0.0386	-2.04134	APEX2
0.0448	0.720608	APLP2
0.00582	-1.32158	APMAP
0.00905	-1.1606	APOC4-APOC2///APOC4///APOC2
0.0473	-0.844738	APOE
0.0118	-1.84953	APOH
0.033	0.80313	APOL2
0.00197	0.982378	APOL3
0.0453	1.07148	APOL6
0.0392	1.2061	APOLD1
0.018	0.581347	APOPT1
0.0379	-1.12298	AQP2
0.0293	-1.74176	AQP4
2.88e-05	-2.5993	ARAP3
0.043	0.78259	ARF6
0.0175	-1.50691	ARFGAP2
0.0394	-2.00566	ARG2
0.0373	-0.993941	ARGLU1
0.0136	-0.697714	ARHGAP1
0.0432	0.663352	ARHGAP10
0.0278	1.03703	ARHGAP21
0.0253	-0.907993	ARHGAP35
0.0283	0.695743	ARHGAP45
0.0125	-0.88979	ARHGAP5
0.00651	-2.58604	ARHGEF2
0.00848	1.05477	ARHGEF28
0.0344	0.89591	ARHGEF37
0.0341	0.905496	ARHGEF6
0.0375	0.840638	ARHGEF7
0.00613	1.20036	ARHGEF7-AS2
0.0251	2.07055	ARHGEF7-IT1
0.0401	-0.546304	ARHGEF9
0.0393	-1.57784	ARID1B
0.0406	0.574479	ARID2
0.01	1.03868	ARID5A
0.0285	-1.59403	ARL11
0.00696	0.7132	ARL4A
0.0413	-1.28529	ARL4D
0.0163	-1.59229	ARMC4
0.0464	0.690306	ARMC8
0.024	-1.54522	ARNT
0.0399	-0.917763	ARPC4-TTLL3///ARPC4
0.00684	0.744415	ARRB1
0.0185	-1.22731	ARVCF
0.0293	0.594069	ASAH1
0.0156	2.03051	ASCL1
0.034	-1.1371	ASF1B
0.0401	0.545658	ASH1L
0.0275	0.921197	ASPH
0.0393	-0.933284	ASPHD1
0.0393	0.689751	ASXL1
0.0447	0.543156	ATF4
0.00686	1.03797	ATF7IP
0.0203	-0.649627	ATF7IP2
0.0474	0.602861	ATG14
0.0043	0.949884	ATG5
0.0224	0.657554	ATG9A
1.02e-05	-2.02419	ATG9B
0.000559	-2.41764	ATL3
0.0292	0.939157	ATOH8
0.0194	1.12128	ATP10A
0.0296	-2.06978	ATP11A
0.0237	1.18625	ATP11A-AS1
0.046	-1.84485	ATP13A3
0.0476	-1.35919	ATP1A4
0.0418	-0.699673	ATP2A2
0.0241	1.52389	ATP2A3
0.0293	-1.21642	ATP2B4
0.0318	0.617424	ATP5O
0.0171	1.38179	ATP5S
0.0324	0.937996	ATP6AP1L
0.0313	-1.72384	ATP6V0A2
0.00492	1.01896	ATP6V0E2
0.00898	-1.59873	ATP6V1A
0.0456	0.833698	ATP6V1D
0.036	0.862595	ATP6V1E2
0.0208	0.823777	ATP6V1G2-DDX39B///SNORD84///DDX39B
0.0215	1.33263	ATP9A
0.0309	-2.02604	ATP9B
0.0474	-1.8276	ATR
0.0496	0.79798	ATRX
0.0266	0.66392	ATXN1L
0.0404	-1.08738	ATXN2L
0.00344	1.13118	ATXN3
0.0395	0.665472	ATXN7L1
0.0451	-0.580654	AUNIP
0.00529	-1.91281	AURKA
0.0123	-1.70962	AURKB
0.0251	-1.82782	AVPR1A
0.0292	1.59355	AXDND1
0.03	0.620719	AZI2
0.0128	1.38725	B2M
0.0112	-1.89641	B3GALT1
0.027	2.0461	B3GALT2
0.00317	1.02144	B3GALT4
0.0184	-1.87071	B3GALT5-AS1
0.0204	-0.989161	B4GALT4
0.0461	-0.495914	BACE1
0.046	0.916482	BAGE
0.0476	-0.877267	BAIAP2-AS1
0.00708	-1.60313	BAIAP2L2
0.00186	1.22649	BAIAP3
0.00203	1.15817	BANK1
0.0467	-0.559004	BAP1
0.0319	-0.701857	BARD1
0.0127	1.29103	BARHL1
0.0104	2.30701	BBOX1
0.0195	0.663629	BBX
0.0304	0.772972	BCAM
0.0215	-0.992381	BCAN
0.0486	0.595521	BCAP31
0.0499	0.871272	BCAS3
0.0167	-2.26217	BCAS4
0.0366	-2.28482	BCAT1
0.0335	0.818151	BCL11B
0.0249	2.18281	BCL2
0.014	1.63475	BCL2L15
0.0374	-1.29221	BCL6
0.0353	1.20573	BCL7A
0.0263	-0.665049	BCL9
0.00878	-1.1095	BCLAF1
0.0496	-1.7257	BCO1
0.0258	0.906411	BCOR
0.0296	0.76466	BCR
0.0136	-1.86453	BCRP3
0.0187	1.02834	BDP1
0.0341	-1.57634	BEX1
0.0212	-1.34364	BGN
0.0109	0.885704	BHLHE22
0.00478	-2.79527	BHLHE40
0.0218	1.51836	BHMT
0.00176	1.6008	BHMT2
0.0494	0.670008	BICD2
0.00239	-2.14726	BICDL1
0.0465	0.662451	BLCAP
0.0402	-0.728369	BLM
0.0213	1.16421	BLOC1S1-RDH5///RDH5
0.0358	-0.935698	BMP1
0.026	1.03906	BMP6
0.00781	-1.72586	BMPR1B
0.0462	-1.1446	BNC2
0.0286	0.5874	BNIP2
0.013	0.917697	BNIP3
0.0218	0.7694	BOD1L1
0.00356	-1.8843	BPIFB4
0.0349	1.71678	BPY2
0.0437	0.691389	BRAP
0.0448	-1.18667	BRCA2
0.00716	-1.33342	BRCC3
0.0371	0.761888	BRD2
0.0237	-0.958893	BRD3
0.0355	0.552379	BRD4
0.0152	2.79268	BRDT
0.00759	-1.6739	BRIP1
0.00787	-1.66918	BRSK2
0.0364	1.05747	BTBD11
0.0315	0.624493	BTBD6
0.0243	2.16308	BTC
0.0183	1.38775	BTNL9
0.0485	-1.96425	BUB1
0.0442	-1.11042	BZW1
0.0173	1.04131	C10orf10
0.03	-1.06798	C10orf12
0.0428	0.630191	C10orf128
0.048	0.508384	C11orf58
0.0489	1.09802	C11orf63
0.045	1.82836	C11orf80
0.00558	1.95816	C11orf94
0.00935	1.68484	C12orf54
0.0287	1.47835	C12orf65
0.026	-2.12279	C12orf74
0.0359	0.759399	C14orf1
0.0342	1.86062	C14orf80
0.00249	1.24312	C14orf93
0.0398	-0.840375	C15orf40
0.0125	1.19218	C15orf59
0.0116	-0.844359	C16orf45
0.0318	-1.39407	C16orf58
0.00675	1.41979	C16orf71
0.00622	2.15016	C16orf74
0.00938	1.56646	C16orf86
0.017	-2.15729	C16orf95
0.0238	-0.770264	C17orf82
0.021	2.31306	C18orf21
0.0451	-1.50563	C18orf54
0.0134	1.12188	C19orf12
0.0449	1.77337	C19orf47
0.0132	0.798006	C19orf60
0.036	1.03182	C1orf115
0.0168	2.04714	C1orf145
0.0129	-1.01974	C1orf174
0.025	-1.70434	C1orf234
0.045	0.513033	C1orf35
0.0301	-0.775392	C1R
0.0195	-2.90416	C1S
0.0301	-0.871179	C2
0.0222	1.76546	C21orf2
0.038	0.659884	C21orf33
0.0153	1.83619	C22orf15
0.00453	-1.81195	C22orf23
0.046	0.65336	C22orf39
0.00658	1.26706	C2CD2
0.0456	1.53619	C2orf40
0.00992	-1.73095	C2orf80
0.00397	2.11351	C3orf22
0.0402	-1.08102	C3orf52
0.0173	-1.73099	C4B_2///C4B///C4A
0.00602	1.23305	C4orf32
0.00883	-1.1953	C5orf24
0.00589	1.08903	C5orf56
0.00465	1.26084	C6orf15
0.0119	-1.64162	C6orf223
0.0487	-1.45202	C7
0.0263	0.730387	C8orf4
0.00446	-2.13218	C9orf116
0.0155	1.53483	C9orf163
0.041	1.93754	C9orf66
0.0301	-1.05921	CA1
0.0494	-1.96223	CA12
0.0338	1.83538	CA4
0.0134	-1.68448	CAB39
0.0295	1.52552	CAB39L
0.00771	-2.56532	CACNA1B
0.0399	0.961956	CACNG4
0.0361	1.18059	CACNG8
0.00276	-2.14752	CACUL1
0.013	2.51128	CADM2
0.0406	-1.66748	CADM3
0.0351	0.619047	CALCOCO2
0.0218	-0.849754	CALCRL
0.0363	-1.08234	CALD1
0.0356	0.616995	CALM3///CALM2///CALM1
0.0463	-1.20875	CALR
0.0337	-0.932421	CALU
0.0375	0.580544	CAMKK2
0.0317	0.935411	CAMLG
0.016	0.966496	CAMTA1
0.03	1.79632	CAND1.11
0.000543	2.82577	CANX
0.0387	0.83949	CAPN3
0.0388	-1.20937	CAPRIN1
0.0456	-1.25103	CARD18
0.0465	1.45143	CARMIL1
0.0408	-2.00947	CARS
0.0367	0.65884	CASC2
0.0018	-2.04763	CASC4
0.00319	1.35477	CASKIN2
0.0441	-1.13768	CASP2
0.0206	0.654667	CAST
0.0407	1.53834	CATR1
0.0142	1.87649	CBARP
0.0497	0.590212	CBFA2T2
0.00235	0.945468	CBFA2T3
0.0297	-1.48431	CBLN1
0.0288	0.761993	CBR3
0.0202	-1.6775	CBS
0.0489	1.05098	CBX7
0.000348	-1.95633	CC2D1A
0.0186	0.788434	CC2D1B
0.0139	1.82879	CC2D2A
0.0101	0.977217	CCDC107
0.0333	-1.3463	CCDC13
0.0387	1.30917	CCDC14
0.0243	1.44959	CCDC148-AS1
0.0455	-1.84189	CCDC150
0.0119	-2.38082	CCDC169-SOHLH2///SOHLH2
0.0338	1.88427	CCDC171
0.0456	1.69281	CCDC180///LOC100499484-C9ORF174
0.032	-1.41716	CCDC187
0.0271	0.931071	CCDC18-AS1
0.00011	2.17476	CCDC3
0.033	-1.51901	CCDC33
0.00517	1.65376	CCDC40
0.0142	-2.01454	CCDC54
0.0491	0.666592	CCDC59
0.0475	1.27905	CCDC61
0.0113	-1.4671	CCDC65
0.0402	0.702868	CCDC69
0.0363	-2.13335	CCDC7
0.0233	2.02844	CCDC85B
0.0224	0.971288	CCDC88C
0.0006	-2.7397	CCL15-CCL14///CCL15
0.046	0.916874	CCL16
0.0243	-1.86331	CCL18
0.0295	-1.56547	CCL23
0.0484	0.857291	CCL5
0.0122	1.08328	CCM2L
0.0275	-1.91241	CCNB2
0.0212	1.80592	CCND1
0.0137	-1.28433	CCNE2
0.0219	1.0708	CCNG2
0.0262	0.630829	CCNI
0.0113	-1.37641	CCNJL
0.0302	-1.89092	CCSAP
0.0331	-1.29975	CD14
0.00116	1.11017	CD151
0.000179	-2.90893	CD19
0.00415	-1.22989	CD1A
0.0412	1.51198	CD1E
0.0195	-0.917468	CD200
0.0211	1.29179	CD22
0.011	-2.74723	CD28
0.0263	-1.91401	CD300C
0.0355	1.11711	CD300LB
0.0492	1.42742	CD300LG
0.0254	-1.15865	CD47
0.0302	1.03179	CD5
0.00906	0.754436	CD59
0.0082	-1.66211	CD6
0.0417	-1.29312	CD79A
0.0205	-1.9693	CD84
0.0493	1.01599	CD96
0.0339	0.519781	CD99
0.0202	1.11584	CDC14A
0.0138	0.918235	CDC14B
0.0452	0.623498	CDC34
0.0161	1.16072	CDC37L1
0.0285	0.836853	CDC42BPA
0.00817	-2.89276	CDC45
0.0335	-1.98573	CDC6
0.0306	-1.35217	CDCA3
0.0207	1.29502	CDH1
0.0137	-1.38253	CDH11
0.0427	1.16436	CDH16
0.0141	-2.34139	CDK1
0.0473	-0.654835	CDK10
0.00225	1.91319	CDK15
0.0429	-0.962142	CDK19
0.0449	1.37704	CDK5RAP2
0.0429	-0.706031	CDKAL1
0.0236	0.716978	CDKN2AIP
0.00354	1.53767	CDKN2B
0.0046	1.87536	CDS1
0.0256	-1.35434	CDT1
0.0281	1.5446	CEACAM3
0.0149	0.661342	CEBPA-AS1
0.0277	1.41275	CEBPE
0.0275	-1.5115	CECR2
0.0128	1.68511	CELA1
0.0266	-1.20687	CELA2A///CELA2B
0.00973	-0.899397	CELF1
0.041	1.19896	CELF2
0.00403	-1.8886	CELF2-AS1
0.026	2.10811	CELSR1
0.0139	-1.23725	CENPF
0.00426	-2.97422	CENPM
0.00983	-1.15793	CENPN
0.0272	0.766516	CEP104
0.0443	-0.70497	CEP120
0.009	-2.03997	CEP170P1///CEP170
0.0135	1.06608	CEP350
0.00448	-2.02821	CEP44
0.0236	-1.92541	CEP55
0.00173	-1.10872	CEP57L1
0.0169	0.71864	CEP85L
0.0138	-1.21318	CEP97
0.0242	-1.70836	CERS5
0.00786	1.91911	CFAP43
0.00542	2.08643	CFAP53
0.00575	-1.51386	CFAP58
0.00964	-1.23504	CFAP74
0.0123	-2.506	CFB
0.013	1.18096	CFD
0.0217	1.12766	CFH
0.0125	-1.80105	CFI
0.0433	0.732926	CFLAR
0.031	0.595483	CHD6
0.0464	-0.887816	CHEK1
0.0226	-1.87688	CHEK2
0.00282	1.80652	CHIT1
0.00127	-2.21564	CHL1
0.0128	1.57424	CHL1-AS1
0.00168	-2.62972	CHM
0.0213	0.601046	CHMP2B
0.0246	0.61014	CHMP4A///TM9SF1
0.00513	1.08736	CHN2
0.0194	-1.37943	CHRDL2
0.0128	-1.93373	CHRNA4
0.0439	-0.976836	CHRNE
0.0146	0.831392	CHST12
0.0128	1.69068	CHST2
0.0107	0.953497	CHST7
0.0176	0.935959	CHURC1
0.00597	-1.29642	CHURC1-FNTB///FNTB
0.00596	0.991766	CIB2
0.018	0.994229	CIITA
0.00535	0.871344	CIPC
0.0499	0.642734	CIR1
0.0435	0.911142	CITED2
0.0461	-0.768879	CKAP5
0.034	0.89239	CKMT2-AS1
0.00146	-2.40566	CLCA2
0.0318	1.31783	CLCN4
0.0408	0.871563	CLCN7
0.0243	1.45139	CLCNKB///CLCNKA
0.00784	1.39897	CLDN5
0.00271	0.896029	CLEC14A
0.0468	0.539641	CLEC2B
0.00837	-2.1511	CLEC3A
0.00246	-1.57015	CLEC4G
0.0451	-1.58714	CLIC4
0.0141	-1.49699	CLIC5
0.0497	-0.898452	CLINT1
0.0151	-1.7143	CLIP1
0.00484	1.09755	CLIP4
0.0207	-0.903325	CLPTM1
0.00795	1.95178	CLSTN2
0.0341	0.671771	CLU
0.00111	2.29852	CLUHP3
0.0182	-1.57892	CLUHP3///ZNF720
0.00824	0.972088	CMC4
0.0374	-1.5478	CMPK1
0.0178	1.7316	CMPK2
0.0168	1.11088	CMTM1
0.0158	1.79651	CMTM5
0.00799	1.09522	CNGB1
0.0483	0.498807	CNIH1
0.0342	-1.20931	CNIH4
0.0459	-1.19603	CNOT1
0.0485	1.39962	CNOT4
0.0345	0.579361	CNOT6L
0.027	0.806157	CNOT8
0.0212	0.635537	CNPPD1
0.0394	0.8247	CNR1
0.0379	0.914558	CNTN3
0.0267	0.592417	COA5
0.00513	0.945371	COCH
0.0388	-2.24178	COL11A1
0.02	-0.836492	COL1A1
0.00281	-1.59144	COL20A1
0.0176	-1.96606	COL22A1
0.0179	-1.95423	COL25A1
0.0242	1.52267	COL2A1
0.0147	-1.07472	COL5A1
0.0466	1.11198	COL5A3
0.0463	-1.6849	COL6A1
0.0266	-1.13479	COMMD4
0.0456	0.593061	COMMD6
0.0207	0.661432	COMMD7
0.0254	-1.3858	COPA
0.0425	-1.11612	COPB2
0.0398	1.83378	COPG2IT1
0.0453	1.86395	COPS7B
0.00298	1.2822	COPZ2
0.0345	-1.30494	COQ7
0.0227	-1.3481	CORO2A
0.0448	-1.01815	COX11
0.0192	0.599153	COX19
0.00171	1.43825	COX7A1
0.0201	0.675495	CPEB2
0.0172	1.47204	CPED1
0.0397	1.25471	CPM
0.0354	-2.10612	CPNE4
0.0282	-1.43236	CR1
0.00687	-3.16944	CR1L///CR1
0.0303	0.898301	CRACR2B
0.0238	1.54334	CRAT
0.000868	2.97641	CRB1
0.0177	-1.09636	CREB1
0.0425	-1.61371	CREB3L3
0.018	0.714609	CREBL2
0.0453	0.779709	CREBRF
0.0243	0.850498	CRIM1
0.0053	-2.26881	CRISP1
0.0101	2.13262	CRLF1
0.00932	2.15677	CRNDE
0.0393	-1.11777	CROCC
0.00973	1.15679	CRTAP
0.034	0.533627	CRTC3
0.032	1.59081	CRX
0.00469	1.03002	CRYAB
0.0107	-1.75701	CRYBB1
0.0163	0.940181	CRYBB3
0.0416	0.541001	CRYBG3
0.0247	0.726502	CRYZL1
0.0368	0.669581	CSDE1
0.0455	1.46193	CSF1
0.0492	-0.9331	CSF3R
0.00846	-2.15587	CSGALNACT2
0.0337	1.61074	CSHL1
0.0332	1.24998	CSMD2
0.046	-0.540727	CSNK1A1
0.0459	0.937983	CSPP1
0.0479	1.32143	CST1
0.0248	1.00113	CST3
0.00101	-2.14711	CST9
0.0261	0.861214	CSTB
0.018	-2.20317	CTAGE11P
0.0248	2.17843	CTB-12O2.1
0.0242	1.52305	CTC1
0.0265	1.43925	CTF1
0.00968	1.18262	CTIF
0.0201	1.65307	CTNNA3
0.02	1.50262	CTSF
0.0316	-0.573492	CUL4B
0.0266	1.43364	CUL5
0.00759	1.3496	CX3CL1
0.0346	-1.46379	CXCR3
0.0133	-0.947291	CYB5B
0.021	-0.844796	CYB5R2
0.049	-0.857729	CYB5R3
0.0402	-1.19919	CYLC2
0.00545	-2.09438	CYP17A1
0.0379	-1.91191	CYP1B1
0.0325	-1.38251	CYP2C9
0.0483	0.801709	CYP3A4
0.0186	-2.08005	CYP3A7-CYP3A51P
0.0318	0.709605	CYP46A1
0.0209	-1.22072	CYP4A11
0.0432	1.32165	CYP4B1
0.0244	0.706602	CYP4V2
0.046	1.20291	CYP4Z1
0.0179	-2.21666	CYTH3
0.0236	-1.06284	CYTH4
0.046	0.60229	CYYR1
0.0222	1.02534	DAAM1
0.0496	0.744674	DACH1
0.00436	2.33082	DACH2
0.0129	-1.10001	DANCR
0.0385	-1.21164	DAO
0.016	-1.78434	DAPK1
0.0248	1.55573	DAZ4///DAZ2///DAZ3///DAZ1
0.0435	-0.72486	DBF4
0.044	-0.847449	DCAF13
0.0108	0.899169	DCAF8
0.00589	-1.44531	DCBLD2
0.0418	-1.48134	DCC
0.014	1.4422	DCD
0.0424	-1.30815	DCLRE1C
0.0394	-1.99117	DCN
0.0455	-0.892662	DCTN5
0.041	1.64822	DCUN1D5
0.0419	0.654737	DDAH2
0.0317	0.893357	DDB2
0.018	0.738172	DDI2///RSC1A1
0.0321	-0.926632	DDOST
0.00752	0.996212	DDR2
0.0102	0.792743	DDX20
0.0377	0.933345	DDX24
0.0099	2.04234	DDX3X
0.0486	0.854513	DDX58
0.00681	0.969194	DDX6
0.0214	1.28377	DDX60
0.0143	1.8312	DEAF1
0.0186	1.82318	DEFA6
0.0181	-1.45606	DEFB107B///DEFB107A
0.0111	2.75932	DEFB114
0.0387	2.89131	DEFB132
0.0431	1.07384	DENND1B
0.0197	-1.6753	DENND2C
0.0197	-0.773274	DENND3
0.0396	0.636313	DENND4C
0.0142	-2.23082	DEPDC4
0.0494	-0.780623	DEPDC5
0.00466	-1.54286	DGAT2
0.02	1.85508	DGCR10
0.0248	-1.2981	DGCR2
0.038	-1.13108	DGCR5
0.0415	-1.14082	DGCR9
0.0424	-1.56605	DGKA
0.0442	-1.62055	DGKE
0.0379	-0.680631	DHCR7
0.0458	-0.782855	DHODH
0.0457	1.34612	DHRS12
0.0301	0.82686	DHX29
0.0426	1.53947	DHX30
0.0154	2.05098	DHX58
0.0479	-2.12887	DIAPH3-AS1
0.0298	-0.834133	DIO2
0.0452	-0.990747	DIP2C
0.0262	2.46859	DIRC1
0.0481	0.831095	DIRC2
0.0128	1.92893	DKFZP434L187
0.00435	-1.19656	DKFZP547J0410
0.0321	-1.05073	DKK4
0.0386	-0.733492	DLAT
0.00486	-1.80279	DLEU2
0.0192	-1.01884	DLG1
0.0342	-0.796277	DLGAP4
0.046	0.984926	DMD
0.0405	0.945379	DMGDH
0.0158	1.60095	DMPK
0.0102	2.26144	DMRT2
0.0262	-0.707381	DMRTA1
0.00187	2.2573	DNAH1
0.0337	1.09828	DNAH10
0.0312	1.15766	DNAH5
0.00147	1.08084	DNAJA2
0.0452	-0.640561	DNAJB5
0.0476	1.07611	DNAJC21
0.026	-1.52437	DNAJC3
0.000891	-1.69456	DNAJC5G
4.76e-05	-2.73816	DNAJC9
0.0496	1.55927	DNASE1
0.0363	1.20392	DNASE1L3
0.0458	-1.0435	DNASE2
0.0415	-0.863488	DNPH1
0.0373	0.725058	DOCK1
0.00515	0.819035	DOCK11
0.0222	0.809209	DOCK9
0.0223	2.43056	DOPEY2
0.0075	1.83348	DPEP3
0.029	1.36645	DPT
0.0462	1.02069	DPY19L2
0.0426	-1.16089	DPYSL3
0.00831	1.58194	DPYSL5
0.0128	0.958901	DR1
0.0407	1.65698	DRAIC
0.0235	-0.610995	DRAXIN
0.0274	-0.927018	DRC1
0.0364	-1.50175	DRD2
0.0184	-0.803732	DRICH1
0.044	1.78864	DRP2
0.0172	-1.02582	DSC2
0.00876	-0.856283	DSEL
0.0242	0.827916	DST
0.021	0.591412	DSTN
0.0413	-0.630894	DSTNP2
0.0151	0.719331	DSTYK
0.034	-1.19964	DTL
0.0151	0.974477	DTNA
0.0467	1.17381	DTNB
0.0348	-2.25355	DUOX1
0.00625	-1.52541	DUOXA1
0.0495	0.990588	DUSP15
0.0479	1.55109	DUSP21
0.00428	0.896728	DUSP22
0.0431	-1.37416	DYDC1
0.0131	0.783141	DYM
0.0277	0.887926	DYNC1I2
0.00418	0.902136	DYNC1LI2
0.0475	-1.83346	DYNC2LI1
0.045	0.505575	DYRK1A
0.0188	0.799673	DYX1C1-CCPG1///CCPG1
0.0337	-1.91	E2F5
0.019	-1.75334	E2F7
0.0402	-2.28252	E2F8
0.0259	-0.849207	EBP
0.0418	-0.734049	ECHDC1
0.0101	1.79129	ECM2
0.0143	-1.50797	ECT2
0.0303	0.820791	EDA
0.0366	-1.35873	EDARADD
0.0228	1.48697	EDDM3A
0.0417	-1.20391	EDIL3
0.0316	1.55682	EDN3
0.0201	0.64988	EFCAB12
0.0453	0.531295	EFCAB14
0.00127	2.0357	EFNA2
0.0301	1.68996	EGFLAM-AS4
0.0285	1.56288	EGR4
0.0421	-0.899614	EHD1
0.0221	0.99606	EHD2
0.0361	1.26963	EHD4
0.00947	-2.16152	EHF
0.00586	0.9401	EIF1
0.0351	-1.13133	EIF2S3
0.0197	-0.819875	EIF4E
0.0197	0.695253	EIF4E3
0.0346	1.85038	EIF4EBP2
0.0499	-1.72652	EIF4G3
0.0437	-0.665622	EIF5A
0.0385	-1.38382	ELL
0.0485	0.727362	ELL2
0.0424	1.30092	ELMOD2
0.038	-0.965992	ELOVL6
0.0463	0.739123	ELP2
0.0199	0.656251	ELP3
0.0468	-0.636161	ELP6
0.0472	0.51762	EMC3
0.0135	-1.79699	EMILIN1
0.0208	-1.27653	EMILIN2
0.0346	-1.64396	EMILIN3
0.00617	-1.14892	EML2
0.0457	-1.47503	EML2-AS1
0.02	-1.11512	EML4
0.0167	1.22982	EML5
0.0247	0.690122	EMP1
0.0438	1.53199	EN1
0.0456	0.562314	ENAH
9.61e-05	-2.55609	ENG
0.0461	0.538617	ENGASE
0.0417	-1.93964	ENO1
0.0322	2.06848	ENPP1
0.026	0.591535	ENSA
0.00199	2.27886	EP400
0.0373	-1.32564	EPB41
0.0417	0.76607	EPB41L2
0.0152	0.838723	EPB41L4A-AS2
0.0466	2.08199	EPB41L4B
0.045	0.590994	EPC1
0.0422	0.477517	EPC2
0.0492	0.704476	EPG5
0.0203	0.93052	EPHA4
0.00453	-2.156	EPHA5
0.0492	-1.53792	EPHA6
0.0253	-1.01185	EPHA8
0.029	-1.95662	EPHB2
0.00195	-2.29413	EPHB3
0.022	1.03618	EPHX1
0.0225	0.858252	EPM2A
0.0312	1.88481	EPN3
0.0334	0.560464	EPS8
0.00415	1.45243	EPSTI1
0.00191	-2.96974	EPYC
0.00924	1.07071	ERAP1
0.0233	-0.876516	ERC1
0.0356	0.661506	ERCC5
0.0456	0.707984	ERG
0.0277	-0.693877	ERGIC3
0.00178	2.53343	ERICH1
0.0468	-1.07598	ERN1
0.0276	0.690206	ERO1B
0.00839	-1.73736	ERV9-1
0.0359	-1.95302	ERVK3-2
0.0276	1.88252	ERVMER34-1
0.031	0.598055	ESAM
0.0227	1.56357	ESCO1
0.0221	-1.15894	ESCO2
0.0207	-1.25976	ESPL1
0.0145	-1.49207	ESPNL
0.0385	-1.39729	ESPNP///ESPN
0.0385	1.26199	ESR1
0.0147	1.53786	ESR2
0.0492	0.801897	ESYT2
0.0243	-1.90422	ETNK1
0.021	1.36708	ETV2
0.0324	0.712876	EVI5L
0.000819	1.79131	EVX1
0.0172	-1.90595	EXO1
0.0484	-0.822605	EXOC4
0.0279	1.27116	EXOC5
0.0144	-2.08469	EXOSC6
0.0457	1.28206	EXPH5
0.0427	0.606017	EXT1
0.0376	0.991432	EZH1
0.0266	-1.55069	EZR
0.0238	0.607207	F11R
0.00299	-2.65506	F5
0.0226	1.83661	FAAP20
0.0476	-1.8417	FABP3P2
0.00765	0.885277	FAHD2A
0.0163	-1.79582	FAM105A
0.018	0.741469	FAM107A
0.0158	-1.24244	FAM120C
0.0343	1.12456	FAM124B
0.0312	-1.41613	FAM126A
0.0117	-2.39187	FAM132A
0.0248	0.718447	FAM134C
0.032	1.55491	FAM135A
0.0385	1.0685	FAM13A
0.049	0.877521	FAM13A-AS1
0.0274	2.06565	FAM149A
0.00559	0.810817	FAM160B1
0.0204	1.71512	FAM170B
0.0455	0.64676	FAM171A1
0.025	0.556934	FAM174A
0.0294	2.11086	FAM178B
0.0389	1.23265	FAM181A-AS1
0.0446	-1.51445	FAM193B
0.0261	0.711645	FAM199X
0.0251	0.707284	FAM200B
0.00608	0.853954	FAM208A
0.0366	0.95366	FAM208B
0.0347	-1.54196	FAM20A
0.0221	-1.41685	FAM20C
0.0401	0.647311	FAM210B
0.00754	2.14249	FAM217A
0.0123	0.998168	FAM223A///FAM223B
0.0426	-1.87439	FAM227B
0.0215	1.09399	FAM228B
0.00426	-1.65037	FAM24B
0.0272	1.66213	FAM26D
0.045	1.81093	FAM26F
0.0298	-1.83498	FAM43A
0.0309	0.609255	FAM45A///FAM45BP
0.0317	0.71832	FAM46A
0.00638	-1.40989	FAM63B
0.0266	0.797119	FAM69A
0.0317	2.20855	FAM71D
0.0304	-1.17257	FAM71E1
0.0296	-1.43891	FAM71F2
0.0197	-2.21141	FAM83D
0.015	-1.71539	FAM83H
0.0228	-1.9238	FANCA
0.0105	-2.44341	FANCB
0.0168	-1.65947	FANCD2
0.00337	-1.69127	FANCD2OS
0.0267	-0.794374	FANCG
0.0377	-2.29106	FAR1
0.0432	0.617942	FARP2
0.0369	-1.17786	FAS
0.00498	-2.57872	FAXC
0.014	1.23372	FAXDC2
0.00721	1.35607	FBLN2
0.0316	-2.00424	FBN2
0.036	0.768573	FBRSL1
0.0345	1.0454	FBXL17
0.0133	1.37845	FBXL3
0.0315	0.633782	FBXO11
0.0421	2.25361	FBXO17
0.0459	-1.00618	FBXO28
0.0111	0.868719	FBXO31
0.0307	0.627142	FBXO8
0.0359	0.680453	FBXW7
0.0404	-1.43806	FCAR
0.0327	-1.96156	FCGR3B///FCGR3A
0.0301	1.06078	FCHO2
0.0448	-1.63127	FCN2
0.00403	-3.16807	FCRL1
0.0112	-1.5699	FEN1
0.0196	-1.28092	FER
0.031	-1.8441	FETUB
0.0405	0.494662	FEZ2
0.0261	-0.628839	FGD1
0.0224	1.58363	FGD2
0.0346	0.774247	FGD4
0.023	1.14704	FGD5
0.0386	1.62532	FGF12
0.0349	0.973718	FGF13-AS1
0.0431	0.739047	FGF14-AS2
0.0397	-2.27683	FGF7
0.0208	-0.924716	FGFR1
0.0197	-0.758554	FGFRL1
0.0152	1.07357	FGL2
0.0118	-1.97656	FH
0.0101	2.00471	FHAD1
0.0179	1.60382	FHL1
0.00286	-1.36843	FKBP14
0.00422	1.68591	FKBP3
0.0453	-1.60766	FKBP7
0.013	0.796211	FLI1
0.0248	0.66497	FLJ10038
0.0286	1.10107	FLJ20021
0.00973	2.3876	FLJ37035
0.0245	1.46928	FLJ37201
0.024	0.732759	FLJ46875
0.0309	-1.4589	FLT3
0.0224	1.53471	FLT4
0.00234	1.54208	FMNL2
0.0201	1.49431	FMNL3
0.0452	1.52862	FMO2
0.0451	1.81699	FMO9P
0.0138	-2.36508	FN1
0.0273	0.726169	FNBP1L
0.0243	-1.46803	FNBP4
0.011	-1.85822	FNDC3A
0.00306	0.864741	FNIP1
0.00475	-2.09632	FOCAD
0.00881	-1.64016	FOLH1B///FOLH1
0.0186	-1.80664	FOLR3
0.0272	1.17369	FOXC1
0.0313	-0.795112	FOXCUT
0.014	-1.59339	FOXD3
0.028	1.93563	FOXE1
0.0225	-1.86835	FOXN1
0.032	0.86361	FOXN3
0.0317	-1.5817	FOXN3-AS2
0.044	0.768902	FOXO3
0.0381	1.19115	FOXO4
0.0406	-1.77999	FOXP1
0.0494	1.49261	FOXP1-AS1
0.0117	1.54734	FOXR1
0.0161	-0.702582	FOXRED1
0.0285	-1.67872	FOXRED2
0.0246	0.7443	FRA10AC1
0.0377	-1.44683	FRAS1
0.049	0.712065	FRG1JP
0.0174	1.01825	FRG1KP///LOC101930531///LOC101930278///FRG1CP///LOC100134091///FRG1BP///FRG1
0.0111	-1.35727	FRMD8
0.0257	0.687858	FRS2
0.00784	1.08581	FRY
0.0433	1.37193	FRZB
0.0258	-1.83163	FSD1
0.03	1.90309	FTCDNL1
0.0441	-0.918609	FUS
0.0495	-0.683597	FUT6
0.0477	1.66661	FXR1
0.0179	0.680908	FYCO1
0.0439	0.705835	FYN
0.0354	-0.874269	G3BP2
0.0358	0.577927	GAB2
0.00629	1.13356	GABARAPL1
0.00358	1.73846	GABARAPL3///GABARAPL1
0.046	0.497975	GABBR1
0.0453	-0.838356	GABPA
0.0316	0.673461	GABPB2
0.0126	1.46619	GABRA5
0.0425	1.93099	GABRB1
0.0102	0.955514	GABRB3
0.0106	-2.16608	GABRG1
0.0465	-1.13531	GAD1
0.00343	2.05473	GAGE12D///GAGE12F///GAGE2A///GAGE12H///GAGE12E///GAGE12B///GAGE12C///GAGE12G///GAGE12I///GAGE7///GAGE6///GAGE5///GAGE4///GAGE2C
0.0274	-1.86513	GAL3ST4
0.0347	-1.0831	GALK2
0.0226	1.35091	GALNT15
0.0156	1.11519	GALNT16
0.0448	-1.22377	GALNT2
0.0373	-0.795415	GALNT6
0.0301	0.815728	GALP
0.0128	2.58879	GALR1
0.0284	-1.38301	GAPDH
0.0447	-1.17759	GAPLINC
0.0377	-1.28133	GART
0.0446	-0.953759	GAS1
0.0357	-1.87827	GAS7
0.0418	0.744136	GATA3
0.0271	1.50687	GATA4
0.0148	1.51461	GATAD2B
0.0363	-0.876197	GATSL3
0.00701	0.907723	GBE1
0.0313	1.6551	GBP1
0.0126	0.920876	GBP2
0.00577	1.50876	GBP4
0.0305	-1.2316	GCC1
0.00655	0.94146	GCLM
0.0359	1.45781	GCM1
0.0163	-1.0994	GDAP1
0.0156	1.94122	GDF10
0.0389	-1.24728	GDI2
0.00146	-2.0304	GDPD1
0.0141	1.17984	GFOD1
0.0186	-0.827958	GFPT1
0.023	-1.40401	GFPT2
0.00896	1.98292	GFRA4
0.00665	0.941882	GGCX
0.0211	0.832344	GGNBP2
0.0448	0.743169	GHRL
0.0322	0.703941	GID4
0.0375	0.855081	GIMAP1
0.0479	1.70628	GIMAP1-GIMAP5///GIMAP5
0.0346	-1.39861	GINS2
4.01e-05	-2.92344	GINS4
0.00368	-2.58899	GJA5
0.045	1.06904	GKAP1
0.000439	-2.40604	GLCCI1
0.0102	1.85524	GLDN
0.0349	0.768666	GLG1
0.0426	1.11352	GLI4
0.0331	-0.965499	GLMP
0.0196	-1.47018	GLRX3
0.0485	0.651491	GLRX5
0.0379	0.971544	GLYAT
0.00601	-2.76119	GLYR1
0.0452	-1.65922	GM2A
0.0232	1.30064	GMEB1
0.00951	1.02312	GNAI1
0.0496	-1.48745	GNAO1
0.0355	-1.407	GNAQ
0.0458	1.37823	GNAT1
0.0362	-1.58191	GNAT2
0.0302	-0.943418	GNB5
0.00774	1.25782	GNG11
0.0378	1.78113	GNG13
0.0206	-1.63852	GNG8
0.0308	-1.02999	GNS
0.0487	0.719071	GOLGA3
0.0113	-1.39246	GOLGA6A
0.0142	0.830058	GOLGA8N
0.0307	0.720952	GOLIM4
0.00525	-1.93894	GOSR1
0.013	0.832174	GPALPP1
0.0306	0.691444	GPANK1
0.0255	0.659568	GPATCH1
0.0376	-0.653385	GPATCH11
0.00845	-1.80428	GPATCH4
0.0353	1.52944	GPBAR1
0.0448	0.965836	GPC3
0.0117	-0.800595	GPC4
0.0284	1.81415	GPLD1
0.0342	1.03347	GPM6B
0.000253	2.22187	GPR135
0.0319	1.29591	GPR155
0.0185	0.702756	GPR161
0.0353	-1.79186	GPR173
0.0277	-0.710907	GPR182
0.00417	-1.82182	GPR19
0.0108	-1.60285	GPR6
0.0133	-0.90529	GPR85
0.0361	-1.27206	GPRIN1
0.0173	1.18062	GPX4
0.0302	-0.769594	GRAMD1A
0.0417	1.17833	GRAP2
0.0379	0.974095	GRB10
0.0209	1.05456	GRB14
0.0455	-1.4055	GREM1
0.0317	-2.19507	GRIA3
0.0344	-1.67608	GRID1-AS1
0.0187	-1.50092	GRIK1-AS2///BACH1
0.0107	-2.02929	GRIK2
0.00859	1.19177	GRIK3
0.0469	-1.56082	GRK2
0.0206	-1.39241	GRK5
0.0237	1.20025	GSDMB
0.0308	1.56477	GSN
0.0225	-1.90824	GSTT2
0.0438	1.36296	GTPBP1
0.0312	-2.19909	GTPBP2
0.0144	-1.94068	GTSE1
0.0365	1.02165	GTSF1L
0.0116	0.711444	GUCD1
0.0487	-0.810877	GUSBP9///GUSBP3
0.0229	-1.1984	GYPB
0.00217	2.28738	GZMH
0.0489	0.783046	GZMK
0.0455	0.73588	H2AFJ
0.00904	-1.77004	HAB1
0.0499	0.890237	HABP4
0.0258	-1.0525	HACD3
0.0374	0.61434	HAGH
0.014	-1.77635	HAGLR
0.0167	1.58108	HAPLN1
0.0293	-1.31118	HAPLN4
0.0105	2.39938	HBM
0.0312	1.3132	HCN3
0.03	0.968661	HCP5
0.0405	0.654364	HCP5B
0.015	-2.02794	HCRTR2
0.0135	1.45282	HDAC9
0.0183	0.729879	HEBP1
0.0241	1.89983	HEBP2
0.0356	0.520431	HECA
0.0492	-0.807107	HECTD1
0.0205	0.783444	HECW1
0.0407	-1.4096	HELLS
0.0492	0.807703	HELQ
0.0476	1.4802	HELZ2
0.0307	1.13698	HERC5
0.0106	1.4832	HERC6
0.0233	0.81891	HERPUD2
0.00433	1.95912	HES2
0.039	1.18664	HES4
0.0436	0.689586	HEXIM2
0.0308	1.17771	HEY1
0.0455	1.79032	HGD
0.029	-0.730867	HGH1
0.0202	-1.28645	HGSNAT
0.0277	1.52995	HHATL
0.00961	2.53515	HHIP
0.0283	-1.53436	HHIPL1
0.00683	1.70727	HIC2
0.0483	2.2574	HIF3A
0.0377	0.594796	HIP1R
0.0193	0.616232	HIPK1
0.026	-2.01563	HIPK1-AS1
0.0156	0.777389	HIPK3
0.0469	0.800503	HIRA
0.0445	-0.723482	HIST1H1T
0.00559	1.6308	HIST1H2BL
0.048	-1.26881	HIST2H4B///HIST4H4///HIST2H4A///HIST1H4L///HIST1H4E///HIST1H4B///HIST1H4H///HIST1H4C///HIST1H4J///HIST1H4K///HIST1H4F///HIST1H4D///HIST1H4A///HIST1H4I
0.0256	-2.1019	HJURP
0.0182	1.48882	HLA-DOB
0.00821	0.991538	HLA-E
0.0269	0.519605	HMBOX1
0.0409	-1.75228	HMGA2
0.036	-2.3171	HMMR
0.0426	0.89835	HNMT
0.0402	-0.693341	HNRNPA3P1
0.0487	-0.953344	HNRNPC
0.0145	0.610102	HNRNPLL
0.0374	0.766262	HNRNPUL2
0.0296	-1.82021	HOXA1
0.037	0.689956	HOXA7
0.024	-0.729764	HOXB9
0.0179	0.788077	HOXB-AS1
0.0279	1.18895	HOXC10
0.0341	1.19294	HOXC8
0.0269	-2.4315	HP
0.0455	-1.31904	HP1BP3
0.0472	-1.76306	HPD
0.0461	-0.847382	HPGD
0.0227	-2.68963	HPR///HP
0.0248	0.701023	HPS4
0.0359	1.50379	HPS6
0.00185	-2.20857	HRASLS
0.00681	-1.76955	HS1BP3
0.0104	-1.4077	HS2ST1
0.041	-1.85599	HS3ST6
0.000326	-1.90244	HS6ST1
0.0406	-1.79747	HS6ST2
0.0178	-1.75356	HSD3B2
0.0223	0.768779	HSDL2
0.0307	-1.14955	HSF4
0.00332	2.32838	HSH2D
0.0304	-2.04283	HSP90AB1
0.0465	0.90423	HSPA12B
0.0288	-2.13885	HSPA4
0.0221	0.954088	HSPB2
0.0401	0.804984	HSPB6
0.0473	-1.02447	HTR2A
0.00358	-1.35305	HTR3A
0.0452	1.00446	HTRA1
0.0176	1.03941	HTT
0.0265	-1.02033	HUS1
0.0464	1.59274	HUS1B
0.0119	0.929221	ICAM2
0.0414	1.51567	ICMT
0.0334	0.682406	ID2-AS1
0.0363	0.608922	IDNK
8.85e-05	2.22213	IDO1
0.0399	1.57813	IDS
0.0266	1.06074	IDUA
0.0419	0.889432	IFI35
0.0402	1.24795	IFIT2
0.0396	1.32541	IFIT3
0.0265	0.76374	IFIT5
0.0499	-1.30423	IFNA17
0.00686	1.40794	IFNL2
0.0277	1.22856	IFNW1
0.0369	0.664416	IFRD1
0.0326	-1.70135	IFT57
0.0372	0.831591	IGFBP3
0.0175	-2.2942	IGFL2
0.0167	2.49952	IGHD
0.048	-1.41724	IGHM
0.0475	-1.20278	IGHM///IGHG1
0.0222	1.86382	IGHV4-31///IGHA1
0.0328	0.862096	IGIP
0.0419	-1.16658	IGK
0.0416	-1.85	IGK///IGKC
0.0362	-0.69402	IGKC
0.000385	-2.00238	IGLV1-44
0.00421	-1.18067	IGSF3
0.0116	-1.45854	IKBIP
0.0442	-1.88976	IKBKB
0.0427	-1.89897	IKZF3
0.0456	-1.82112	IL12RB1
0.0448	-1.18101	IL13RA1
0.000494	2.23966	IL17RE
0.0484	-0.91263	IL18
0.02	1.57276	IL23A
0.00499	2.73027	IL23R
0.0374	-3.23384	IL24
0.0489	0.649047	IL27RA
0.0138	-1.49897	IL33
0.0264	-0.996114	IL37
0.0481	0.862495	IL5RA
0.0245	-1.63835	IL6ST
0.0473	-1.60655	IL9R
0.00442	-2.52783	IMPG2
0.00747	0.873231	INF2
0.0151	1.65906	ING2
0.0272	0.625645	ING3
0.0282	1.87771	INHBE
0.0189	2.114	INIP
0.0146	-0.897424	INMT-FAM188B///FAM188B///INMT
0.0118	-1.87033	INPP4B
0.0323	0.724868	INPP5A
0.0406	0.771575	INPP5K
0.0264	0.909092	INSRR
0.000183	2.49856	INVS
0.00415	1.66438	IPO9-AS1
0.0325	1.05412	IPP
0.0334	1.44722	IQCA1
0.0322	1.04082	IQCF6
0.0124	-1.71227	IQCG
0.037	-1.62413	IQCH
0.041	0.65188	IQSEC1
0.0133	-1.14163	IRAK1
0.017	-0.702185	IRAK4
0.0415	-0.911223	IREB2
0.0383	0.810167	IRF1
0.0477	0.59266	IRF2BPL
0.0464	0.939001	IRS2
0.008	2.27759	IRX2
0.028	1.49522	IRX3
0.00755	1.84822	IRX5
0.0336	1.63063	ISG15
0.00917	1.05333	IST1
0.0479	-1.08199	ITCH
0.0183	2.66918	ITGB1
0.0141	0.954894	ITGB1BP1
0.0436	1.01634	ITGB5
3.44e-05	-3.60529	ITGB8
0.0171	2.65795	ITGBL1
0.0159	1.78836	ITIH5
0.0296	1.10454	ITM2A
0.0306	0.59633	ITPK1
0.0426	0.804884	ITPK1-AS1
0.0456	1.37195	ITPR1
0.0474	0.725903	ITPR2
0.0456	0.808894	ITSN1
0.00845	0.698741	ITSN2
0.0103	-1.3361	IWS1
0.0152	1.20464	JADE1
0.0332	1.84848	JADE2
0.0257	0.640147	JADE3
0.00169	-2.83544	JAM3
0.0227	0.749674	JAZF1
0.0396	0.557672	JDP2
0.00821	1.92146	JMJD6
0.0198	0.954093	JMY
0.036	1.40021	JUN
0.0171	1.27552	JUND
0.00282	1.53325	KANK3
0.024	0.656726	KANSL1
0.0477	0.700127	KAT2B
0.0175	0.738753	KBTBD4
0.0435	1.06912	KCMF1
0.022	0.787618	KCNE2
0.000337	2.84436	KCNJ1
0.0459	-1.21421	KCNJ15
0.00863	1.57378	KCNJ3
0.01	0.78438	KCNJ8
0.0162	-2.12097	KCNK1
0.00275	-2.60156	KCNK15
0.0283	-1.38349	KCNMB2
0.0379	-0.9061	KCNQ3
0.00481	2.77801	KCNQ5
0.00586	2.18162	KCNRG///TRIM13
0.0337	-1.17007	KCNS2
0.00803	-1.4114	KCTD20
0.00433	0.961378	KCTD7///RABGEF1
0.0113	-2.29504	KDM1B
0.0434	-1.03344	KDM8
0.0165	-2.31611	KDSR
0.0151	0.739665	KEAP1
0.0482	1.91034	KERA
0.0455	1.52635	KIAA0040
0.0111	0.662771	KIAA0232
0.0352	0.598605	KIAA0368
0.029	-2.36527	KIAA0825
0.0125	0.777547	KIAA1033
0.0223	1.16633	KIAA1211L
0.0404	1.34304	KIAA1217
0.0344	-1.65057	KIAA1324
0.00511	-2.00791	KIAA1549L
0.0417	-1.1413	KIAA1661
0.0284	0.916932	KIAA1958
0.0471	0.499344	KIAA2013
0.0275	-1.0136	KIAA2026
0.00625	1.14903	KIDINS220
0.00931	1.27353	KIF13A
0.0311	-1.48181	KIF14
0.0102	0.972719	KIF1C
0.0316	-2.54313	KIF20A
0.00591	-1.96719	KIF23
0.0415	1.68605	KIF25
0.00866	2.06331	KIF25-AS1
0.0185	1.05393	KIF26A
0.000112	2.65768	KIF2B
0.0473	-1.33019	KIF2C
0.0145	-2.12567	KIF4A
0.00444	-1.59888	KIF5A
0.0491	1.13657	KIFC2
0.0301	-0.759696	KIFC3
0.0168	1.32689	KIR2DL5A
0.00373	1.4603	KIR2DS1
0.0425	0.771803	KIR2DS2
0.0425	0.748669	KLC4
0.0061	0.865006	KLF11
0.0109	1.00257	KLF2
0.0194	-0.876751	KLF3
0.00461	1.36591	KLF4
0.018	0.867338	KLF6
0.0451	0.880643	KLF9
0.0297	0.69213	KLHDC4
0.0385	0.895901	KLHDC9
0.0444	1.05001	KLHL24
0.0235	0.71463	KLHL36
0.0307	-2.18934	KLHL4
0.0274	-1.21739	KLHL40
0.0307	-1.24411	KLHL41
0.0454	0.49361	KLHL5
0.0443	0.847342	KMT2A
0.0378	0.496259	KMT2C
0.047	1.74445	KNG1
0.0178	0.774789	KPNA1
0.0105	0.78158	KPNA4
0.0104	1.19507	KRAS
0.0229	-1.65074	KREMEN1
0.0328	-1.33092	KRT17P5
0.0202	1.5478	KRT37
0.00614	2.26913	KRT84
0.024	-1.4997	KRTAP3-2
0.0322	-1.4351	KRTAP4-5
0.00964	-2.00801	KRTAP9-8///KRTAP9-2
0.0378	0.561201	KTN1
0.032	0.748737	L3MBTL4
0.0181	0.97847	LAMB2
0.00959	0.907655	LAMB2P1
0.033	1.72278	LAMB4
0.023	-1.16618	LAMP1
0.0333	0.689422	LAMP2
0.0342	-0.999549	LANCL1
0.0498	1.51896	LANCL3
0.0264	-1.03996	LAPTM4B
0.0478	2.08975	LARGE-AS1
0.0373	0.566435	LARP1
0.0473	0.708252	LARP1B
0.0288	-1.72378	LARP4B
0.0126	-2.02198	LAYN
0.0402	-0.770524	LCE3D
0.0449	1.51983	LCMT1-AS2
0.0251	1.13008	LCNL1
0.0372	-1.17371	LCT
0.0366	-1.6817	LDHAL6A
0.0146	-1.71745	LDLR
0.00811	2.10842	LEFTY1///LEFTY2
0.0407	0.564384	LENG9
0.00146	2.41173	LEP
0.00408	2.64506	LEPROT
0.036	0.88436	LEPROT///LEPR
0.0263	-1.45181	LGALS13
0.00827	1.92081	LGALS2
0.0409	0.602553	LGALS3
0.0112	-1.74007	LGI2
0.00256	2.33092	LGI4
0.0356	1.69866	LGR5
0.0376	1.56508	LHFPL1
0.0271	-1.77371	LHFPL3-AS1
0.00189	1.66422	LHFPL3-AS2
0.0026	-1.49105	LHFPL4
0.0111	0.683508	LHX6
0.0334	1.35459	LIMCH1
0.0402	0.943889	LIMS2
0.0482	1.22393	LINC00161
0.0124	0.962337	LINC00202-2
0.00168	-2.51134	LINC00221
0.045	1.67282	LINC00226
0.0359	1.31848	LINC00261
0.00071	-2.52892	LINC00282
0.0146	1.87507	LINC00302
0.0448	1.61409	LINC00308
0.0239	0.843166	LINC00312
0.0451	-1.33849	LINC00327
0.00461	-1.31788	LINC00330
0.00828	-1.33699	LINC00342
0.0278	1.61641	LINC00347
0.0398	1.60655	LINC00421
0.0366	1.1947	LINC00423
0.0213	-1.71085	LINC00458
0.015	-1.88598	LINC00463
0.0449	0.704962	LINC00467
0.0172	1.56894	LINC00486
0.0367	1.6041	LINC00536
0.0292	1.53482	LINC00543
0.0392	-1.76279	LINC00593
0.0372	1.06128	LINC00597
0.00275	-1.91953	LINC00607
0.0413	-1.30486	LINC00654
0.00774	-2.18407	LINC00661
0.00333	-2.27568	LINC00664
0.0104	1.36962	LINC00667
0.0117	-1.40375	LINC00675
0.031	1.26804	LINC00839
0.000971	2.1245	LINC00853
0.0428	-1.36475	LINC00892
0.0092	2.04344	LINC00894
0.0231	-0.791642	LINC00896
0.0297	2.17485	LINC00899
0.02	-2.02075	LINC00900
0.0381	0.963197	LINC00910
0.0464	-1.43587	LINC00922
0.00373	1.69369	LINC00958
0.0016	1.75917	LINC00968
0.0211	-1.73534	LINC00970
0.0223	-2.21365	LINC01012
0.0252	0.764784	LINC01049
0.0495	-1.14172	LINC01094
0.0266	-1.56699	LINC01120
0.0209	-1.34642	LINC01206
0.0276	1.74535	LINC01233
0.00473	-1.40351	LINC01234
0.0352	-1.7072	LINC01243
0.00336	1.53376	LINC01348
0.0308	1.65361	LINC01350
0.0111	-1.80606	LINC01428
0.00181	-2.44874	LINC01442
0.0203	1.78759	LINC01487
0.0244	-1.22615	LINC01523
0.0375	2.11422	LINC01537
0.0245	-0.901464	LINC01550
0.00945	1.03265	LINC-PINT
0.0256	-0.81983	LINS1
0.0343	1.04731	LIPE
0.0252	-1.64159	LIPH
0.0492	-1.94537	LIPJ
0.01	-1.60624	LLGL2
0.019	-2.92959	LMAN1
0.0368	-2.35122	LMBRD2
0.0251	0.884229	LMCD1
0.0291	1.15237	LMF2
0.0335	1.67845	LMO3
0.0488	0.883319	LMO4
0.0142	1.99329	LMOD1
0.012	1.05961	LNPEP
0.0412	0.913376	LNX1
0.00123	1.0801	LNX2
0.044	0.669597	LOC100049716
0.00835	1.71116	LOC100128164
0.0143	-1.52766	LOC100128198
0.0177	1.16383	LOC100128281
0.0136	-2.02873	LOC100129884
0.0488	0.844867	LOC100130468///APCDD1
0.024	1.24786	LOC100130705
0.0196	0.804004	LOC100130938
0.034	1.02092	LOC100130987
0.0433	1.55843	LOC100130992
0.00294	2.10095	LOC100131170
0.00293	2.55521	LOC100131655
0.0355	0.657612	LOC100233156///TEKT4P2///MAFIP
0.0417	1.73403	LOC100240728
0.0418	-0.818467	LOC100268168
0.0216	0.905401	LOC100288590
0.0437	1.32701	LOC100288893
0.0241	1.43017	LOC100288911
0.0322	0.835237	LOC100289058
0.000639	-2.20446	LOC100293211
0.024	0.773595	LOC100499489
0.0372	1.23818	LOC100505498///TEX41
0.0484	1.06963	LOC100505564
0.0147	-1.51504	LOC100505622
0.0016	-1.48866	LOC100505727
0.0234	1.04614	LOC100505984///ITGB6
0.0266	-1.69699	LOC100506331
0.0476	-1.06104	LOC100506351
0.0169	1.95887	LOC100506476
0.03	-0.958475	LOC100506504
0.0365	-1.15146	LOC100506606
0.0435	-1.21459	LOC100506718///FLRT2
0.0318	1.34509	LOC100506858
0.0153	1.82885	LOC100507250
0.0461	0.701054	LOC100507353///CACNA1A
0.0402	1.48419	LOC100507477
0.047	-1.63045	LOC100507506
0.0206	1.36918	LOC100507547///PRRT1
0.038	1.0128	LOC100507564
0.00498	0.849015	LOC100507577///LONP2
0.00787	-1.65218	LOC100507654
0.0376	1.75722	LOC100508631
0.0101	-2.90182	LOC100509457///HLA-DQA1
0.0495	-1.31522	LOC100509646///PRY2///PRY
0.0449	0.688998	LOC100652930///STX16-NPEPL1///NPEPL1
0.0336	1.55689	LOC100653049///KRT34
0.000128	3.83112	LOC100653057///CES1
0.000344	3.88748	LOC100653086
0.0217	0.928309	LOC100996246
0.0359	1.0207	LOC100996255
0.029	-1.66693	LOC100996286
0.0434	-0.668693	LOC100996506
0.0103	1.5139	LOC100996671
0.00925	0.833294	LOC100996740
0.0225	0.917843	LOC101060443///C12orf76
0.043	-0.635773	LOC101060817///GCSH
0.0429	-0.909263	LOC101926921///DAB2
0.0316	1.18251	LOC101926934
0.0413	-1.1594	LOC101926984
0.0304	1.9125	LOC101927043
0.0282	1.54276	LOC101927051
[truncated: 1,800 more rows]

## Sheet: Up regulated
P.Value	logFC	Gene.symbol
0.0252	1.27415	ABCA5
0.00206	1.36473	ABLIM1
0.049	1.36844	ACOX1
0.00721	1.49515	ADAM23
0.00251	2.3357	AHNAK
0.00356	1.16905	AKAP12
0.00488	1.27524	AKR1C1
0.000838	2.05731	ALDH4A1
0.0391	1.25539	ANGPT1
0.00772	1.02226	ANTXR2
0.0317	1.08066	ARMC8
0.0248	1.13932	ASPH
0.00763	1.04629	ATP5S
0.00599	1.56748	ATP6V0A2
0.00996	1.44821	BCL2L15
0.000656	1.93677	BHMT2
0.00942	1.04548	BRAP
0.00365	1.33682	BRSK2
0.0122	1.95883	BTNL9
0.0152	1.05945	CCDC69
0.00805	2.06368	CCDC7
0.00499	1.66223	CD300LG
0.0269	1.49213	CDC34
0.00881	1.95151	CLCN4
0.0318	2.09427	CNR1
0.0339	1.87824	CPNE4
0.0208	1.10563	CREBRF
0.00772	1.00962	CRTAP
0.00654	1.19687	CST3
0.000452	3.03732	CYP4B1
0.0142	1.05584	DAAM1
0.000723	1.89092	DIO2
0.0129	2.04594	DNASE1
0.00536	2.30687	DPT
0.0161	1.01564	DST
0.00463	1.0884	DSTN
0.0188	1.1022	DTNB
0.0201	1.30134	DYNC1I2
0.0446	1.11802	DYNC2LI1
0.0241	1.72852	EDA
0.00801	1.05739	EHD2
0.0151	1.71006	ELMOD2
0.0411	1.81401	EPB41L4B
0.0127	1.06898	FAM107A
0.0122	1.06345	FGD4
0.00445	1.8461	FOXN3
0.00577	1.13644	FRG1JP
0.0288	1.19648	FRZB
0.0316	1.33249	FUT6
0.0342	2.09175	GABRB1
0.00667	2.37875	GATA3
0.0217	1.47687	GBP1
0.0139	1.67181	GKAP1
0.0292	3.00823	GLYAT
0.0133	1.35869	GNB5
0.0252	1.2195	GSN
0.0195	1.36182	HECW1
0.0081	2.14277	HIP1R
0.002	1.0035	HP1BP3
0.00248	1.72897	HS1BP3
0.0383	1.0999	IFIT3
0.00196	2.16201	IKZF3
0.0286	1.5604	IL5RA
0.0188	1.29731	IRS2
0.00746	1.20109	ITGB5
0.00251	1.86876	ITIH5
0.00954	1.14923	JADE1
0.0355	1.36797	JUN
0.00997	1.23854	JUND
0.0118	1.24281	KIAA2026
0.0211	1.77444	KIF25
0.0251	1.29804	LARP1
0.0101	1.74441	LIMCH1
0.0137	1.39257	LINC00910
0.00122	1.15428	LMCD1
0.0238	1.50566	LOC100652930///STX16-NPEPL1///NPEPL1
0.0336	1.21794	LOC101928651
0.0104	1.1706	LOC101929500///CRIM1
0.00402	1.5874	LOC101930400///AKR1C2
0.0275	1.79173	LOC102725271///NTM
0.0335	1.20972	LOC283788
0.00587	1.08832	LONRF1
0.00812	1.73277	MACROD2
0.00904	1.75724	MAGI1
0.0319	1.00748	MAST4
0.0102	1.78487	MCF2L
0.0253	1.61705	MFSD4A
0.00184	1.26107	MMP24-AS1
0.00577	1.10718	MMRN2
0.0101	1.99282	MTURN
0.0337	1.05207	MYO1C
0.00557	1.2487	NEXN
0.0094	1.24841	NMT2
0.0118	1.91284	NPAS3
0.00101	1.6956	NPR3
0.00104	2.11885	NQO1
0.0393	1.70854	NTRK2
0.00523	1.40938	NUB1
0.00403	1.24274	OTUD1
0.00926	2.86846	PDE9A
0.00013	1.61279	PDK4
0.0111	1.16425	PGRMC2
0.0243	1.70269	PIEZO1
0.0183	2.36911	PKP1
0.00275	1.55006	PLAC9
0.00565	1.31998	PMEPA1
0.0106	1.51933	PML
0.00348	1.1716	PPM1A
0.0201	1.33696	PPM1L
0.00716	2.3177	PTPN5
0.0216	1.14342	PTRF
0.0158	1.59112	RAB30
0.0145	1.12255	RABGAP1L
0.0169	2.3118	RAMP2-AS1
0.000507	2.98345	RBM46
0.0359	1.07642	RGCC
0.0281	1.88392	RGS3
0.0112	2.04395	RGS6
0.0153	1.38235	RNF213
0.00937	1.09165	RORA
0.00332	1.10297	SAP18
0.00834	1.07107	SASH1
0.0088	2.0317	SESN3
0.00466	1.25132	SESTD1
0.00671	1.62982	SFRP1
0.0418	1.76595	SH2D3C
0.024	1.24755	SIRT5
0.0199	1.07794	SP100
0.0074	2.55856	SPECC1
0.00848	1.95518	SPPL2B
0.000302	2.26499	SPTAN1
0.00616	1.89166	SSPN
0.00215	2.74523	ST6GALNAC4
0.00574	2.05657	STX6
0.00573	2.30244	SYNE1
0.0189	1.09488	SYNPO2
0.024	1.623	TACC1
0.0268	1.18869	TBX3
0.0169	1.92479	TFR2
0.00731	1.38393	TRIM7
0.0112	1.10525	TUB
0.00946	1.33497	USP53
0.0205	1.80287	VSX1
0.0142	1.06938	WAC
0.00528	1.60658	XAF1
0.0127	1.56238	YPEL2
0.0216	1.25987	ZBTB4
0.00478	1.57087	ZFHX3
0.0366	1.0391	ZIC4
0.00509	1.96685	ZNF91
0.04	2.07764	ABCA9
0.0144	1.71338	ABCC6P1
0.0164	1.28922	ABHD5
0.0211	1.38177	ABLIM3
0.0461	1.49029	ACE2
0.0133	1.2397	ACER1
0.0396	1.74694	ACHE
0.0199	1.12858	ACP5
0.0425	1.6266	ADAM22
0.0123	1.90499	ADAM28
0.0377	1.61157	ADAMTS9-AS2
0.00239	2.4382	ADAMTSL1
0.0456	1.02798	ADGRF3
0.0169	1.08904	ADGRF5
0.0162	1.07704	ADGRG1
0.000282	2.633	ADGRL2
0.0231	1.8968	ADGRL3
0.029	1.02316	ADGRL4
0.0188	1.35339	ADRA1D
0.0306	1.00952	ADRA2A
0.0132	1.1719	ADRA2C
0.0432	1.8299	ADRB1
0.00313	1.29609	ADRB2
0.0499	1.05741	AFDN
0.00227	1.12173	AFF1
0.0178	1.40133	AGBL5
0.0304	1.52051	AHNAK
0.0498	1.66091	AICDA
0.0269	1.13928	AIF1L
0.0407	1.08469	AIFM2
0.00704	1.45853	AKR1C1
0.0187	1.33451	AKR1C3
0.00163	2.10817	ALB
0.0259	1.08091	ALDH3A2
0.0102	1.96219	ALDH4A1
0.0202	2.3769	ALS2CR11
0.0113	1.76954	AMER3
0.0322	1.02018	AMIGO2
0.0157	1.95201	ANGEL1
0.0449	1.2473	ANGPT1
0.00425	1.45746	ANGPTL4
0.0351	1.50144	ANK1
8.28e-05	2.50137	ANKMY1
0.00387	1.44424	ANKRD12
0.0406	1.55475	ANKRD33
0.045	1.17663	ANKRD44
0.0364	2.15428	ANKS1B
0.0421	1.11755	ANO2
0.0136	1.99806	ANOS1
0.0224	1.60772	ANXA1
0.0251	1.09345	APCDD1
0.0453	1.07148	APOL6
0.0392	1.2061	APOLD1
0.0278	1.03703	ARHGAP21
0.00848	1.05477	ARHGEF28
0.00613	1.20036	ARHGEF7-AS2
0.0251	2.07055	ARHGEF7-IT1
0.01	1.03868	ARID5A
0.0156	2.03051	ASCL1
0.00686	1.03797	ATF7IP
0.0194	1.12128	ATP10A
0.0237	1.18625	ATP11A-AS1
0.0241	1.52389	ATP2A3
0.0171	1.38179	ATP5S
0.00492	1.01896	ATP6V0E2
0.0215	1.33263	ATP9A
0.00344	1.13118	ATXN3
0.0292	1.59355	AXDND1
0.0128	1.38725	B2M
0.027	2.0461	B3GALT2
0.00317	1.02144	B3GALT4
0.00186	1.22649	BAIAP3
0.00203	1.15817	BANK1
0.0127	1.29103	BARHL1
0.0104	2.30701	BBOX1
0.0249	2.18281	BCL2
0.014	1.63475	BCL2L15
0.0353	1.20573	BCL7A
0.0187	1.02834	BDP1
0.0218	1.51836	BHMT
0.00176	1.6008	BHMT2
0.0213	1.16421	BLOC1S1-RDH5///RDH5
0.026	1.03906	BMP6
0.0349	1.71678	BPY2
0.0152	2.79268	BRDT
0.0364	1.05747	BTBD11
0.0243	2.16308	BTC
0.0183	1.38775	BTNL9
0.0173	1.04131	C10orf10
0.0489	1.09802	C11orf63
0.045	1.82836	C11orf80
0.00558	1.95816	C11orf94
0.00935	1.68484	C12orf54
0.0287	1.47835	C12orf65
0.0342	1.86062	C14orf80
0.00249	1.24312	C14orf93
0.0125	1.19218	C15orf59
0.00675	1.41979	C16orf71
0.00622	2.15016	C16orf74
0.00938	1.56646	C16orf86
0.021	2.31306	C18orf21
0.0134	1.12188	C19orf12
0.0449	1.77337	C19orf47
0.036	1.03182	C1orf115
0.0168	2.04714	C1orf145
0.0222	1.76546	C21orf2
0.0153	1.83619	C22orf15
0.00658	1.26706	C2CD2
0.0456	1.53619	C2orf40
0.00397	2.11351	C3orf22
0.00602	1.23305	C4orf32
0.00589	1.08903	C5orf56
0.00465	1.26084	C6orf15
0.0155	1.53483	C9orf163
0.041	1.93754	C9orf66
0.0338	1.83538	CA4
0.0295	1.52552	CAB39L
0.0361	1.18059	CACNG8
0.013	2.51128	CADM2
0.03	1.79632	CAND1.11
0.000543	2.82577	CANX
0.0465	1.45143	CARMIL1
0.00319	1.35477	CASKIN2
0.0407	1.53834	CATR1
0.0142	1.87649	CBARP
0.0489	1.05098	CBX7
0.0139	1.82879	CC2D2A
0.0387	1.30917	CCDC14
0.0243	1.44959	CCDC148-AS1
0.0338	1.88427	CCDC171
0.0456	1.69281	CCDC180///LOC100499484-C9ORF174
0.00011	2.17476	CCDC3
0.00517	1.65376	CCDC40
0.0475	1.27905	CCDC61
0.0233	2.02844	CCDC85B
0.0122	1.08328	CCM2L
0.0212	1.80592	CCND1
0.0219	1.0708	CCNG2
0.00116	1.11017	CD151
0.0412	1.51198	CD1E
0.0211	1.29179	CD22
0.0355	1.11711	CD300LB
0.0492	1.42742	CD300LG
0.0302	1.03179	CD5
0.0493	1.01599	CD96
0.0202	1.11584	CDC14A
0.0161	1.16072	CDC37L1
0.0207	1.29502	CDH1
0.0427	1.16436	CDH16
0.00225	1.91319	CDK15
0.0449	1.37704	CDK5RAP2
0.00354	1.53767	CDKN2B
0.0046	1.87536	CDS1
0.0281	1.5446	CEACAM3
0.0277	1.41275	CEBPE
0.0128	1.68511	CELA1
0.041	1.19896	CELF2
0.026	2.10811	CELSR1
0.0135	1.06608	CEP350
0.00786	1.91911	CFAP43
0.00542	2.08643	CFAP53
0.013	1.18096	CFD
0.0217	1.12766	CFH
0.00282	1.80652	CHIT1
0.0128	1.57424	CHL1-AS1
0.00513	1.08736	CHN2
0.0128	1.69068	CHST2
0.0318	1.31783	CLCN4
0.0243	1.45139	CLCNKB///CLCNKA
0.00784	1.39897	CLDN5
0.00484	1.09755	CLIP4
0.00795	1.95178	CLSTN2
0.00111	2.29852	CLUHP3
0.0178	1.7316	CMPK2
0.0168	1.11088	CMTM1
0.0158	1.79651	CMTM5
0.00799	1.09522	CNGB1
0.0485	1.39962	CNOT4
0.0242	1.52267	COL2A1
0.0466	1.11198	COL5A3
0.0398	1.83378	COPG2IT1
0.0453	1.86395	COPS7B
0.00298	1.2822	COPZ2
0.00171	1.43825	COX7A1
0.0172	1.47204	CPED1
0.0397	1.25471	CPM
0.0238	1.54334	CRAT
0.000868	2.97641	CRB1
0.0101	2.13262	CRLF1
0.00932	2.15677	CRNDE
0.00973	1.15679	CRTAP
0.032	1.59081	CRX
0.00469	1.03002	CRYAB
0.0455	1.46193	CSF1
0.0337	1.61074	CSHL1
0.0332	1.24998	CSMD2
0.0479	1.32143	CST1
0.0248	1.00113	CST3
0.0248	2.17843	CTB-12O2.1
0.0242	1.52305	CTC1
0.0265	1.43925	CTF1
0.00968	1.18262	CTIF
0.0201	1.65307	CTNNA3
0.02	1.50262	CTSF
0.0266	1.43364	CUL5
0.00759	1.3496	CX3CL1
0.0432	1.32165	CYP4B1
0.046	1.20291	CYP4Z1
0.0222	1.02534	DAAM1
0.00436	2.33082	DACH2
0.0248	1.55573	DAZ4///DAZ2///DAZ3///DAZ1
0.014	1.4422	DCD
0.041	1.64822	DCUN1D5
0.0099	2.04234	DDX3X
0.0214	1.28377	DDX60
0.0143	1.8312	DEAF1
0.0186	1.82318	DEFA6
0.0111	2.75932	DEFB114
0.0387	2.89131	DEFB132
0.0431	1.07384	DENND1B
0.02	1.85508	DGCR10
0.0457	1.34612	DHRS12
0.0426	1.53947	DHX30
0.0154	2.05098	DHX58
0.0262	2.46859	DIRC1
0.0128	1.92893	DKFZP434L187
0.0158	1.60095	DMPK
0.0102	2.26144	DMRT2
0.00187	2.2573	DNAH1
0.0337	1.09828	DNAH10
0.0312	1.15766	DNAH5
0.00147	1.08084	DNAJA2
0.0476	1.07611	DNAJC21
0.0496	1.55927	DNASE1
0.0363	1.20392	DNASE1L3
0.0223	2.43056	DOPEY2
0.0075	1.83348	DPEP3
0.029	1.36645	DPT
0.0462	1.02069	DPY19L2
0.00831	1.58194	DPYSL5
0.0407	1.65698	DRAIC
0.044	1.78864	DRP2
0.0467	1.17381	DTNB
0.0479	1.55109	DUSP21
0.0101	1.79129	ECM2
0.0228	1.48697	EDDM3A
0.0316	1.55682	EDN3
0.00127	2.0357	EFNA2
0.0301	1.68996	EGFLAM-AS4
0.0285	1.56288	EGR4
0.0361	1.26963	EHD4
0.0346	1.85038	EIF4EBP2
0.0424	1.30092	ELMOD2
0.0167	1.22982	EML5
0.0438	1.53199	EN1
0.0322	2.06848	ENPP1
0.00199	2.27886	EP400
0.0466	2.08199	EPB41L4B
0.022	1.03618	EPHX1
0.0312	1.88481	EPN3
0.00415	1.45243	EPSTI1
0.00924	1.07071	ERAP1
0.00178	2.53343	ERICH1
0.0276	1.88252	ERVMER34-1
0.0227	1.56357	ESCO1
0.0385	1.26199	ESR1
0.0147	1.53786	ESR2
0.021	1.36708	ETV2
0.000819	1.79131	EVX1
0.0279	1.27116	EXOC5
0.0457	1.28206	EXPH5
0.0226	1.83661	FAAP20
0.0343	1.12456	FAM124B
0.032	1.55491	FAM135A
0.0385	1.0685	FAM13A
0.0274	2.06565	FAM149A
0.0204	1.71512	FAM170B
0.0294	2.11086	FAM178B
0.0389	1.23265	FAM181A-AS1
0.00754	2.14249	FAM217A
0.0215	1.09399	FAM228B
0.0272	1.66213	FAM26D
0.045	1.81093	FAM26F
0.0317	2.20855	FAM71D
0.014	1.23372	FAXDC2
0.00721	1.35607	FBLN2
0.0345	1.0454	FBXL17
0.0133	1.37845	FBXL3
0.0421	2.25361	FBXO17
0.0301	1.06078	FCHO2
0.0224	1.58363	FGD2
0.023	1.14704	FGD5
0.0386	1.62532	FGF12
0.0152	1.07357	FGL2
0.0101	2.00471	FHAD1
0.0179	1.60382	FHL1
0.00422	1.68591	FKBP3
0.0286	1.10107	FLJ20021
0.00973	2.3876	FLJ37035
0.0245	1.46928	FLJ37201
0.0224	1.53471	FLT4
0.00234	1.54208	FMNL2
0.0201	1.49431	FMNL3
0.0452	1.52862	FMO2
0.0451	1.81699	FMO9P
0.0272	1.17369	FOXC1
0.028	1.93563	FOXE1
0.0381	1.19115	FOXO4
0.0494	1.49261	FOXP1-AS1
0.0117	1.54734	FOXR1
0.0174	1.01825	FRG1KP///LOC101930531///LOC101930278///FRG1CP///LOC100134091///FRG1BP///FRG1
0.00784	1.08581	FRY
0.0433	1.37193	FRZB
0.03	1.90309	FTCDNL1
0.0477	1.66661	FXR1
0.00629	1.13356	GABARAPL1
0.00358	1.73846	GABARAPL3///GABARAPL1
0.0126	1.46619	GABRA5
0.0425	1.93099	GABRB1
0.00343	2.05473	GAGE12D///GAGE12F///GAGE2A///GAGE12H///GAGE12E///GAGE12B///GAGE12C///GAGE12G///GAGE12I///GAGE7///GAGE6///GAGE5///GAGE4///GAGE2C
0.0226	1.35091	GALNT15
0.0156	1.11519	GALNT16
0.0128	2.58879	GALR1
0.0271	1.50687	GATA4
0.0148	1.51461	GATAD2B
0.0313	1.6551	GBP1
0.00577	1.50876	GBP4
0.0359	1.45781	GCM1
0.0156	1.94122	GDF10
0.0141	1.17984	GFOD1
0.00896	1.98292	GFRA4
0.0479	1.70628	GIMAP1-GIMAP5///GIMAP5
0.045	1.06904	GKAP1
0.0102	1.85524	GLDN
0.0426	1.11352	GLI4
0.0232	1.30064	GMEB1
0.00951	1.02312	GNAI1
0.0458	1.37823	GNAT1
0.00774	1.25782	GNG11
0.0378	1.78113	GNG13
0.0353	1.52944	GPBAR1
0.0284	1.81415	GPLD1
0.0342	1.03347	GPM6B
0.000253	2.22187	GPR135
0.0319	1.29591	GPR155
0.0173	1.18062	GPX4
0.0417	1.17833	GRAP2
0.0209	1.05456	GRB14
0.00859	1.19177	GRIK3
0.0237	1.20025	GSDMB
0.0308	1.56477	GSN
0.0438	1.36296	GTPBP1
0.0365	1.02165	GTSF1L
0.00217	2.28738	GZMH
0.0167	1.58108	HAPLN1
0.0105	2.39938	HBM
0.0312	1.3132	HCN3
0.0135	1.45282	HDAC9
0.0241	1.89983	HEBP2
0.0476	1.4802	HELZ2
0.0307	1.13698	HERC5
0.0106	1.4832	HERC6
0.00433	1.95912	HES2
0.039	1.18664	HES4
0.0308	1.17771	HEY1
0.0455	1.79032	HGD
0.0277	1.52995	HHATL
0.00961	2.53515	HHIP
0.00683	1.70727	HIC2
0.0483	2.2574	HIF3A
0.00559	1.6308	HIST1H2BL
0.0182	1.48882	HLA-DOB
0.0279	1.18895	HOXC10
0.0341	1.19294	HOXC8
0.0359	1.50379	HPS6
0.00332	2.32838	HSH2D
0.0452	1.00446	HTRA1
0.0176	1.03941	HTT
0.0464	1.59274	HUS1B
0.0414	1.51567	ICMT
8.85e-05	2.22213	IDO1
0.0399	1.57813	IDS
0.0266	1.06074	IDUA
0.0402	1.24795	IFIT2
0.0396	1.32541	IFIT3
0.00686	1.40794	IFNL2
0.0277	1.22856	IFNW1
0.0167	2.49952	IGHD
0.0222	1.86382	IGHV4-31///IGHA1
0.000494	2.23966	IL17RE
0.02	1.57276	IL23A
0.00499	2.73027	IL23R
0.0151	1.65906	ING2
0.0282	1.87771	INHBE
0.0189	2.114	INIP
0.000183	2.49856	INVS
0.00415	1.66438	IPO9-AS1
0.0325	1.05412	IPP
0.0334	1.44722	IQCA1
0.0322	1.04082	IQCF6
0.008	2.27759	IRX2
0.028	1.49522	IRX3
0.00755	1.84822	IRX5
0.0336	1.63063	ISG15
0.00917	1.05333	IST1
0.0183	2.66918	ITGB1
0.0436	1.01634	ITGB5
0.0171	2.65795	ITGBL1
0.0159	1.78836	ITIH5
0.0296	1.10454	ITM2A
0.0456	1.37195	ITPR1
0.0152	1.20464	JADE1
0.0332	1.84848	JADE2
0.00821	1.92146	JMJD6
0.036	1.40021	JUN
0.0171	1.27552	JUND
0.00282	1.53325	KANK3
0.0435	1.06912	KCMF1
0.000337	2.84436	KCNJ1
0.00863	1.57378	KCNJ3
0.00481	2.77801	KCNQ5
0.00586	2.18162	KCNRG///TRIM13
0.0482	1.91034	KERA
0.0455	1.52635	KIAA0040
0.0223	1.16633	KIAA1211L
0.0404	1.34304	KIAA1217
0.00625	1.14903	KIDINS220
0.00931	1.27353	KIF13A
0.0415	1.68605	KIF25
0.00866	2.06331	KIF25-AS1
0.0185	1.05393	KIF26A
0.000112	2.65768	KIF2B
0.0491	1.13657	KIFC2
0.0168	1.32689	KIR2DL5A
0.00373	1.4603	KIR2DS1
0.0109	1.00257	KLF2
0.00461	1.36591	KLF4
0.0444	1.05001	KLHL24
0.047	1.74445	KNG1
0.0104	1.19507	KRAS
0.0202	1.5478	KRT37
0.00614	2.26913	KRT84
0.033	1.72278	LAMB4
0.0498	1.51896	LANCL3
0.0478	2.08975	LARGE-AS1
0.0449	1.51983	LCMT1-AS2
0.0251	1.13008	LCNL1
0.00811	2.10842	LEFTY1///LEFTY2
0.00146	2.41173	LEP
0.00408	2.64506	LEPROT
0.00827	1.92081	LGALS2
0.00256	2.33092	LGI4
0.0356	1.69866	LGR5
0.0376	1.56508	LHFPL1
0.00189	1.66422	LHFPL3-AS2
0.0334	1.35459	LIMCH1
0.0482	1.22393	LINC00161
0.045	1.67282	LINC00226
0.0359	1.31848	LINC00261
0.0146	1.87507	LINC00302
0.0448	1.61409	LINC00308
0.0278	1.61641	LINC00347
0.0398	1.60655	LINC00421
0.0366	1.1947	LINC00423
0.0172	1.56894	LINC00486
0.0367	1.6041	LINC00536
0.0292	1.53482	LINC00543
0.0372	1.06128	LINC00597
0.0104	1.36962	LINC00667
0.031	1.26804	LINC00839
0.000971	2.1245	LINC00853
0.0092	2.04344	LINC00894
0.0297	2.17485	LINC00899
0.00373	1.69369	LINC00958
0.0016	1.75917	LINC00968
0.0276	1.74535	LINC01233
0.00336	1.53376	LINC01348
0.0308	1.65361	LINC01350
0.0203	1.78759	LINC01487
0.0375	2.11422	LINC01537
0.00945	1.03265	LINC-PINT
0.0343	1.04731	LIPE
0.0291	1.15237	LMF2
0.0335	1.67845	LMO3
0.0142	1.99329	LMOD1
0.012	1.05961	LNPEP
0.00123	1.0801	LNX2
0.00835	1.71116	LOC100128164
0.0177	1.16383	LOC100128281
0.024	1.24786	LOC100130705
0.034	1.02092	LOC100130987
0.0433	1.55843	LOC100130992
0.00294	2.10095	LOC100131170
0.00293	2.55521	LOC100131655
0.0417	1.73403	LOC100240728
0.0437	1.32701	LOC100288893
0.0241	1.43017	LOC100288911
0.0372	1.23818	LOC100505498///TEX41
0.0484	1.06963	LOC100505564
0.0234	1.04614	LOC100505984///ITGB6
0.0169	1.95887	LOC100506476
0.0318	1.34509	LOC100506858
0.0153	1.82885	LOC100507250
0.0402	1.48419	LOC100507477
0.0206	1.36918	LOC100507547///PRRT1
0.038	1.0128	LOC100507564
0.0376	1.75722	LOC100508631
0.0336	1.55689	LOC100653049///KRT34
0.000128	3.83112	LOC100653057///CES1
0.000344	3.88748	LOC100653086
0.0359	1.0207	LOC100996255
0.0103	1.5139	LOC100996671
0.0316	1.18251	LOC101926934
0.0304	1.9125	LOC101927043
0.0282	1.54276	LOC101927051
0.0134	1.91672	LOC101927058
0.0205	1.68383	LOC101927089
0.0384	1.42719	LOC101927508
0.0272	1.22379	LOC101927588
0.0353	1.64413	LOC101927734
0.017	2.28508	LOC101927792
0.00451	1.93474	LOC101927811
0.0287	1.64157	LOC101927820
0.0168	1.66934	LOC101927972
0.00677	1.8737	LOC101928140
0.0425	1.08748	LOC101928238
0.00803	1.54361	LOC101928269///LOC100506403///RUNX1
0.0205	2.17291	LOC101928551
0.0364	1.25496	LOC101928658
0.0194	1.86323	LOC101928739
0.0163	1.67073	LOC101928817
0.00175	2.30906	LOC101928841
0.0304	1.12971	LOC101928988
0.0142	2.20637	LOC101929073
0.0446	1.22018	LOC101929164
0.000229	2.36829	LOC101929312
0.000699	2.32478	LOC101929680
0.0205	2.03222	LOC101929953///LRRC37A5P
0.0455	1.05351	LOC101930075///LOC101930013///NPIPA8///NPIPA7///NPIPA5///NPIPA2///NPIPA3///PKD1P1///NPIPA1///PKD1
0.0281	1.8261	LOC101930114
0.0485	1.97726	LOC101930322///ABCC6
0.00561	1.31681	LOC101930400///AKR1C2
0.00422	2.01396	LOC101930400///AKR1C2///AKR1C1
0.0443	1.05649	LOC101930416///LOC101929792///LOC100996724///PDE4DIP
0.0283	1.43817	LOC102546299
0.0419	1.50715	LOC102723479
0.0443	1.67558	LOC102723600///MIR1302-11///MIR1302-10///MIR1302-9///MIR1302-2
0.0037	1.1668	LOC102723661
0.0277	1.44356	LOC102725271///NTM
0.023	1.03475	LOC102725315///LOC102725072///LOC727983///POM121L10P///POM121L4P///POM121L8P///POM121L9P///POM121L1P
0.0209	1.57264	LOC102725454
0.0387	1.01112	LOC105369507
0.0223	1.3382	LOC105369635
0.0468	1.16686	LOC105370612
0.0293	1.51882	LOC105373113
0.0389	1.87545	LOC105373383
0.0182	1.42732	LOC105373495
0.00686	1.54325	LOC105373878
0.0114	1.96346	LOC105375115
0.0192	1.7408	LOC105376166
0.0333	1.59927	LOC105379426
0.0416	1.5681	LOC143188///VTI1A
0.0358	1.38561	LOC149684///BPI
0.0086	2.0855	LOC151760
0.0381	1.55823	LOC283788
0.0261	1.06418	LOC284395
0.0223	1.56739	LOC284561
0.0444	1.59495	LOC285095
6.46e-05	2.38204	LOC285819
0.0448	1.642	LOC286071
0.0417	1.05414	LOC286114
0.0107	1.80489	LOC339166///WSCD1
0.0437	1.48772	LOC340357
0.0486	1.13411	LOC388882
0.025	1.72552	LOC389641
0.00197	1.87256	LOC400548
0.0346	1.39452	LOC400655
0.0413	1.25119	LOC401021///HOXD4///HOXD3
0.00289	2.11494	LOC440346
0.00328	1.38596	LOC440570
0.0499	1.7523	LOC619427
0.0022	1.79938	LOC653581
0.0409	1.37703	LOC692247
0.00749	2.22826	LOC728730
0.0182	1.77794	LOC84843
0.0352	1.19962	LRCH3
0.0136	1.94628	LRP3
0.00816	1.81324	LRRC75A
0.0391	2.34408	LY6G6E
0.0214	1.76473	LY9
0.0404	1.17361	LYPD1
0.0189	1.79068	LZTS1-AS1
0.0207	2.62401	MACROD2
0.0371	1.08895	MAFF
0.0212	1.67288	MAGEL2
0.00637	1.05342	MAML2
0.00913	1.18448	MAML3
0.00651	1.44749	MAN2A2
0.00286	1.22486	MAOB
0.0431	1.24337	MAP3K2
0.0127	1.80207	MAP4
6.8e-05	1.92723	MAP4K1
0.00147	1.95531	MAP4K2
0.00624	1.77163	MAPT
0.0111	1.29523	MBLAC1
0.0499	1.75165	MCF2
0.0153	1.10691	MCF2L
0.0158	1.60141	MDGA1
0.0298	1.09812	MDM2
0.0182	1.00868	MED13L
0.0232	1.05904	MEGF8
0.031	2.08892	MEOX2
0.01	1.70775	MESP2
0.0136	1.50806	METTL21EP
0.0101	1.19524	MGLL
0.0254	1.85648	MICALL2
0.0196	1.08086	MID1
0.0313	1.18399	MIR24-2///MIR23A///LOC284454
0.00481	1.12937	MIR302B
0.0104	1.67457	MIR3681HG
0.0264	2.0432	MIR4454///ESRG
0.0472	1.1055	MIR99AHG
0.00263	1.45531	MKL1
0.0138	1.03662	MMD
0.0397	1.35978	MOCOS
0.0174	1.11037	MPHOSPH8
0.0375	1.69073	MPL
0.0186	1.70111	MRPL23
0.00897	2.37774	MSTN
0.0214	1.6063	MTHFSD
0.0148	1.69302	MTURN
0.00816	1.41343	MTUS2
0.00417	1.47319	MUC8
0.0325	1.93367	MYCN
0.0419	1.01706	MYEOV
0.0456	1.61492	MYLK3
0.0147	1.44998	MYO3A
0.0417	1.65392	MYO6
0.0249	1.74786	MYOC
0.0192	1.66736	MYRF
0.0368	1.28488	MYRIP
0.0352	1.08132	MYZAP
0.0257	1.51773	NANOG
0.000555	1.35053	NANOS1
0.00215	2.00312	NAT6
0.0329	1.18555	NCKIPSD
0.00229	1.22152	NDRG1
0.00928	1.36292	NDUFS7
0.00663	1.06179	NEDD9
0.0024	2.6704	NEFL
0.0261	1.04634	NEXN
0.00602	2.24431	NFATC2
0.032	1.7952	NIPAL3
0.0394	1.76594	NIT1
0.0126	1.14085	NMT2
0.00878	1.02795	NOL3
0.0224	1.17189	NOX4
0.018	1.55282	NPAT
0.0475	1.82905	NPBWR2
0.0432	1.24511	NPL
0.0148	2.52928	NPR3
0.037	1.8074	NPY1R
0.00303	2.00852	NQO1
0.0337	1.15172	NRF1
0.0349	1.58851	NTN3
0.0476	1.44827	NTRK2
0.0152	1.01062	NUAK1
0.0367	1.36188	NUDT4
0.0499	1.68666	NUDT9P1
0.0108	2.21251	NUMA1
0.0158	1.40577	NXNL1
0.0237	1.09516	OCLN
0.0159	1.7738	OFCC1
0.0374	1.80978	OGT
0.000141	2.53351	OOSP2
0.0376	1.20698	OPRK1
0.00214	2.20048	OPRM1
0.0159	1.50262	OR12D3
0.0286	1.45716	OR1A1
0.0351	1.36342	OR1Q1
0.0167	1.57058	OR2H2
0.0239	1.53274	OR2J3
0.0197	1.71907	OR51E1
0.0431	1.80827	OR5AK4P
0.0239	1.0371	OTX1
0.0119	1.45186	P2RY14
0.0123	1.76049	PAQR9
0.0162	1.14527	PARM1
0.00598	2.07128	PATE1
0.0137	2.04801	PATJ
0.0465	1.21031	PAX1
0.000741	2.22488	PAX8
0.00774	1.14632	PBXIP1
0.0228	1.11999	PCBP2
0.0391	1.41416	PCDH10
0.0495	1.8349	PCDH19
0.00939	1.94856	PCDH9
0.0402	1.19862	PCDHA2///PCDHA3
0.0422	1.61788	PCDHB3
0.015	1.85303	PCNT
0.0155	1.18937	PCOLCE2
0.0131	2.20666	PCYT1B
0.00933	2.70903	PDCL2
0.0335	1.15386	PDE6D
0.0477	1.98096	PDE9A
0.00209	2.22809	PDK4
0.0152	2.03667	PDSS2
0.0221	1.5548	PDZRN3-AS1
0.00251	1.11511	PECAM1
0.0373	1.2434	PEG3-AS1
0.0491	1.15552	PET117
0.0142	2.25204	PHF8
0.0021	1.26755	PHKB
0.0268	1.31345	PHKG2
0.0498	1.15432	PIGR
0.0141	1.15643	PIK3IP1
0.00988	1.07509	PIK3R1
0.0174	1.05239	PIR
0.00125	1.14787	PKHD1
0.0343	1.55891	PLAC1
0.0368	1.37458	PLAC9
0.0174	1.13868	PLD4
0.0353	1.4248	PLD5
0.0333	1.83554	PLEKHA6
0.00952	1.16895	PLEKHA8
0.031	1.09125	PLEKHN1
0.000173	3.83392	PLEKHS1
0.0387	1.36848	PLPP7
0.0258	1.45815	PMAIP1
0.0385	1.34064	PMS1
0.0375	1.4338	PMS2P3
0.00937	2.1886	PNPLA7
0.0148	2.14108	POLB
0.00364	1.82038	POLR2A
0.0486	1.44673	POLR3B
0.048	1.39915	POMZP3
0.021	1.51413	POMZP3///ZP3
0.0359	1.33802	PP12719
0.03	1.88952	PPA2
0.0124	1.39487	PPBPP2
0.00319	1.45505	PPM1E
0.00996	1.19167	PPP1R12B
8.44e-05	2.31736	PPP1R14A
0.0234	1.47627	PPP1R36
0.0461	1.47892	PPP1R3F
0.0418	1.75782	PPP1R9A
0.0248	1.73377	PPP2R3B
0.0086	1.95429	PPP3CB-AS1
0.00262	1.53627	PPP5D1
0.00433	2.09073	PRCD
0.0105	1.10082	PRELP
0.023	1.29736	PRKAA2
0.0475	1.43452	PRKCH
0.0303	1.67573	PRKD1
0.0225	2.02446	PROM2
0.0251	1.58232	PROSER2
0.0271	1.31596	PRR12
0.0466	1.42099	PRR32
0.0081	2.03726	PRR5-ARHGAP8///ARHGAP8
0.0379	2.58246	PRSS23
0.0436	1.19797	PRSS35
0.0279	1.09383	PTCH1
0.00993	1.95833	PTP4A3
0.024	1.13998	PTPN14
0.048	1.41455	PTPN2
0.0444	1.98279	PTPN20
0.0378	1.41609	PTPN5
0.0106	1.56954	PTPRA
0.0479	1.39923	PTPRCAP
0.0127	1.23796	PTPRS
0.000346	1.15192	PXDC1
0.00237	2.05351	PYDC1
0.0115	1.35232	PYGB
0.0145	2.18895	RAB12
0.0249	1.13415	RAB30
0.021	1.96238	RAB7A
0.0153	1.80389	RAE1
0.0236	1.03121	RAMP2-AS1
0.0242	1.24408	RAP1GAP
0.0414	1.10261	RAPGEF2
0.0208	2.78193	RAPGEF3
0.00331	2.62843	RASGEF1B
0.0185	1.3453	RBBP6
0.031	1.98377	RBM12B-AS1
0.0358	2.04402	RBM46
0.0152	1.0622	RC3H2
0.0272	1.29125	RCAN2
0.0268	1.01537	RCSD1
0.0347	1.60371	RDH16
0.0377	1.618	RENBP
0.0054	1.46455	REXO2
0.0198	1.8704	RFPL1
0.0182	2.02547	RFX3
0.0369	1.11693	RGCC
0.0124	2.2027	RGL3
0.00999	1.3575	RGS22
0.0276	1.7914	RGS6
0.029	1.64327	RGS9BP
0.0486	1.74654	RHBDL3
0.0331	1.75668	RHOA
0.0327	1.00953	RHOXF2B///RHOXF2
0.0244	1.62385	RILPL1///SNRNP35
0.0297	1.59083	RIT2
0.0487	1.3575	RND2
0.0118	1.17154	RNF112
0.0435	1.35793	RNF14
0.0112	2.33546	RNF152
0.00678	1.15985	RNF180
0.0211	1.01534	RNF213
0.00143	2.51788	ROS1
0.0308	1.21699	RPL18
0.0388	1.0143	RPL23AP32
0.0236	1.56071	RPS6
0.0372	1.47655	RPS6KA6
0.0121	2.75433	RRAD
0.0274	1.52782	RRN3P1
0.0308	1.18773	RS1
0.0178	2.59419	RSAD2
0.00153	1.332	RSBN1
0.0343	1.62588	RUBCN
0.0108	1.24781	RUNDC1
0.0434	1.61314	SAMD14
0.000749	1.0468	SAMD4A
0.0101	1.19642	SAMD9
0.00966	1.93434	SAMHD1
0.0224	1.18498	SASH1
0.0457	1.39845	SAYSD1
0.0355	1.16588	SCAMP5
0.0181	2.00408	SCARB1
0.00151	1.99019	SCARNA2
0.0136	2.25398	SCIN
3.2e-05	2.87346	SCML4
0.00759	2.03264	SCN4A
0.000865	2.33641	SCN8A
0.00208	2.3541	SCNN1B
0.000435	1.91055	SCUBE2
0.00979	2.04272	SEC14L2
0.0401	1.48737	SEC31B
0.0122	1.18472	SECISBP2L
0.0314	1.72358	SEL1L2
0.0355	1.45895	SEMA3G
0.0376	1.14784	SEMA6D
3.74e-07	3.09923	SERINC2
0.00376	2.09198	SERPINB5
0.0472	1.02384	SERPINB6
0.00327	1.10052	SESN1
0.00497	1.0506	SESTD1
0.0131	1.39225	SFN
0.0313	1.2917	SFRP4
0.0274	1.70703	SFTA2
0.0278	1.20395	SH3D19
0.0316	1.1444	SHANK3
0.0248	1.49948	SHISA2
0.00742	2.97858	SHOX2
0.00583	2.08006	SIK2
0.0348	1.43767	SIK3
0.0434	2.32779	SIM1
0.0492	1.46526	SIM2
0.0316	1.73494	SIRT4
0.0198	1.97406	SIX3
0.043	1.54291	SLC10A4
0.0101	2.06665	SLC14A2-AS1
0.000942	1.87157	SLC18A1
0.0387	1.48154	SLC18A3
0.0253	1.05927	SLC19A3
0.015	1.37218	SLC1A7
0.0265	1.86798	SLC22A7
0.0189	1.73003	SLC26A9
0.0229	1.66126	SLC28A2
0.037	1.14325	SLC29A4
0.0143	1.82884	SLC35F4
0.034	1.431	SLC51A
0.00359	2.01574	SLC5A1
0.0298	1.6937	SLC6A1
0.038	1.66712	SLC6A8
0.0464	1.43094	SLC7A4
0.0145	1.13498	SLC9A1
0.0384	1.02261	SLIT3
0.000527	2.40237	SLITRK3
0.0243	1.95655	SMCHD1
0.0104	1.96184	SMG6
0.0134	1.58794	SMYD2
0.00909	1.64694	SNX24
0.021	1.67937	SOGA1
0.0022	2.25804	SOWAHA
0.0011	2.08695	SP3P
0.00341	2.15588	SPATA13
0.0419	1.99765	SPATA22
0.0137	1.42546	SPECC1
0.0279	1.80938	SPIC
0.0346	1.49683	SPTAN1
0.0403	1.18064	SPTBN1
0.0301	1.21581	SRRT
0.0224	1.55448	SSPN
0.0315	1.27135	STARD13-AS
0.0261	1.28767	STAT1
0.0265	1.18873	STRN
0.0357	1.92721	SUGT1P3
0.0472	1.23619	SUN1
0.0425	1.4718	SYCE2
0.0104	1.34136	SYN2
0.0378	1.24199	SYNC
0.0256	1.25472	SYNM
0.00232	1.3211	SYNPO
0.0232	1.61031	SYTL4
0.00326	1.53475	TAAR8
0.0451	1.68309	TACC1
0.0199	1.43595	TAF4
0.0371	1.9536	TAP2
0.00263	1.19989	TAPBPL
0.0294	1.04019	TBX1
0.0071	1.75411	TBX15
0.0378	1.57504	TBX18-AS1
0.00677	2.57557	TBX5
0.04	1.90213	TCEA2
0.000493	2.55005	TCF15
0.0288	2.4858	TCF24
0.0434	1.01371	TCF4
0.0089	2.01129	TENM1
0.00241	2.15473	TESC
0.0273	2.2943	TESPA1
0.0117	1.88962	TEX13A
0.026	1.60858	TEX15
0.00935	1.07441	TGFB1
0.0112	1.36335	TGS1
0.0369	1.37075	TH2LCRR
0.0176	2.44344	THADA
0.024	1.42477	THPO
0.0327	1.37899	TIMM17B
0.0416	1.24242	TIMP3
0.0248	1.10825	TIMP4
0.032	1.77517	TINAG
0.0021	1.56242	TINCR
0.00234	1.00095	TKT
0.0172	1.20087	TLCD2
0.0334	1.4873	TLL2
0.0198	1.09029	TLN2
0.0372	1.83947	TLX2
0.0041	1.05752	TMCC1
0.0291	1.01218	TMEFF2
0.00688	1.61562	TMEM116
0.000602	1.50756	TMEM140
0.0184	1.5866	TMEM156
0.0283	1.36678	TMEM169
0.0122	1.56944	TMEM178B
0.00397	2.10187	TMEM26-AS1
0.0168	1.0708	TMEM37
0.0283	1.07195	TMEM40
0.0309	1.00006	TMEM47
0.00984	1.28472	TMEM51-AS1
0.0236	1.9384	TMEM74
0.0162	1.11157	TNFSF12-TNFSF13///TNFSF12
0.0434	1.65655	TNK2
0.0146	3.54879	TNMD
0.0412	1.11971	TNS1
0.0471	1.44367	TONSL
0.0425	1.19206	TPD52L3
0.00169	2.16714	TPO
0.0318	1.53828	TPPP
0.00361	2.55391	TRAF3IP2-AS1
0.0434	1.26541	TRAPPC2L
0.0467	1.26562	TRIM36
0.00806	1.30278	TRIM7
0.0338	1.05554	TRMT44
0.0233	2.08684	TRPM1
0.00474	2.07822	TRPV6
0.00732	1.35495	TSC22D1
0.00802	1.04055	TSC22D3
0.0441	1.10238	TSTD1
0.0445	1.77628	TTC12
0.000635	2.99099	TTC16
0.0198	1.39846	TTTY7
0.0224	1.8856	TTYH1
0.0433	1.28178	TWIST1
0.00838	1.28218	UBE2QL1
0.017	1.52186	UBE3A
0.00294	1.9581	UBE3B
0.0204	2.11581	UBIAD1
0.042	1.83165	UBR2
0.0373	1.45406	UBXN1
0.0316	1.86337	ULBP3
0.0105	2.08201	UNC5C
0.035	1.31629	UNC79
0.00449	1.71654	URI1
0.00604	2.28313	USHBP1
0.0397	1.31683	USP2
0.00842	1.44722	USP22
0.00243	1.47941	USP36
0.000388	3.18177	UST-AS1
0.022	1.44121	UTP4///HAS3
0.0243	1.12943	UTY
0.0303	1.64327	VIP
0.0373	1.58059	VIT
0.015	1.04397	VRK3
0.016	2.05364	VWA3B
0.0439	2.00692	VWA8-AS1
0.00812	1.30538	VWF
0.0231	2.80702	WISP2
0.019	1.35283	WNK1
0.0329	1.53971	WNT1
0.0479	1.65571	WNT7A
0.0157	1.18685	XAF1
0.0139	1.59412	XG
0.0497	1.40049	XK
0.0363	1.41563	XKRX
0.0012	1.06893	XRN1
0.0345	1.48601	YME1L1
0.0329	1.22167	YPEL1
0.0426	1.19772	ZAP70
0.0325	1.8788	ZBBX
0.00589	1.53006	ZBED6
0.0235	1.83348	ZBTB16
0.0255	1.19617	ZBTB20
0.0256	2.05967	ZBTB42
0.0119	1.87446	ZC3H7B
0.0171	1.39297	ZER1
0.012	1.19369	ZFAND5
0.0394	1.19561	ZFP42
0.0252	1.45965	ZFPL1
0.0228	1.72265	ZFR2
0.0131	1.49193	ZHX1-C8orf76
0.00592	1.66472	ZIC1
0.0469	1.74512	ZIC4
0.0446	1.11018	ZMYND8
0.00771	1.20314	ZNF3
0.0301	1.72859	ZNF32-AS3
0.00823	1.54564	ZNF358
0.00154	1.08848	ZNF366
0.032	1.266	ZNF436-AS1
0.0214	1.04536	ZNF44
0.023	1.21729	ZNF442
0.00598	2.20894	ZNF483
0.000874	1.78883	ZNF544
0.00761	1.34347	ZNF688
0.0443	1.47189	ZNF7
0.0486	1.47637	ZNF703
0.0219	1.12449	ZNF792
0.045	1.30573	ZNF91
0.0333	1.3952	ZNF92
0.00252	2.06696	ZNRD1

## Sheet: down regulated
P.Value	logFC	Gene.symbol
0.0116	-1.7324	ABCC4
1.08e-05	-3.77204	ALS2CR11
0.0348	-1.55206	ANP32E
0.00195	-1.40291	APOE
0.0245	-2.05096	ARF6
0.0111	-1.76162	AVPR1A
0.0369	-1.35101	BUB1
0.00589	-2.53562	C11orf58
0.027	-1.80149	C14orf1
0.000366	-1.18823	C5orf24
0.029	-1.85006	C7
0.0372	-1.95188	CA12
0.00486	-1.37633	CALCRL
0.0137	-1.66638	CALU
0.00221	-1.12109	CASP2
0.016	-1.68817	CCL18
0.0148	-1.84221	CCL23
0.00961	-1.67232	CD28
0.0307	-1.19302	CDC6
0.00517	-1.81848	CDH11
0.03	-1.36243	CDKAL1
0.0226	-1.6802	CDT1
0.0102	-3.23217	CHEK1
0.00111	-2.5926	CHURC1-FNTB///FNTB
0.0143	-1.89764	CNOT6L
0.0175	-1.02184	COL1A1
0.00514	-1.50693	COL5A1
0.0264	-1.7507	COL6A1
0.00482	-3.08067	CR1
0.00671	-1.91274	CSF1
0.0345	-2.82903	CYP1B1
0.024	-1.13285	DDOST
0.037	-1.02406	DLAT
0.00202	-1.62933	DOCK1
0.00176	-1.98211	DOCK9
0.0197	-1.74846	DRAXIN
0.00111	-1.90033	DSEL
0.0235	-1.30908	DTL
0.0135	-1.97434	DYRK1A
0.0137	-1.20259	EIF5A
0.029	-1.5117	ELL
0.0015	-2.20876	EPHA5
0.0196	-1.75667	EPHA6
0.0138	-2.15856	EZR
0.00259	-2.2658	FAAP20
0.0293	-1.3514	FAM13A
0.00934	-1.91611	FAM208B
0.0337	-1.45176	FAM20A
0.042	-1.64176	FBXO28
0.0044	-1.99478	FGFRL1
0.018	-3.02377	GAS1
0.0306	-1.13605	GAS7
0.0132	-1.29103	GFPT1
0.00734	-1.04045	GPC4
0.0248	-2.12582	GREM1
0.0142	-1.1753	HELLS
0.00375	-1.79966	IL23A
0.0217	-1.8913	IQCA1
9.81e-06	-3.35595	JAM3
0.0134	-1.57111	LAPTM4B
0.0128	-2.78897	LMAN1
0.0125	-1.44778	LOC100506718///FLRT2
0.0334	-1.08275	LOC101926921///DAB2
0.00444	-2.12041	LOC101927798
0.024	-1.06614	LOC101929368///FKBP1A
0.00266	-1.80857	LYVE1
0.00206	-2.55221	MAML3
0.00204	-3.07711	MANEA
0.0299	-1.32595	MBNL1
0.0397	-1.66922	MCM4
0.00494	-1.82277	MCTP2
0.00501	-1.05028	MEIS1
0.0147	-2.02702	MIR612///NEAT1
0.013	-2.24079	MKI67
0.00969	-2.12188	MMAA
0.0123	-1.8922	MPHOSPH9
0.0018	-1.31289	MS4A1
0.0161	-1.61938	P4HB
0.0422	-1.62143	PAPPA
0.0135	-1.3171	PAX1
0.02	-1.93047	PDPN
0.0219	-1.43125	PIK3C2A
0.0214	-1.56954	PLAU
0.0151	-2.27224	PPA2
0.000661	-2.09932	PSD4
0.00148	-2.47676	PTGIS
0.00856	-2.09156	PTPN14
0.00387	-2.1273	RARB
0.0263	-1.95981	RARRES1
0.0124	-1.44667	RBAK
0.00893	-2.37471	RGS4
0.00153	-2.20878	SAMD5
0.00667	-2.38848	SCAND2P
0.00105	-1.58071	SCD
0.0204	-1.02996	SIX2
0.00664	-1.00551	SLC16A7
0.0017	-2.43827	SLC22A7
0.00647	-1.23816	SLC29A2
0.0306	-1.17291	SLC44A4
0.027	-1.90821	SLCO2B1
0.0224	-1.88855	SNAP23
0.000555	-2.13021	SPDEF
0.014	-1.46328	SREK1
0.019	-1.31604	SRGAP1
0.00271	-1.96312	SSX2B///SSX2
0.0144	-2.46526	STIP1
0.0015	-1.94132	SUCLG2-AS1
0.00673	-1.18584	TAL1
0.0155	-2.05197	THAP2
0.0473	-1.4363	TMEM165
0.0153	-1.06342	TMEM259
0.00938	-1.25874	TMPO
0.0155	-1.35952	TNFSF14
0.00866	-1.13148	TOR1AIP2
0.0266	-1.63451	TOX4
0.0103	-1.9517	TRIM58
0.0264	-1.10431	TUBB
0.012	-2.18919	UBA6
0.0438	-1.17405	UBE4B
0.0467	-1.4207	UEVLD
0.00955	-1.59999	VNN1
0.0112	-1.90322	ZMYND11
0.00558	-2.18026	ZNF568
0.00475	-2.30231	ZNF92
0.0442	-1.09365	AADAT
0.0339	-1.44138	ABCB4
0.0289	-1.18902	ABCC4
0.0268	-1.758	ABCD3
0.0241	-2.20672	ABHD11
0.0135	-1.92879	ABI3BP
0.00438	-2.12721	ACKR2
0.0447	-1.02598	ACLY
0.0495	-2.22682	ACPP
0.0188	-1.7618	ACSL6
0.0462	-1.72054	ACTB
0.0338	-1.02484	ACVR1B
0.00282	-1.93077	ACVR2B
0.0177	-1.52814	ACY3
0.0108	-1.923	ADAM23
0.039	-1.33323	ADAM9
0.0353	-1.08195	ADAMTS15
0.0305	-2.49806	ADAMTS9
0.0375	-1.08148	ADGRD1
0.0287	-1.21416	ADGRE3
0.018	-1.40832	ADIG
0.0491	-1.25113	AGMAT
0.0256	-1.18213	AKAP17A
0.0288	-1.31638	AKNAD1
0.0201	-1.65515	AKT2
0.041	-2.0317	ALDH1A3
0.0459	-1.53479	ALDH6A1
0.0308	-1.59235	ALKBH3-AS1
0.03	-2.03028	AMER2
0.0445	-1.052	AMIGO3///GMPPB
0.0101	-1.60083	ANKHD1-EIF4EBP3///ANKHD1
0.0271	-1.05005	ANKRD23///ANKRD39
0.0444	-1.5934	ANKRD26
0.0158	-3.02847	ANLN
0.0414	-1.52646	ANO1
0.0432	-1.47058	ANP32C
0.0376	-1.1615	ANP32E
0.03	-1.12697	AOX1
0.0122	-1.9644	AP4E1
0.0309	-1.00948	APBA2
0.00972	-1.38474	APBB1IP
0.00188	-2.46589	APCDD1L-AS1
0.0386	-2.04134	APEX2
0.00582	-1.32158	APMAP
0.00905	-1.1606	APOC4-APOC2///APOC4///APOC2
0.0118	-1.84953	APOH
0.0379	-1.12298	AQP2
0.0293	-1.74176	AQP4
2.88e-05	-2.5993	ARAP3
0.0175	-1.50691	ARFGAP2
0.0394	-2.00566	ARG2
0.00651	-2.58604	ARHGEF2
0.0393	-1.57784	ARID1B
0.0285	-1.59403	ARL11
0.0413	-1.28529	ARL4D
0.0163	-1.59229	ARMC4
0.024	-1.54522	ARNT
0.0185	-1.22731	ARVCF
0.034	-1.1371	ASF1B
1.02e-05	-2.02419	ATG9B
0.000559	-2.41764	ATL3
0.0296	-2.06978	ATP11A
0.046	-1.84485	ATP13A3
0.0476	-1.35919	ATP1A4
0.0293	-1.21642	ATP2B4
0.0313	-1.72384	ATP6V0A2
0.00898	-1.59873	ATP6V1A
0.0309	-2.02604	ATP9B
0.0474	-1.8276	ATR
0.0404	-1.08738	ATXN2L
0.00529	-1.91281	AURKA
0.0123	-1.70962	AURKB
0.0251	-1.82782	AVPR1A
0.0112	-1.89641	B3GALT1
0.0184	-1.87071	B3GALT5-AS1
0.00708	-1.60313	BAIAP2L2
0.0167	-2.26217	BCAS4
0.0366	-2.28482	BCAT1
0.0374	-1.29221	BCL6
0.00878	-1.1095	BCLAF1
0.0496	-1.7257	BCO1
0.0136	-1.86453	BCRP3
0.0341	-1.57634	BEX1
0.0212	-1.34364	BGN
0.00478	-2.79527	BHLHE40
0.00239	-2.14726	BICDL1
0.00781	-1.72586	BMPR1B
0.0462	-1.1446	BNC2
0.00356	-1.8843	BPIFB4
0.0448	-1.18667	BRCA2
0.00716	-1.33342	BRCC3
0.00759	-1.6739	BRIP1
0.00787	-1.66918	BRSK2
0.0485	-1.96425	BUB1
0.0442	-1.11042	BZW1
0.03	-1.06798	C10orf12
0.026	-2.12279	C12orf74
0.0318	-1.39407	C16orf58
0.017	-2.15729	C16orf95
0.0451	-1.50563	C18orf54
0.0129	-1.01974	C1orf174
0.025	-1.70434	C1orf234
0.0195	-2.90416	C1S
0.00453	-1.81195	C22orf23
0.00992	-1.73095	C2orf80
0.0402	-1.08102	C3orf52
0.0173	-1.73099	C4B_2///C4B///C4A
0.00883	-1.1953	C5orf24
0.0119	-1.64162	C6orf223
0.0487	-1.45202	C7
0.00446	-2.13218	C9orf116
0.0301	-1.05921	CA1
0.0494	-1.96223	CA12
0.0134	-1.68448	CAB39
0.00771	-2.56532	CACNA1B
0.00276	-2.14752	CACUL1
0.0406	-1.66748	CADM3
0.0363	-1.08234	CALD1
0.0463	-1.20875	CALR
0.0388	-1.20937	CAPRIN1
0.0456	-1.25103	CARD18
0.0408	-2.00947	CARS
0.0018	-2.04763	CASC4
0.0441	-1.13768	CASP2
0.0297	-1.48431	CBLN1
0.0202	-1.6775	CBS
0.000348	-1.95633	CC2D1A
0.0333	-1.3463	CCDC13
0.0455	-1.84189	CCDC150
0.0119	-2.38082	CCDC169-SOHLH2///SOHLH2
0.032	-1.41716	CCDC187
0.033	-1.51901	CCDC33
0.0142	-2.01454	CCDC54
0.0113	-1.4671	CCDC65
0.0363	-2.13335	CCDC7
0.0006	-2.7397	CCL15-CCL14///CCL15
0.0243	-1.86331	CCL18
0.0295	-1.56547	CCL23
0.0275	-1.91241	CCNB2
0.0137	-1.28433	CCNE2
0.0113	-1.37641	CCNJL
0.0302	-1.89092	CCSAP
0.0331	-1.29975	CD14
0.000179	-2.90893	CD19
0.00415	-1.22989	CD1A
0.011	-2.74723	CD28
0.0263	-1.91401	CD300C
0.0254	-1.15865	CD47
0.0082	-1.66211	CD6
0.0417	-1.29312	CD79A
0.0205	-1.9693	CD84
0.00817	-2.89276	CDC45
0.0335	-1.98573	CDC6
0.0306	-1.35217	CDCA3
0.0137	-1.38253	CDH11
0.0141	-2.34139	CDK1
0.0256	-1.35434	CDT1
0.0275	-1.5115	CECR2
0.0266	-1.20687	CELA2A///CELA2B
0.00403	-1.8886	CELF2-AS1
0.0139	-1.23725	CENPF
0.00426	-2.97422	CENPM
0.00983	-1.15793	CENPN
0.009	-2.03997	CEP170P1///CEP170
0.00448	-2.02821	CEP44
0.0236	-1.92541	CEP55
0.00173	-1.10872	CEP57L1
0.0138	-1.21318	CEP97
0.0242	-1.70836	CERS5
0.00575	-1.51386	CFAP58
0.00964	-1.23504	CFAP74
0.0123	-2.506	CFB
0.0125	-1.80105	CFI
0.0226	-1.87688	CHEK2
0.00127	-2.21564	CHL1
0.00168	-2.62972	CHM
0.0194	-1.37943	CHRDL2
0.0128	-1.93373	CHRNA4
0.00597	-1.29642	CHURC1-FNTB///FNTB
0.00146	-2.40566	CLCA2
0.00837	-2.1511	CLEC3A
0.00246	-1.57015	CLEC4G
0.0451	-1.58714	CLIC4
0.0141	-1.49699	CLIC5
0.0151	-1.7143	CLIP1
0.0182	-1.57892	CLUHP3///ZNF720
0.0374	-1.5478	CMPK1
0.0342	-1.20931	CNIH4
0.0459	-1.19603	CNOT1
0.0388	-2.24178	COL11A1
0.00281	-1.59144	COL20A1
0.0176	-1.96606	COL22A1
0.0179	-1.95423	COL25A1
0.0147	-1.07472	COL5A1
0.0463	-1.6849	COL6A1
0.0266	-1.13479	COMMD4
0.0254	-1.3858	COPA
0.0425	-1.11612	COPB2
0.0345	-1.30494	COQ7
0.0227	-1.3481	CORO2A
0.0448	-1.01815	COX11
0.0354	-2.10612	CPNE4
0.0282	-1.43236	CR1
0.00687	-3.16944	CR1L///CR1
0.0177	-1.09636	CREB1
0.0425	-1.61371	CREB3L3
0.0053	-2.26881	CRISP1
0.0393	-1.11777	CROCC
0.0107	-1.75701	CRYBB1
0.00846	-2.15587	CSGALNACT2
0.00101	-2.14711	CST9
0.018	-2.20317	CTAGE11P
0.0346	-1.46379	CXCR3
0.0402	-1.19919	CYLC2
0.00545	-2.09438	CYP17A1
0.0379	-1.91191	CYP1B1
0.0325	-1.38251	CYP2C9
0.0186	-2.08005	CYP3A7-CYP3A51P
0.0209	-1.22072	CYP4A11
0.0179	-2.21666	CYTH3
0.0236	-1.06284	CYTH4
0.0129	-1.10001	DANCR
0.0385	-1.21164	DAO
0.016	-1.78434	DAPK1
0.00589	-1.44531	DCBLD2
0.0418	-1.48134	DCC
0.0424	-1.30815	DCLRE1C
0.0394	-1.99117	DCN
0.0181	-1.45606	DEFB107B///DEFB107A
0.0197	-1.6753	DENND2C
0.0142	-2.23082	DEPDC4
0.00466	-1.54286	DGAT2
0.0248	-1.2981	DGCR2
0.038	-1.13108	DGCR5
0.0415	-1.14082	DGCR9
0.0424	-1.56605	DGKA
0.0442	-1.62055	DGKE
0.0479	-2.12887	DIAPH3-AS1
0.00435	-1.19656	DKFZP547J0410
0.0321	-1.05073	DKK4
0.00486	-1.80279	DLEU2
0.0192	-1.01884	DLG1
0.026	-1.52437	DNAJC3
0.000891	-1.69456	DNAJC5G
4.76e-05	-2.73816	DNAJC9
0.0458	-1.0435	DNASE2
0.0426	-1.16089	DPYSL3
0.0364	-1.50175	DRD2
0.0172	-1.02582	DSC2
0.034	-1.19964	DTL
0.0348	-2.25355	DUOX1
0.00625	-1.52541	DUOXA1
0.0431	-1.37416	DYDC1
0.0475	-1.83346	DYNC2LI1
0.0337	-1.91	E2F5
0.019	-1.75334	E2F7
0.0402	-2.28252	E2F8
0.0143	-1.50797	ECT2
0.0366	-1.35873	EDARADD
0.0417	-1.20391	EDIL3
0.00947	-2.16152	EHF
0.0351	-1.13133	EIF2S3
0.0499	-1.72652	EIF4G3
0.0385	-1.38382	ELL
0.0135	-1.79699	EMILIN1
0.0208	-1.27653	EMILIN2
0.0346	-1.64396	EMILIN3
0.00617	-1.14892	EML2
0.0457	-1.47503	EML2-AS1
0.02	-1.11512	EML4
9.61e-05	-2.55609	ENG
0.0417	-1.93964	ENO1
0.0373	-1.32564	EPB41
0.00453	-2.156	EPHA5
0.0492	-1.53792	EPHA6
0.0253	-1.01185	EPHA8
0.029	-1.95662	EPHB2
0.00195	-2.29413	EPHB3
0.00191	-2.96974	EPYC
0.0468	-1.07598	ERN1
0.00839	-1.73736	ERV9-1
0.0359	-1.95302	ERVK3-2
0.0221	-1.15894	ESCO2
0.0207	-1.25976	ESPL1
0.0145	-1.49207	ESPNL
0.0385	-1.39729	ESPNP///ESPN
0.0243	-1.90422	ETNK1
0.0172	-1.90595	EXO1
0.0144	-2.08469	EXOSC6
0.0266	-1.55069	EZR
0.00299	-2.65506	F5
0.0476	-1.8417	FABP3P2
0.0163	-1.79582	FAM105A
0.0158	-1.24244	FAM120C
0.0312	-1.41613	FAM126A
0.0117	-2.39187	FAM132A
0.0446	-1.51445	FAM193B
0.0347	-1.54196	FAM20A
0.0221	-1.41685	FAM20C
0.0426	-1.87439	FAM227B
0.00426	-1.65037	FAM24B
0.0298	-1.83498	FAM43A
0.00638	-1.40989	FAM63B
0.0304	-1.17257	FAM71E1
0.0296	-1.43891	FAM71F2
0.0197	-2.21141	FAM83D
0.015	-1.71539	FAM83H
0.0228	-1.9238	FANCA
0.0105	-2.44341	FANCB
0.0168	-1.65947	FANCD2
0.00337	-1.69127	FANCD2OS
0.0377	-2.29106	FAR1
0.0369	-1.17786	FAS
0.00498	-2.57872	FAXC
0.0316	-2.00424	FBN2
0.0459	-1.00618	FBXO28
0.0404	-1.43806	FCAR
0.0327	-1.96156	FCGR3B///FCGR3A
0.0448	-1.63127	FCN2
0.00403	-3.16807	FCRL1
0.0112	-1.5699	FEN1
0.0196	-1.28092	FER
0.031	-1.8441	FETUB
0.0397	-2.27683	FGF7
0.0118	-1.97656	FH
0.00286	-1.36843	FKBP14
0.0453	-1.60766	FKBP7
0.0309	-1.4589	FLT3
0.0138	-2.36508	FN1
0.0243	-1.46803	FNBP4
0.011	-1.85822	FNDC3A
0.00475	-2.09632	FOCAD
0.00881	-1.64016	FOLH1B///FOLH1
0.0186	-1.80664	FOLR3
0.014	-1.59339	FOXD3
0.0225	-1.86835	FOXN1
0.0317	-1.5817	FOXN3-AS2
0.0406	-1.77999	FOXP1
0.0285	-1.67872	FOXRED2
0.0377	-1.44683	FRAS1
0.0111	-1.35727	FRMD8
0.0258	-1.83163	FSD1
0.0106	-2.16608	GABRG1
0.0465	-1.13531	GAD1
0.0274	-1.86513	GAL3ST4
0.0347	-1.0831	GALK2
0.0448	-1.22377	GALNT2
0.0284	-1.38301	GAPDH
0.0447	-1.17759	GAPLINC
0.0377	-1.28133	GART
0.0357	-1.87827	GAS7
0.0305	-1.2316	GCC1
0.0163	-1.0994	GDAP1
0.0389	-1.24728	GDI2
0.00146	-2.0304	GDPD1
0.023	-1.40401	GFPT2
0.0346	-1.39861	GINS2
4.01e-05	-2.92344	GINS4
0.00368	-2.58899	GJA5
0.000439	-2.40604	GLCCI1
0.0196	-1.47018	GLRX3
0.00601	-2.76119	GLYR1
0.0452	-1.65922	GM2A
0.0496	-1.48745	GNAO1
0.0355	-1.407	GNAQ
0.0362	-1.58191	GNAT2
0.0206	-1.63852	GNG8
0.0308	-1.02999	GNS
0.0113	-1.39246	GOLGA6A
0.00525	-1.93894	GOSR1
0.00845	-1.80428	GPATCH4
0.0353	-1.79186	GPR173
0.00417	-1.82182	GPR19
0.0108	-1.60285	GPR6
0.0361	-1.27206	GPRIN1
0.0455	-1.4055	GREM1
0.0317	-2.19507	GRIA3
0.0344	-1.67608	GRID1-AS1
0.0187	-1.50092	GRIK1-AS2///BACH1
0.0107	-2.02929	GRIK2
0.0469	-1.56082	GRK2
0.0206	-1.39241	GRK5
0.0225	-1.90824	GSTT2
0.0312	-2.19909	GTPBP2
0.0144	-1.94068	GTSE1
0.0229	-1.1984	GYPB
0.00904	-1.77004	HAB1
0.0258	-1.0525	HACD3
0.014	-1.77635	HAGLR
0.0293	-1.31118	HAPLN4
0.015	-2.02794	HCRTR2
0.0407	-1.4096	HELLS
0.0202	-1.28645	HGSNAT
0.0283	-1.53436	HHIPL1
0.026	-2.01563	HIPK1-AS1
0.048	-1.26881	HIST2H4B///HIST4H4///HIST2H4A///HIST1H4L///HIST1H4E///HIST1H4B///HIST1H4H///HIST1H4C///HIST1H4J///HIST1H4K///HIST1H4F///HIST1H4D///HIST1H4A///HIST1H4I
0.0256	-2.1019	HJURP
0.0409	-1.75228	HMGA2
0.036	-2.3171	HMMR
0.0296	-1.82021	HOXA1
0.0269	-2.4315	HP
0.0455	-1.31904	HP1BP3
0.0472	-1.76306	HPD
0.0227	-2.68963	HPR///HP
0.00185	-2.20857	HRASLS
0.00681	-1.76955	HS1BP3
0.0104	-1.4077	HS2ST1
0.041	-1.85599	HS3ST6
0.000326	-1.90244	HS6ST1
0.0406	-1.79747	HS6ST2
0.0178	-1.75356	HSD3B2
0.0307	-1.14955	HSF4
0.0304	-2.04283	HSP90AB1
0.0288	-2.13885	HSPA4
0.0473	-1.02447	HTR2A
0.00358	-1.35305	HTR3A
0.0265	-1.02033	HUS1
0.0499	-1.30423	IFNA17
0.0326	-1.70135	IFT57
0.0175	-2.2942	IGFL2
0.048	-1.41724	IGHM
0.0475	-1.20278	IGHM///IGHG1
0.0419	-1.16658	IGK
0.0416	-1.85	IGK///IGKC
0.000385	-2.00238	IGLV1-44
0.00421	-1.18067	IGSF3
0.0116	-1.45854	IKBIP
0.0442	-1.88976	IKBKB
0.0427	-1.89897	IKZF3
0.0456	-1.82112	IL12RB1
0.0448	-1.18101	IL13RA1
0.0374	-3.23384	IL24
0.0138	-1.49897	IL33
0.0245	-1.63835	IL6ST
0.0473	-1.60655	IL9R
0.00442	-2.52783	IMPG2
0.0118	-1.87033	INPP4B
0.0124	-1.71227	IQCG
0.037	-1.62413	IQCH
0.0133	-1.14163	IRAK1
0.0479	-1.08199	ITCH
3.44e-05	-3.60529	ITGB8
0.0103	-1.3361	IWS1
0.00169	-2.83544	JAM3
0.0459	-1.21421	KCNJ15
0.0162	-2.12097	KCNK1
0.00275	-2.60156	KCNK15
0.0283	-1.38349	KCNMB2
0.0337	-1.17007	KCNS2
0.00803	-1.4114	KCTD20
0.0113	-2.29504	KDM1B
0.0434	-1.03344	KDM8
0.0165	-2.31611	KDSR
0.029	-2.36527	KIAA0825
0.0344	-1.65057	KIAA1324
0.00511	-2.00791	KIAA1549L
0.0417	-1.1413	KIAA1661
0.0275	-1.0136	KIAA2026
0.0311	-1.48181	KIF14
0.0316	-2.54313	KIF20A
0.00591	-1.96719	KIF23
0.0473	-1.33019	KIF2C
0.0145	-2.12567	KIF4A
0.00444	-1.59888	KIF5A
0.0307	-2.18934	KLHL4
0.0274	-1.21739	KLHL40
0.0307	-1.24411	KLHL41
0.0229	-1.65074	KREMEN1
0.0328	-1.33092	KRT17P5
0.024	-1.4997	KRTAP3-2
0.0322	-1.4351	KRTAP4-5
0.00964	-2.00801	KRTAP9-8///KRTAP9-2
0.023	-1.16618	LAMP1
0.0264	-1.03996	LAPTM4B
0.0288	-1.72378	LARP4B
0.0126	-2.02198	LAYN
0.0372	-1.17371	LCT
0.0366	-1.6817	LDHAL6A
0.0146	-1.71745	LDLR
0.0263	-1.45181	LGALS13
0.0112	-1.74007	LGI2
0.0271	-1.77371	LHFPL3-AS1
0.0026	-1.49105	LHFPL4
0.00168	-2.51134	LINC00221
0.00071	-2.52892	LINC00282
0.0451	-1.33849	LINC00327
0.00461	-1.31788	LINC00330
0.00828	-1.33699	LINC00342
0.0213	-1.71085	LINC00458
0.015	-1.88598	LINC00463
0.0392	-1.76279	LINC00593
0.00275	-1.91953	LINC00607
0.0413	-1.30486	LINC00654
0.00774	-2.18407	LINC00661
0.00333	-2.27568	LINC00664
0.0117	-1.40375	LINC00675
0.0428	-1.36475	LINC00892
0.02	-2.02075	LINC00900
0.0464	-1.43587	LINC00922
0.0211	-1.73534	LINC00970
0.0223	-2.21365	LINC01012
0.0495	-1.14172	LINC01094
0.0266	-1.56699	LINC01120
0.0209	-1.34642	LINC01206
0.00473	-1.40351	LINC01234
0.0352	-1.7072	LINC01243
0.0111	-1.80606	LINC01428
0.00181	-2.44874	LINC01442
0.0244	-1.22615	LINC01523
0.0252	-1.64159	LIPH
0.0492	-1.94537	LIPJ
0.01	-1.60624	LLGL2
0.019	-2.92959	LMAN1
0.0368	-2.35122	LMBRD2
0.0143	-1.52766	LOC100128198
0.0136	-2.02873	LOC100129884
0.000639	-2.20446	LOC100293211
0.0147	-1.51504	LOC100505622
0.0016	-1.48866	LOC100505727
0.0266	-1.69699	LOC100506331
0.0476	-1.06104	LOC100506351
0.0365	-1.15146	LOC100506606
0.0435	-1.21459	LOC100506718///FLRT2
0.047	-1.63045	LOC100507506
0.00787	-1.65218	LOC100507654
0.0101	-2.90182	LOC100509457///HLA-DQA1
0.0495	-1.31522	LOC100509646///PRY2///PRY
0.029	-1.66693	LOC100996286
0.0413	-1.1594	LOC101926984
0.0345	-1.52128	LOC101927123
0.0247	-1.45686	LOC101927339
0.0366	-1.19458	LOC101927531
0.0389	-1.04784	LOC101927553
0.0199	-1.20147	LOC101927608
0.0115	-2.4256	LOC101927798
0.00197	-1.89982	LOC101927830///TMLHE-AS1
0.00903	-1.98689	LOC101928031
0.00164	-2.86075	LOC101928167
0.0426	-1.25116	LOC101928195///LOC100996643///MTHFD1L
0.0278	-1.14328	LOC101928222
0.0308	-1.63582	LOC101928304
0.0199	-2.03722	LOC101928401
0.0103	-1.07768	LOC101928409
0.0339	-1.43781	LOC101928443
0.0262	-1.54729	LOC101928526
0.0463	-1.00289	LOC101928651
0.0043	-2.22704	LOC101928851
0.0192	-1.97914	LOC101928861
0.036	-1.75882	LOC101929255
0.049	-1.20655	LOC101929368///FKBP1A
0.0319	-2.24443	LOC101929512
0.0249	-1.56367	LOC101929526
0.0441	-1.09789	LOC101929586
0.0381	-1.01066	LOC101929683
0.0228	-1.86681	LOC101930303///LOC101930301///TRIM16L
0.000483	-2.2176	LOC101930361///LOC101929970///CHRFAM7A///CHRNA7
0.00325	-2.88963	LOC101930370
0.0118	-1.09235	LOC101930583///GOLGA8B///GOLGA8A
0.049	-1.16025	LOC101930602///SLC14A2
0.0386	-1.41114	LOC101930655///C7orf73///SLC13A4
0.0111	-1.4959	LOC102723704
0.0141	-1.36173	LOC102723757
0.0133	-1.73074	LOC102724250
0.0242	-1.21804	LOC102724487
0.00708	-2.27262	LOC105371622
0.0307	-1.21973	LOC105372550
0.0337	-1.55319	LOC105374809
0.016	-1.56354	LOC105376689
0.0455	-1.03379	LOC105376997
0.0241	-1.77114	LOC221122
0.024	-1.85395	LOC257152
0.0378	-1.48874	LOC283745
0.0425	-1.35069	LOC286058
0.0495	-1.31498	LOC400590
0.0216	-1.43051	LOC401433///NUB1
0.0333	-1.88232	LOC401463
0.0387	-2.89264	LOC440934
0.00595	-2.46267	LOC574538
0.04	-1.71463	LOC643201
0.000309	-2.65696	LOC643923///ELMOD1
0.000446	-1.99243	LOC645321
0.0336	-1.93134	LOC729870
0.0168	-1.0359	LOC730961
0.0105	-1.048	LOC780529
0.00153	-2.77388	LOXL2
0.0404	-1.44042	LPCAT3
0.0343	-1.32351	LRAT
0.00767	-1.76949	LRFN5
0.0357	-1.20462	LRP12
0.0471	-1.82766	LRP2BP
0.0453	-1.91843	LRRC25
0.0233	-2.15496	LRRC28
0.00339	-1.96834	LSAMP
0.013	-1.26455	LSMEM1
0.0182	-1.52974	LY86-AS1
0.00283	-2.03728	LYVE1
0.00337	-3.19575	LYZ
0.0361	-1.93289	MAATS1
0.0331	-1.05312	MAD2L1
0.0309	-2.06013	MAF
0.029	-1.98389	MAGEB3
0.00953	-1.39523	MANEA
0.0413	-1.5856	MAT2A
0.0241	-1.76676	MBOAT7
0.0388	-1.33386	MCCC2
0.0178	-2.00123	MCM10
0.0141	-1.60714	MCM2
0.0458	-1.24769	MCM4
0.0428	-1.46062	MCM8
0.0171	-2.63756	MCMDC2
0.0438	-1.10372	MCTP2
0.0143	-2.38266	MED20
0.0441	-1.71687	MED23
0.00216	-1.55652	METRN
0.00798	-2.27796	METTL15
0.047	-1.35151	METTL21C
0.0246	-1.34331	METTL7A
0.0372	-1.05437	MFAP3
0.0312	-1.02915	MFN2
0.0361	-1.76376	MFSD4A
0.00222	-2.00041	MGC12916
0.00814	-1.38083	MGST3
0.0449	-1.2086	MIF
0.00962	-2.30836	MIR1204///PVT1
0.0111	-1.39167	MIR1248///SNORA81///SNORA4///SNORD2///SNORA63///EIF4A2
0.0397	-1.19221	MIR3620///ARF1
0.0234	-1.31646	MIR3652///HSP90B1
0.0316	-1.65266	MIR4697///MIR4697HG
0.0351	-1.20432	MIR4745///PTBP1
0.0328	-1.05073	MIR636///SRSF2
0.0282	-1.96203	MIR637///DAPK3
0.00924	-1.26915	MIR6778///SHMT1
0.0236	-2.09403	MKI67
0.00793	-1.74047	MKX
0.0385	-1.97068	MLANA
0.0272	-2.15029	MLXIP
0.02	-1.17646	MMP14
0.0226	-1.32678	MMP2
0.00459	-1.43346	MMP25-AS1
0.0314	-1.24012	MMP26
0.00956	-1.62454	MOS
0.00366	-2.86082	MOV10
0.0129	-1.77118	MPHOSPH9
0.0444	-1.20223	MPPED2
0.0158	-1.05624	MRLN
0.0293	-1.48937	MRVI1-AS1
0.0178	-1.21422	MS4A1
0.0369	-1.58902	MS4A2
0.038	-1.61168	MS4A5
0.0489	-1.81798	MS4A6A
0.0151	-1.40793	MTA1
2.41e-06	-2.95875	MTBP
0.0301	-1.04746	MTFR2
0.00048	-2.42138	MTG2
0.0213	-2.14811	MTHFD2L
0.0354	-1.64436	MTMR3
0.0271	-1.39373	MTRF1L
0.0345	-2.20117	MYO1B
0.0191	-1.56529	MYO1H
0.0352	-1.24867	NAB2
0.0208	-2.13916	NADSYN1
0.00623	-1.47845	NAIF1
0.0423	-1.50105	NAIP
0.0117	-1.48414	NAT2
0.0148	-1.49797	NAV2
0.024	-2.01715	NAV3
0.0484	-1.74908	NCOA2
0.0199	-1.10175	NDRG3
0.024	-1.14516	NDUFC2-KCTD14///KCTD14
0.0149	-2.44843	NECTIN2
0.0475	-1.3098	NEK11
0.000295	-3.015	NEK9
0.0289	-1.79714	NEMP1
0.00455	-2.12918	NEU3
0.00121	-1.76366	NEURL2
1.06e-05	-2.43328	NFIB
0.0126	-1.46708	NFS1
0.0112	-1.11677	NGF
0.0215	-1.01039	NHLRC3
0.0264	-1.14345	NKX3-1
0.00565	-2.41013	NLRC4
0.0231	-1.32265	NLRP1
0.00891	-1.43358	NLRP2
0.0168	-1.5762	NLRP5
0.00658	-1.9981	NLRP8
0.0246	-1.082	NOLC1
0.0458	-1.11975	NONO
0.0016	-1.77294	NOX1
0.0354	-1.46222	NPAS3
0.0134	-1.28362	NPIPA5///NPIPB6///NPIPB8///NPIPB3
0.0353	-1.30372	NPM2
0.0449	-1.23291	NRXN2
0.0145	-1.14922	NSMAF
0.0279	-1.35579	NSUN7
0.0481	-1.6397	NTSR1
0.045	-1.03571	NUP37
0.0192	-1.80792	NUP62
0.00231	-1.86548	NUTM2B///NUTM2A
0.0318	-1.39777	OCRL
0.0082	-2.53661	ODF2L
0.000241	-2.32943	ODF3L1
0.00807	-1.36768	OGDH
0.0218	-1.33324	OR12D2
0.008	-1.97111	OR1C1
0.0396	-1.35125	OR2S2
0.0421	-1.46345	OR5P2
0.0489	-1.08345	ORC6
0.00945	-1.49857	ORF1
0.00549	-1.95211	OSMR
0.0411	-1.15352	OSTC
0.00778	-1.54786	OTUB2
0.00438	-2.26608	OTULIN
0.0384	-1.08083	P2RY6
0.0345	-1.1798	P4HB
0.00305	-2.26207	PADI2
0.0193	-1.61198	PAK4
0.0468	-1.18898	PAPPA
0.0453	-1.66389	PART1
0.0195	-1.25858	PATZ1
0.0367	-1.19483	PAX9
0.00299	-1.96119	PCDHB9
0.0158	-1.69958	PCDHGA1
0.00893	-1.90338	PCDHGA3
0.00531	-1.79872	PCDHGA3///PCDHGA5///PCDHGA6///PCDHGA10///PCDHGA11///PCDHGA12///PCDHGC3
0.0321	-1.77899	PCED1A
0.00688	-1.96073	PCNX4
0.0169	-1.21933	PCP4L1
0.0268	-1.47307	PDE1A
0.0271	-1.94431	PDE4B
0.0419	-1.26443	PDE5A
0.0247	-2.29519	PDPN
0.0156	-1.37311	PDPR
0.00373	-2.14314	PEX2
0.0329	-1.18781	PEX5
0.0186	-1.99731	PFKFB2
0.00813	-1.98237	PGAP1
0.0271	-1.72565	PGK1
0.0338	-1.12199	PGM3
0.0251	-1.15727	PGS1
0.00861	-1.11148	PHC2
0.0159	-1.94376	PHF21B
0.0119	-1.69863	PI15
0.0488	-1.60889	PIEZO2
0.0497	-1.8764	PITHD1
0.0275	-1.539	PITRM1
0.025	-1.2199	PKNOX2
0.0409	-1.41021	PKP1
0.00807	-2.27231	PLA2G2A
0.0181	-1.74927	PLA2G5
0.00893	-1.6112	PLAT
0.0451	-1.27071	PLAU
0.0013	-2.77321	PLEC
0.0118	-1.17242	PLG///LPA
0.0474	-2.21731	PLK4
0.00191	-1.96436	PLTP
0.022	-1.0951	PLXDC1
0.0319	-1.14351	PLXNA4
0.0376	-2.2541	PLXNC1
0.0351	-1.49457	PMCHL1
0.0162	-1.49771	PMCHL2
8.96e-05	-2.94792	PMFBP1
0.0332	-1.4623	PMP22
0.0483	-2.05456	PNPLA3
0.0121	-1.16977	POLDIP3
0.00852	-1.30573	POLE2
0.0476	-1.1397	POLH
0.0491	-1.5035	POLQ
0.0491	-1.36358	POLR2J4
0.0303	-1.7275	POLRMT
0.00958	-1.81877	PPP2CA
0.0487	-1.2365	PPP2R2C
0.0452	-1.80455	PPP4R4
0.0271	-1.1805	PRB1
0.0101	-2.20043	PRC1
0.0286	-1.10748	PRDM1
0.0176	-1.74783	PRDM15
0.0457	-1.2221	PRKAR1A
0.0298	-1.30712	PRKCE
0.0176	-1.87882	PRKCI
0.0269	-1.6403	PRLR
0.0125	-1.89889	PRMT8
0.0329	-1.96204	PRND
0.0277	-2.37815	PRO2958
0.0233	-1.1329	PRPF4
0.0354	-1.43671	PRR14
0.00486	-1.80583	PRRG2
0.0142	-1.24766	PRSS2
0.00124	-1.7885	PSD4
0.0474	-1.73694	PSG4
0.0302	-1.00076	PSG5
0.0117	-2.28587	PSPC1
0.0254	-1.48568	PTAFR
0.00922	-1.3852	PTBP2
0.014	-1.7717	PTGER4
0.0168	-1.35349	PTGFR
0.0265	-1.19173	PTGIS
0.0249	-1.5794	PTGS1
0.00645	-2.40651	PTPN11
0.0338	-1.96195	PTPN18
0.00189	-1.21648	PTPRD
0.00559	-1.24779	PTPRG
0.0475	-1.9199	PXN
0.0341	-1.69623	PYGO1
0.04	-1.69457	PYY
0.0445	-1.14728	QKI
0.0303	-1.39563	RAB21
0.0293	-1.61517	RAB35
0.00612	-2.25114	RAB3B
0.00438	-1.92229	RAB3IP
0.0357	-1.21584	RALGAPA2
0.00209	-2.4779	RALGPS2
0.00296	-2.65823	RALYL
0.00436	-1.589	RARG
0.0329	-2.26863	RARRES1
0.00429	-1.02885	RASSF8
0.0123	-1.13515	RB1
0.0237	-1.83978	RBFOX1
0.0254	-1.31083	RBFOX2
0.0367	-1.7523	RBM15
0.00322	-2.08282	RBMXL2
0.0155	-1.41837	REC8
0.0319	-1.3196	RECQL4
0.00469	-2.0207	REPIN1
0.0482	-1.02928	RFC3
0.045	-1.42175	RFC5
0.00485	-2.29765	RGL4
0.0481	-1.28701	RGR
0.00899	-2.2448	RGS4
0.00396	-1.74937	RHOJ
0.0456	-1.59898	RIBC1
0.00904	-2.15384	RIPK4
0.0274	-1.09171	RNF175
0.013	-1.40814	RNF187
0.0255	-1.4941	RNF24
0.0401	-1.61098	ROR2
0.00365	-2.12985	RP1L1
0.0261	-1.46053	RPL7AP9
0.0226	-1.59921	RPS14
0.0478	-1.39988	RRBP1
0.0306	-1.16038	RRM1
0.0361	-1.73282	RRP12
0.0176	-1.7891	RSPH14
0.0387	-1.78759	RXFP1
0.0234	-1.58531	S100A13
0.00558	-1.60922	SAR1B
0.0122	-1.52878	SARDH
0.00561	-1.49991	SBSN
0.0154	-2.0702	SCAND2P
0.00419	-1.1596	SCD
0.0107	-2.03205	SCG5
0.0182	-1.94677	SCGB1A1
0.0129	-1.70788	SCRG1
0.0214	-1.61513	SDC3
0.0187	-2.36485	SEC61A1
0.0165	-1.56561	SEC63
0.0185	-1.64338	SEMA6B
0.0265	-2.40296	SEMG1
0.0454	-1.25745	SERPINA1
0.0309	-2.89456	SERPINA3
0.0215	-1.67326	SERPINA6
6.35e-05	-3.10724	SERPINE2
0.0479	-1.8936	SERPINF2
0.0266	-1.87888	SESN3
0.0227	-1.33271	SETD5
0.0405	-1.04835	SGCD
0.0184	-2.1863	SH3PXD2B
0.0126	-1.59646	SHC1
0.0159	-2.25661	SHCBP1
0.00234	-1.34051	SHROOM1
0.00915	-1.28745	SIGMAR1
0.004	-1.29384	SIKE1
0.0368	-1.68234	SIRPA
0.00334	-2.96633	SKA1
8.23e-05	-3.02398	SKP2
0.00815	-2.45839	SLC11A1
0.0451	-1.27371	SLC12A8
0.0242	-1.32673	SLC16A1
0.0142	-1.02568	SLC16A7
0.0338	-1.96967	SLC17A9
0.0161	-1.20154	SLC18A2
0.00497	-2.73009	SLC1A3
0.0448	-1.22443	SLC22A23
0.0352	-2.1896	SLC25A37
0.0407	-1.20694	SLC29A2
0.0123	-1.74429	SLC34A2
0.00695	-1.08522	SLC35C2
0.0222	-1.6044	SLC35F5
0.0181	-1.34089	SLC36A1
0.0312	-1.03471	SLC39A9
0.0383	-1.17745	SLC44A4
0.00629	-2.21627	SLC4A4
0.0265	-1.65703	SLC5A12
0.00654	-2.01074	SLC5A7
0.0216	-2.507	SLC6A6
0.0145	-1.89869	SLC7A11
0.0378	-1.69791	SLC7A2
0.0459	-2.07452	SLC8A1
0.0346	-2.06826	SLC9A9
0.0499	-1.43064	SLCO2B1
0.0302	-1.05888	SLIT1
0.00309	-1.48811	SLIT2-IT1
0.0449	-1.29339	SLX1A-SULT1A3///SLX1A///SULT1A4///SLX1B///SULT1A3
0.0292	-1.04162	SLX1B-SULT1A4///SLX1A-SULT1A3///SLX1A///SULT1A4///SLX1B///SULT1A3
0.0418	-1.02552	SMC4
0.0384	-1.70623	SMIM10L2A
0.0169	-1.14088	SMTN
0.0318	-1.66623	SMURF1
0.0497	-1.84199	SNAP23
0.00685	-1.95611	SNAP25
0.0194	-1.00629	SNHG4///MATR3
0.0251	-1.57669	SNORA5B///TBRG4
0.0187	-1.60463	SNORA64///RPS2
0.0355	-1.08921	SNORA78
0.00463	-1.88221	SNORD114-3
0.0216	-1.1277	SNTB2
0.0133	-1.1261	SNX12
0.0267	-1.60284	SNX19
0.00533	-2.60052	SNX5
0.0267	-1.37952	SOX12
0.0462	-1.55865	SOX5
0.0349	-1.07927	SP1
0.000355	-2.72845	SP2
0.00215	-2.50059	SPAG4
0.034	-1.89372	SPATA6L
0.0196	-1.55276	SPC24
0.0203	-1.20841	SPDYE2
0.0128	-1.89571	SPEM1
0.000111	-2.59798	SPHKAP
0.0182	-1.45334	SPOCK2
0.0214	-1.88415	SPON1
0.0405	-1.09271	SPPL2B
0.0263	-2.23254	SPRED1
0.0126	-1.35195	SPTBN4
0.0179	-1.29487	SREBF1
0.0357	-1.31188	SRGAP1
0.0129	-1.60656	SRSF1
0.0286	-1.71888	SRSF4
0.0194	-1.41836	SRSF6
0.0252	-2.15157	SSX2IP
0.0297	-2.10189	ST6GAL1
0.0413	-1.28562	ST6GAL2
0.0468	-1.90579	ST6GALNAC4
0.0183	-1.91931	ST7L
0.0136	-2.08853	ST8SIA1
0.0417	-1.35911	STEAP4
0.0169	-2.61497	STIP1
0.0246	-1.09463	STK38
0.0494	-1.37292	STMN3
0.0408	-1.54861	STRIP2
0.00979	-2.58235	STXBP5-AS1
0.0346	-1.35034	SUCLG2-AS1
0.0219	-1.2072	SULF2
0.0347	-1.81756	SUPT6H
0.0468	-1.15416	SYDE1
0.0407	-1.38314	SYN1
0.00876	-1.93961	SYNJ2
0.000632	-2.40838	SYNPO2L
0.0262	-1.13397	SYT17
0.0462	-1.52943	SYT9
0.0178	-1.69525	TACR1
0.019	-2.29429	TAF6L
0.0225	-1.66989	TAS1R1
0.0315	-1.29021	TAS2R14
0.0196	-1.65709	TBC1D12
0.0204	-1.98112	TBC1D8
0.0406	-1.22478	TBX2
0.0201	-1.69408	TBX20
0.0154	-1.08771	TCAIM
0.0262	-1.79374	TCF21
0.000387	-2.58553	TCF3
0.0312	-1.87716	TCP11L2
0.0292	-1.21254	TDO2
0.0202	-1.28862	TDP1
0.00208	-1.76298	TDRG1
0.00294	-1.84343	TEPSIN
0.0343	-1.49105	TEX13B
0.00465	-1.95185	TFAP2D
0.0182	-1.05335	TFG
0.0204	-2.04593	TFR2
0.00425	-3.26816	TFRC
0.00787	-1.46252	TGDS
0.0322	-1.13356	TGFA
0.0298	-1.46334	TGM2
0.0272	-1.42452	TGM4
0.00416	-2.78681	THAP5
0.0179	-1.76114	THRAP3
0.046	-1.41168	THSD4-AS1
0.0285	-1.66309	TIMP1
0.00999	-1.53248	TK1
0.0298	-3.20693	TLR8
0.014	-1.65112	TMEM106A
0.0381	-1.76577	TMEM108
0.00862	-1.92548	TMEM132A
0.0492	-1.05335	TMEM165
0.0105	-1.2724	TMEM204
0.0445	-1.19666	TMEM259
0.0259	-1.15683	TMEM266
0.0327	-1.15883	TMEM92
0.0193	-1.06184	TMEM97
0.0392	-1.27128	TMSB15B///TMSB15A
0.00191	-2.26052	TNFRSF10B
0.0392	-2.33661	TNFSF14
0.00646	-2.41079	TNPO2
0.0466	-1.10844	TNR
0.0196	-1.46307	TNXB
0.0496	-1.7196	TNXB///TNXA
0.00443	-2.02961	TOP1MT
0.0452	-1.95234	TOP2A
0.0245	-1.49299	TOR1AIP2
0.0306	-1.52393	TP53
0.0417	-1.29308	TP53AIP1
0.0249	-1.69111	TPX2
0.0196	-1.74168	TRABD2A
0.0496	-1.02322	TRAM1
0.0367	-1.78926	TRAM2
0.0152	-2.42	TREML2
0.0322	-2.66785	TRIM58
0.00502	-1.57658	TRIM63
0.028	-1.1478	TRMT61A
0.0313	-1.32872	TRPC1
0.0496	-1.25686	TRPM3
0.0359	-1.11682	TRPM7
0.0478	-2.14616	TRRAP
0.0403	-1.6054	TSPAN2
0.00917	-1.70566	TSPEAR
0.0371	-1.4934	TSSK2///DGCR14
0.0372	-1.35652	TTC26
0.00378	-2.71317	TTC6
0.044	-2.3323	TTK
0.0386	-1.4942	TTN-AS1
0.0314	-1.5798	TUBGCP4
0.0398	-2.0709	TUG1
0.0416	-1.63982	TXNDC2
0.0284	-1.6816	TYMS
0.00939	-1.60693	TYSND1
0.0331	-1.85613	U2AF2
0.0215	-1.78462	UBA6
0.0424	-2.5582	UBE2T
0.0316	-2.51127	UBE3C
0.047	-1.45508	UBE4B
0.0345	-1.24684	UBXN4
0.047	-1.3648	UEVLD
0.0332	-1.73822	UGT1A3///UGT1A1///UGT1A9///UGT1A5///UGT1A8
0.00253	-2.12327	UGT2A2///UGT2A1
0.0453	-1.38091	UGT2B15
0.0301	-1.60988	UROS
0.0223	-1.59391	USP46-AS1
0.0274	-1.30144	USP49
0.0228	-1.5608	UTP11
0.0294	-1.12272	UTP23
0.0241	-1.53189	UVSSA
0.0219	-1.27444	VASH2
0.0326	-1.92705	VAV3
0.039	-2.43272	VCAN
0.0222	-1.34997	VEGFA
0.0454	-1.30453	VEPH1
0.0138	-1.14702	VIL1
0.0277	-1.41604	VPS26A
0.0212	-1.86047	VPS50
0.0319	-1.1533	VSIG4
0.0261	-1.57527	VSX1
0.0287	-1.42114	WDR1
0.0296	-2.31673	WDR4
0.0248	-1.81405	WDR72
0.0315	-1.52965	WDR76
0.0339	-1.74942	WEE1
0.0161	-1.96384	WHSC1
0.0452	-1.73679	WISP1
0.0467	-1.7516	WNK3
0.00393	-2.04055	WRAP53
0.0227	-1.65809	WT1
0.0324	-1.40345	WTH3DI///RAB6A
0.0409	-1.78756	WWC1
0.0488	-1.68197	YBX1
0.00349	-1.50991	YIF1B
0.0338	-1.17557	YIPF5
0.022	-1.9151	YRDC
0.0246	-1.3876	YWHAE
0.0274	-1.26794	ZBTB40
0.0481	-1.50277	ZBTB7A
0.00329	-1.41836	ZC4H2
0.000226	-2.17888	ZDHHC4
0.0412	-1.60953	ZDHHC5
0.0444	-1.12991	ZEB1
0.00679	-1.4451	ZFP41///GLI4
0.000256	-2.19466	ZKSCAN1
0.0115	-1.21917	ZMYM2
0.0182	-1.31354	ZMYM6
0.0447	-1.30604	ZNF117
0.0194	-1.1727	ZNF124
0.0397	-1.41772	ZNF174
0.00052	-1.12816	ZNF19
0.0104	-2.49435	ZNF317
0.000663	-1.7712	ZNF343
0.0107	-1.61238	ZNF367
0.0382	-1.63259	ZNF396
0.0362	-1.51052	ZNF501
0.0363	-1.71786	ZNF503
0.0202	-1.85457	ZNF549
0.0441	-1.55878	ZNF551
0.00843	-1.86075	ZNF568
0.00912	-1.40234	ZNF589
0.000572	-2.12868	ZNF653
0.00277	-2.84179	ZNF664-FAM101A///FAM101A
0.012	-1.57309	ZNF687
0.028	-1.33341	ZNF709
0.0482	-1.84463	ZNF711
0.0242	-1.58321	ZWINT
